# Supplementary material for: East African cassava mosaic-like viruses from Africa to Indian ocean islands: molecular diversity, evolutionary history and geographical dissemination of a bipartite begomovirus
Source: BMC Evol Biol. 2012 Nov 27;12:228. doi: 10.1186/1471-2148-12-228 (PMC3560262; doi:10.1186/1471-2148-12-228)
Supplement: Additional file 1 — Table S1. List of the sequences used in the phylogeographic analyses. For each sequence, accession number, sampling date, source, geographical cluster and datasets including the sequence are informed. Additionally, for sequences used in the pseudo-recombination analysis, associated components are indicated. [file 1471-2148-12-228-S1.xls]

## Sheet: Bilan_genom_complet_SWIO
Table S1. List of sequences used in BEAST analyses
Accession number	Component	Geographical cluster	Species *	Strain[Isolate]	Sampling Date	Latitude	Longitude	Datasets	Associated component	Source
AF112353	B		ACMV	[CM:98]	1998	2.7	10.5	Pseudo-rec.	AF112352	GenBank
AF112354	A	West Africa	EACMCV	CM[CM:98]	1998	7.37	12.35	FG-A, CP	AF112355	GenBank
AF112355	B		EACMCV	CM[CM:98]	1998			Pseudo-rec.	AF112354	GenBank
AF126801	B		ACMV	[UG:Mld:97]	1997			Pseudo-rec.	AF126800	GenBank
AF126803	B		ACMV	[UG:Svr:97]	1997			Pseudo-rec.	AF126802	GenBank
AF126804	A	East/Center Africa	EACMV	UG[UG:97]	1997	1.37	32.29	FG-A		GenBank
AF126805	B	Center Africa	EACMV	UG[UG:Mld3:97]	1997	1.37	32.29	FG-B		GenBank
AF126806	A	East/Center Africa	EACMV	UG[UG:Svr2:97]	1997	1.37	32.29	FG-A		GenBank
AF126807	B	Center Africa	EACMV	UG[UG:Svr3:97]	1997	1.37	32.29	FG-B		GenBank
AF230375	B	Center Africa	EACMV	KE[UG:1:97]	1997	1.37	32.29	FG-B		GenBank
AF259895	B		ACMV	[CI:99]	1999			Pseudo-rec.	AF259894	GenBank
AF259896	A	West Africa	EACMCV	CM[CI:98]	1998	7.54	-5.55	FG-A, CP	AF259897	GenBank
AF259897	B		EACMCV	CM[CI:98]	1998			Pseudo-rec.	AF259896	GenBank
AF422174	A	East/Center Africa	EACMZV	[TZ:Ugu:98]	1998	-6.17	39.2	FG-A, CP	AF422175	GenBank
AF422175	B	East Africa	EACMZV	[TZ:Ugu:98]	1998	-6.17	39.2	FG-B, Pseudo-rec.	AF422174	GenBank
AJ006458	A	East/Center Africa	EACMV	KE[KE:K2B:96]	1996	-3.27	40.05	FG-A, CP		GenBank
AJ006459	A	East/Center Africa	EACMMV	[MW:MH:96]	1996	-13.25	34.3	FG-A		GenBank
AJ006460	A	East/Center Africa	EACMMV	[MW:K:96]	1996	-13.25	34.3	FG-A		GenBank
AJ427911	B		ACMV	[NG:Ogo:90]	1990			Pseudo-rec.	AJ427910	GenBank
AJ516003	A	East/Center Africa	EACMZV	[KE:Kil:99]	1999	-3.62	39.85	FG-A, CP	AJ628732	GenBank
AJ618956	A	East/Center Africa	EACMV	UG[UG:Kab:92:02]	2002	1.76	33.15	FG-A		GenBank
AJ618957	A	East/Center Africa	EACMV	UG[UG:Nak1:02]	2002	1.33	32.45	FG-A		GenBank
AJ618958	A	East/Center Africa	EACMV	UG[UG:Mpi:50:02]	2002	0.23	32.32	FG-A		GenBank
AJ618959	A	East/Center Africa	EACMV	UG[UG:Bus:108:02]	2002	0.46	34.02	FG-A		GenBank
AJ628732	B	East Africa	EACMZV	[KE:Kil:99]	1999	-3.62	39.85	FG-B, Pseudo-rec.	AJ516003	GenBank
AJ704934	B	East Africa	EACMV	KE[KE:Shi:K35:01]	2001	-4.17	39.46	FG-B, Pseudo-rec.	AJ717552	GenBank
AJ704935	B	East Africa	EACMV	KE[KE:Kwa:K211:02]	2002	-4.17	39.46	FG-B		GenBank
AJ704936	B	East Africa	EACMV	KE[KE:Kat:K24:01]	2001	-1.51	37.26	FG-B, Pseudo-rec.	AJ717557	GenBank
AJ704937	B	East Africa	EACMV	KE[KE:Kit:K325:02]	2002	-1.36	38.01	FG-B, Pseudo-rec.	AJ717548	GenBank
AJ704938	B	Center Africa	EACMV	KE[KE:Mig:K268:02]	2002	-1.07	34.47	FG-B, Pseudo-rec.	AJ717558	GenBank
AJ704939	B	East Africa	EACMV	KE[KE:Kib:K29:01]	2001	-4.17	39.46	FG-B, Pseudo-rec.	AJ717551	GenBank
AJ704940	B	East Africa	EACMZV	[KE:Kas:K18:01]	2001	-3.22	40.11	FG-B, Pseudo-rec.	AJ717566	GenBank
AJ704941	B	East Africa	EACMZV	[KE:Msa:K212:02]	2002	-4.17	39.46	FG-B, Pseudo-rec.	AJ717568	GenBank
AJ704942	B	East Africa	EACMZV	[KE:Fel:K19:01]	2001	-3.22	40.11	FG-B, Pseudo-rec.	AJ717562	GenBank
AJ704943	B	East Africa	EACMZV	[KE:Kwa:K10:01]	2001	-3.62	39.85	FG-B, Pseudo-rec.	AJ717567	GenBank
AJ704944	B	East Africa	EACMZV	[KE:Kwa:K3:01]	2001	-3.62	39.85	FG-B, Pseudo-rec.	AJ717560	GenBank
AJ704945	B	East Africa	EACMZV	[KE:Kib:K272:02]	2002	-1.8	37.62	FG-B, Pseudo-rec.	AJ717565	GenBank
AJ704946	B	East Africa	EACMZV	[KE:Mac:K337:02]	2002	-1.51	37.26	FG-B, Pseudo-rec.	AJ717583	GenBank
AJ704947	B	East Africa	EACMZV	[KE:Kib:K270:02]	2002	-1.8	37.62	FG-B, Pseudo-rec.	AJ717563	GenBank
AJ704948	B	East Africa	EACMZV	[KE:Kib:K275:02]	2002	-1.8	37.62	FG-B, Pseudo-rec.	AJ717564	GenBank
AJ704949	B	East Africa	EACMV	KE[KE:Boa:K48:01]	2001	-4.17	39.46	FG-B, Pseudo-rec.	AJ717542	GenBank
AJ704950	B	East Africa	EACMV	KE[KE:Mis:K25:01]	2001	-4.17	39.46	FG-B, Pseudo-rec.	AJ717538	GenBank
AJ704951	B	East Africa	EACMV	KE[KE:Mis:K27:01]	2001	-4.17	39.46	FG-B, Pseudo-rec.	AJ717537	GenBank
AJ704952	B	East Africa	EACMV	KE[KE:Mam:K208:02]	2002	-4.17	39.46	FG-B, Pseudo-rec.	AJ717540	GenBank
AJ704953	B	East Africa	EACMV	KE[KE:Msa:K201:02]	2002	-4.17	39.46	FG-B, Pseudo-rec.	AJ717541	GenBank
AJ704954	B	Center Africa	EACMV	UG[KE:Mum:K66:02]	2002	0.22	34.48	FG-B, Pseudo-rec.	AJ717524	GenBank
AJ704955	B	Center Africa	EACMV	UG[KE:Mig:K262:02]	2002	-1.07	34.47	FG-B, Pseudo-rec.	AJ717522	GenBank
AJ704956	B	Center Africa	EACMV	UG[KE:Mig:K233:02]	2002	-1.17	34.44	FG-B, Pseudo-rec.	AJ717530	GenBank
AJ704957	B	Center Africa	EACMV	UG[KE:Ugu:K140:02]	2002	0.07	34.28	FG-B, Pseudo-rec.	AJ717521	GenBank
AJ704958	B	Center Africa	EACMV	UG[KE:Bun:K79:02]	2002	0.57	34.56	FG-B, Pseudo-rec.	AJ717529	GenBank
AJ704959	B	Center Africa	EACMV	UG[KE:Bun:K81:02]	2002	0.57	34.56	FG-B, Pseudo-rec.	AJ717523	GenBank
AJ704960	B	East Africa	EACMV	UG[KE:Kat:K23:01]	2001	-1.51	37.26	FG-B, Pseudo-rec.	AJ717534	GenBank
AJ704961	B	East Africa	EACMV	UG[KE:Wot:K282:02]	2002	-1.8	37.62	FG-B, Pseudo-rec.	AJ717535	GenBank
AJ704962	B	East Africa	EACMV	UG[KE:Bus:K90:02]	2002	-1.3	39.67	FG-B, Pseudo-rec.	AJ717531	GenBank
AJ704963	B	Center Africa	EACMV	UG[KE:Bus:K115:02]	2002	0.46	34.1	FG-B, Pseudo-rec.	AJ717516	GenBank
AJ704964	B	Center Africa	EACMV	UG[KE:Seg:K137:02]	2002	0.07	34.28	FG-B, Pseudo-rec.	AJ717518	GenBank
AJ704965	B	East Africa	EACMKV	[KE:Kat:K300:02]	2002	-1.51	37.26	FG-B, Pseudo-rec.	AJ717580	GenBank
AJ704966	B	Center Africa	EACMKV	[KE:Mig:K228:02]	2002	-1.17	34.44	FG-B, Pseudo-rec.	AJ717582	GenBank
AJ704967	B	Center Africa	EACMKV	[KE:Keh:K230:02]	2002	-1.22	34.55	FG-B, Pseudo-rec.	AJ717579	GenBank
AJ704968	B	Center Africa	EACMKV	[KE:Keh:K229:02]	2002	-1.22	34.55	FG-B, Pseudo-rec.	AJ717578	GenBank
AJ704969	B	Center Africa	EACMKV	[KE:Keh:K238:02]	2002	-1.22	34.55	FG-B, Pseudo-rec.	AJ717577	GenBank
AJ704970	B	Center Africa	EACMKV	[KE:Mig:K261:02]	2002	-1.07	34.47	FG-B, Pseudo-rec.	AJ717581	GenBank
AJ704971	B	East Africa	EACMKV	[KE:Mit:K298:02]	2002	-1.51	37.26	FG-B, Pseudo-rec.	AJ717572	GenBank
AJ704972	B	East Africa	EACMKV	[KE:Mat:K308:02]	2002	-1.51	37.26	FG-B, Pseudo-rec.	AJ717574	GenBank
AJ704973	B	East Africa	EACMV	KE[KE:Msa:K197:02]	2002	-4.17	39.46	FG-B, Pseudo-rec.	AJ717555	GenBank
AJ704974	B	Center Africa	EACMV	UG[KE:Bus:K72:02]	2002	0.46	34.1	FG-B, Pseudo-rec.	AJ717527	GenBank
AJ717516	A	East/Center Africa	EACMV	UG[KE:Bus:K115:02]	2002	0.46	34.1	FG-A	AJ704963	GenBank
AJ717517	A	East/Center Africa	EACMV	UG[KE:Fun:K127:02]	2002	0.46	34.1	FG-A		GenBank
AJ717518	A	East/Center Africa	EACMV	UG[KE:Seg:K137:02]	2002	0.07	34.28	FG-A	AJ704964	GenBank
AJ717519	A	East/Center Africa	EACMV	UG[KE:Ugu:K139:02]	2002	0.07	34.28	FG-A		GenBank
AJ717520	A	East/Center Africa	EACMV	UG[KE:Seg:K136:02]	2002	0.07	34.28	FG-A		GenBank
AJ717521	A	East/Center Africa	EACMV	UG[KE:Ugu:K140:02]	2002	0.07	34.28	FG-A	AJ704957	GenBank
AJ717522	A	East/Center Africa	EACMV	UG[KE:Mig:K262:02]	2002	-1.07	34.47	FG-A	AJ704955	GenBank
AJ717523	A	East/Center Africa	EACMV	UG[KE:Bun:K81:02]	2002	0.57	34.56	FG-A	AJ704959	GenBank
AJ717524	A	East/Center Africa	EACMV	UG[KE:Mum:K66:02]	2002	0.22	34.48	FG-A	AJ704954	GenBank
AJ717525	A	East/Center Africa	EACMV	UG[KE:Bun:K78:02]	2002	0.57	34.56	FG-A		GenBank
AJ717526	A	East/Center Africa	EACMV	UG[KE:Mum:K67:02]	2002	0.22	34.48	FG-A		GenBank
AJ717527	A	East/Center Africa	EACMV	UG[KE:Bus:K72:02]	2002	0.46	34.1	FG-A	AJ704974	GenBank
AJ717528	A	East/Center Africa	EACMV	UG[KE:Mal:K108:02]	2002	-1.3	39.67	FG-A		GenBank
AJ717529	A	East/Center Africa	EACMV	UG[KE:Bun:K79:02]	2002	0.57	34.56	FG-A	AJ704958	GenBank
AJ717530	A	East/Center Africa	EACMV	UG[KE:Mig:K233:02]	2002	-1.17	34.44	FG-A	AJ704956	GenBank
AJ717531	A	East/Center Africa	EACMV	UG[KE:Bus:K90:02]	2002	-1.3	39.67	FG-A	AJ704962	GenBank
AJ717532	A	East/Center Africa	EACMV	UG[KE:Bus:K73:02]	2002	0.46	34.1	FG-A		GenBank
AJ717533	A	East/Center Africa	EACMV	UG[KE:Wot:K277:02]	2002	-1.8	37.62	FG-A		GenBank
AJ717534	A	East/Center Africa	EACMV	UG[KE:Kat:K23:01]	2001	-1.51	37.26	FG-A	AJ704960	GenBank
AJ717535	A	East/Center Africa	EACMV	UG[KE:Wot:K282:02]	2002	-1.8	37.62	FG-A	AJ704961	GenBank
AJ717536	A	East/Center Africa	EACMV	KE[KE:Kin:K53:01]	2001	-4.17	39.46	FG-A, CP		GenBank
AJ717537	A	East/Center Africa	EACMV	KE[KE:Mis:K27:01]	2001	-4.17	39.46	FG-A, CP	AJ704951	GenBank
AJ717538	A	East/Center Africa	EACMV	KE[KE:Mis:K25:01]	2001	-4.17	39.46	FG-A, CP	AJ704950	GenBank
AJ717539	A	East/Center Africa	EACMV	KE[KE:Boa:K49:01]	2001	-4.17	39.46	FG-A, CP		GenBank
AJ717540	A	East/Center Africa	EACMV	KE[KE:Mam:K208:02]	2002	-4.17	39.46	FG-A, CP	AJ704952	GenBank
AJ717541	A	East/Center Africa	EACMV	KE[KE:Msa:K201:02]	2002	-4.17	39.46	FG-A, CP	AJ704953	GenBank
AJ717542	A	East/Center Africa	EACMV	KE[KE:Boa:K48:01]	2001	-4.17	39.46	FG-A, CP	AJ704949	GenBank
AJ717543	A	East/Center Africa	EACMV	KE[KE:MsK:K16:02]	2002	-3.22	40.11	FG-A, CP		GenBank
AJ717544	A	East/Center Africa	EACMV	KE[KE:Per:K41:01]	2001	-4.17	39.46	FG-A, CP		GenBank
AJ717545	A	East/Center Africa	EACMV	KE[KE:Mwe:K9:01]	2001	-3.62	39.85	FG-A, CP		GenBank
AJ717546	A	East/Center Africa	EACMV	KE[KE:Sha:K6:01]	2001	-3.62	39.85	FG-A, CP		GenBank
AJ717547	A	East/Center Africa	EACMV	KE[KE:Mig:K312:02]	2002	-1.51	37.26	FG-A, CP		GenBank
AJ717548	A	East/Center Africa	EACMV	KE[KE:Kit:K325:02]	2002	-1.36	38.01	FG-A, CP	AJ704937	GenBank
AJ717549	A	East/Center Africa	EACMV	KE[KE:Mig:K313:02]	2002	-1.51	37.26	FG-A, CP		GenBank
AJ717550	A	East/Center Africa	EACMV	KE[KE:Mig:K315:02]	2002	-1.51	37.26	FG-A, CP		GenBank
AJ717551	A	East/Center Africa	EACMV	KE[KE:Kib:K29:01]	2001	-4.17	39.46	FG-A, CP	AJ704939	GenBank
AJ717552	A	East/Center Africa	EACMV	KE[KE:Shi:K35:01]	2001	-4.17	39.46	FG-A, CP	AJ704934	GenBank
AJ717553	A	East/Center Africa	EACMV	KE[KE:Shi:K33:01]	2001	-4.17	39.46	FG-A, CP		GenBank
AJ717554	A	East/Center Africa	EACMV	KE[KE:Bou:K36:01]	2001	-4.17	39.46	FG-A, CP		GenBank
AJ717555	A	East/Center Africa	EACMV	KE[KE:Msa:K197:02]	2002	-4.17	39.46	FG-A, CP	AJ704973	GenBank
AJ717556	A	East/Center Africa	EACMV	KE[KE:Kit:K322:02]	2002	-1.36	38.01	FG-A, CP		GenBank
AJ717557	A	East/Center Africa	EACMV	KE[KE:Kat:K24:01]	2001	-1.51	37.26	FG-A, CP	AJ704936	GenBank
AJ717558	A	East/Center Africa	EACMV	KE[KE:Mig:K268:02]	2002	-1.07	34.47	FG-A, CP	AJ704938	GenBank
AJ717559	A	East/Center Africa	EACMZV	[KE:Vip:K5:01]	2001	-3.62	39.85	FG-A, CP		GenBank
AJ717560	A	East/Center Africa	EACMZV	[KE:Kwa:K3:01]	2001	-3.62	39.85	FG-A, CP	AJ704944	GenBank
AJ717561	A	East/Center Africa	EACMZV	[KE:Mal:K12:02]	2002	-3.22	40.11	FG-A, CP		GenBank
AJ717562	A	East/Center Africa	EACMZV	[KE:Fel:K19:01]	2001	-3.22	40.11	FG-A, CP	AJ704942	GenBank
AJ717563	A	East/Center Africa	EACMZV	[KE:Kib:K270:02]	2002	-1.8	37.62	FG-A, CP	AJ704947	GenBank
AJ717564	A	East/Center Africa	EACMZV	[KE:Kib:K275:02]	2002	-1.8	37.62	FG-A, CP	AJ704948	GenBank
AJ717565	A	East/Center Africa	EACMZV	[KE:Kib:K272:02]	2002	-1.8	37.62	FG-A, CP	AJ704945	GenBank
AJ717566	A	East/Center Africa	EACMZV	[KE:Kas:K18:02]	2002	-3.22	40.11	FG-A, CP	AJ704940	GenBank
AJ717567	A	East/Center Africa	EACMZV	[KE:Kwa:K10:01]	2001	-3.62	39.85	FG-A, CP	AJ704943	GenBank
AJ717568	A	East/Center Africa	EACMZV	[KE:Msa:K212:02]	2002	-4.17	39.46	FG-A, CP	AJ704941	GenBank
AJ717569	A	East/Center Africa	EACMKV	[KE:Tal:K302:02]	2002	-1.51	37.26	FG-A, CP		GenBank
AJ717570	A	East/Center Africa	EACMKV	[KE:Tal:K303:02]	2002	-1.51	37.26	FG-A, CP		GenBank
AJ717571	A	East/Center Africa	EACMKV	[KE:Tal:K304:02]	2002	-1.51	37.26	FG-A, CP		GenBank
AJ717572	A	East/Center Africa	EACMKV	[KE:Mit:K298:02]	2002	-1.51	37.26	FG-A, CP	AJ704971	GenBank
AJ717573	A	East/Center Africa	EACMKV	[KE:Kat:K301:02]	2002	-1.51	37.26	FG-A, CP		GenBank
AJ717574	A	East/Center Africa	EACMKV	[KE:Mat:K308:02]	2002	-1.51	37.26	FG-A, CP	AJ704972	GenBank
AJ717575	A	East/Center Africa	EACMKV	[KE:Mat:K310:02]	2002	-1.51	37.26	FG-A, CP		GenBank
AJ717576	A	East/Center Africa	EACMKV	[KE:Mat:K307:02]	2002	-1.51	37.26	FG-A, CP		GenBank
AJ717577	A	East/Center Africa	EACMKV	[KE:Keh:K238:02]	2002	-1.22	34.55	FG-A, CP	AJ704969	GenBank
AJ717578	A	East/Center Africa	EACMKV	[KE:Keh:K229:02]	2002	-1.22	34.55	FG-A, CP	AJ704968	GenBank
AJ717579	A	East/Center Africa	EACMKV	[KE:Keh:K230:02]	2002	-1.22	34.55	FG-A, CP	AJ704967	GenBank
AJ717580	A	East/Center Africa	EACMKV	[KE:Kat:K300:02]	2002	-1.51	37.26	FG-A, CP	AJ704965	GenBank
AJ717581	A	East/Center Africa	EACMKV	[KE:Mig:K261:02]	2002	-1.07	34.47	FG-A, CP	AJ704970	GenBank
AJ717582	A	East/Center Africa	EACMKV	[KE:Mig:K228:02]	2002	-1.17	34.44	FG-A, CP	AJ704966	GenBank
AJ717583	A	East/Center Africa	EACMZV	[KE:Mac:K337:02]	2002	-1.51	37.26	FG-A, CP	AJ704946	GenBank
AM502326	A	East/Center Africa	EACMV	UG[UG:Aru:177:02]	2002	3.02	30.9	FG-A		GenBank
AM502327	A	East/Center Africa	EACMV	UG[UG:Aru:175:02]	2002	3.02	30.9	FG-A		GenBank
AM502328	A	East/Center Africa	EACMV	UG[UG:Iga:441:02]	2002	0.62	33.47	FG-A		GenBank
AM502329	A	East/Center Africa	EACMV	UG[UG:Kal:233:02]	2002	-0.34	32.25	FG-A		GenBank
AM502330	A	East/Center Africa	EACMV	UG[UG:Kal:237:02]	2002	-0.34	32.25	FG-A		GenBank
AM502331	A	East/Center Africa	EACMV	UG[UG:Wak:115:02]	2002	0.17	32.5	FG-A		GenBank
AM502332	A	East/Center Africa	EACMV	UG[UG:Wak:128:02]	2002	0.17	32.5	FG-A		GenBank
AM502333	A	East/Center Africa	EACMV	UG[UG:Rak3:03]	2003	-0.7	31.41	FG-A		GenBank
AM502334	A	East/Center Africa	EACMV	UG[UG:Rak6:03]	2003	-0.7	31.41	FG-A		GenBank
AM502335	A	East/Center Africa	EACMV	UG[UG:Wak:1:03]	2003	0.17	32.5	FG-A		GenBank
AM502336	A	East/Center Africa	EACMV	UG[UG:Wak:2:03]	2003	0.17	32.5	FG-A		GenBank
AM502337	A	East/Center Africa	EACMV	UG[UG:Bus:289:02]	2002	-0.54	30.18	FG-A		GenBank
AM502341	B	Center Africa	EACMV	UG[UG:Kal:233:02]	2002	-0.34	32.25	FG-B		GenBank
AM502342	B	Center Africa	EACMV	UG[UG:Kal:237:02]	2002	-0.34	32.25	FG-B		GenBank
AM502343	B	Center Africa	EACMV	UG[UG:Wak:2:03]	2003	0.17	32.5	FG-B		GenBank
AM502344	B	Center Africa	EACMV	UG[UG:Nak1:02]	2002	1.33	32.45	FG-B		GenBank
AY211887	A	West Africa	EACMCV	CM[CM:KO:98]	1998	4.92	9.46	FG-A, CP		GenBank
AY795983	A	East/Center Africa	EACMCV	TZ[TZ:1:02]	2002	-6.37	34.89	FG-A, CP	AY795989	GenBank
AY795984	A	East/Center Africa	EACMCV	TZ[TZ:7:02]	2002	-6.37	34.89	FG-A, CP		GenBank
AY795985	A	East/Center Africa	EACMV	KE[TZ:T:02]	2002	-6.37	34.89	FG-A, CP		GenBank
AY795986	A	East/Center Africa	EACMV	KE[TZ:M:02]	2002	-6.37	34.89	FG-A, CP		GenBank
AY795987	A	East/Center Africa	EACMV	TZ[TZ:YV:02]	2002	-6.37	34.89	FG-A, CP		GenBank
AY795988	A	East/Center Africa	EACMV	UG[TZ:10:02]	2002	-6.37	34.89	FG-A		GenBank
AY795989	B		EACMCV	TZ[TZ:1:02]	2002			Pseudo-rec.	AY795983	GenBank
EU155149	A	West Africa	EACMCV	[TG:06]	2006	8.62	0.82	CP		GenBank
EU685319	A	West Africa	EACMCV	CM[NG:Mg:03]	2003	9.08	8.68	FG-A, CP		GenBank
EU685321	A	West Africa	EACMCV	CM[NG:Ll:06]	2006	9.08	8.68	FG-A, CP		GenBank
EU685323	A	West Africa	EACMCV	CM[NG:So:03]	2003	9.08	8.68	FG-A, CP		GenBank
EU685326	A	West Africa	EACMCV	CM[NG:Iba:06]	2006	9.08	8.68	FG-A, CP		GenBank
FM877474	A	West Africa	EACMV	UG[BF:Kou:08]	2008	-1.24	12.11	FG-A		GenBank
FN435278	A	East/Center Africa	EACMV	[CD:08]	2008	0.76	24.44	FG-A		GenBank
FN435279	A	East/Center Africa	EACMV	[CD:08]	2008	0.76	24.44	FG-A		GenBank
FN435280	A	East/Center Africa	EACMV	[CD:08]	2008	0.76	24.44	FG-A		GenBank
FN435281	A	East/Center Africa	EACMV	[CD:08]	2008	0.76	24.44	FG-A		GenBank
FN668377	A	East/Center Africa	EACMV	[KE:00]	2000	0.28	34.74	FG-A	FN668380	GenBank
FN668379	B		ACMV	[CD:03]	2003	0.76	24.44	Pseudo-rec.	FN668378	GenBank
FN668380	B	Center Africa	EACMV	[KE:00]	2000	0.28	34.74	FG-B, Pseudo-rec.	FN668377	GenBank
J02058	B		ACMV	[KE:844:82]	1982	0.57	34.56	Pseudo-rec.	J02057	GenBank
JF909063	A	Anjouan	EACMV	[AJ:Oua:AJ01B07:04]	2004	-12.135	44.425	FG-A, CP		This study
JF909065	A	Anjouan	EACMV	[AJ:Oua:AJ02B37:04]	2004	-12.135	44.425	FG-A, CP		This study
JF909066	A	Anjouan	EACMV	[AJ:Oua:AJ03B00:04]	2004	-12.135	44.425	FG-A, CP		This study
JF909068	A	Anjouan	EACMV	[AJ:Bam:AJ04B16:04]	2004	-12.203	44.516	FG-A, CP		This study
JF909069	A	Anjouan	EACMV	[AJ:Pom:AJ06B21:04]	2004	-12.286	44.412	FG-A, CP		This study
JF909071	A	Anjouan	EACMV	[AJ:Pom:AJ07B26:03]	2003	-12.286	44.412	FG-A, CP		This study
JF909072	A	Anjouan	EACMV	[AJ:Dzi:AJ10B00:05]	2005	-12.224	44.456	FG-A, CP	JF909202	This study
JF909073	A	Anjouan	EACMV	[AJ:Lin:AJ18BW3:09]	2009	-12.277	44.409	FG-A, CP		This study
JF909074	A	Anjouan	EACMV	[AJ:Pom:AJ21AL3:09]	2009	-12.279	44.401	FG-A, CP		This study
JF909075	A	Anjouan	EACMV	[AJ:BaM:AJ26BP1:09]	2009	-12.191	44.507	FG-A, CP		This study
JF909076	A	Anjouan	EACMV	[AJ:BaM:AJ29BE2:09]	2009	-12.191	44.507	FG-A, CP		This study
JF909077	A	Anjouan	EACMV	[AJ:Mro:AJ32BT2:09]	2009	-12.204	44.51	FG-A, CP		This study
JF909078	A	Grande Comore	EACMKV	[GC:Cho:GC01B01:05]	2005	-11.824	43.294	FG-A, CP		This study
JF909079	A	Grande Comore	EACMKV	[GC:Mvo:GC03B13:05]	2005	-11.72	43.275	FG-A, CP		This study
JF909080	A	Grande Comore	EACMKV	[GC:Mvo:GC03E02:06]	2006	-11.72	43.275	FG-A, CP		This study
JF909081	A	Grande Comore	EACMKV	[GC:Mvo:GC04B19:05]	2005	-11.72	43.275	FG-A, CP		This study
JF909082	A	Grande Comore	EACMV	[GC:Bat:GC05B25:08]	2008	-11.497	43.359	FG-A, CP		This study
JF909083	A	Grande Comore	EACMKV	[GC:KoM:GC07B31:08]	2008	-11.89	43.454	FG-A, CP	JF909213	This study
JF909084	A	Grande Comore	EACMV	[GC:Dim:GC09B29:08]	2008	-11.671	43.273	FG-A, CP		This study
JF909085	A	Grande Comore	EACMKV	[GC:Dim:GC09B43:08]	2008	-11.671	43.273	FG-A, CP		This study
JF909086	A	Grande Comore	EACMKV	[GC:KoM:GC10B53:08]	2008	-11.89	43.454	FG-A, CP		This study
JF909087	A	Grande Comore	EACMKV	[GC:Mbe:GC11AA6:08]	2008	-11.504	43.452	FG-A, CP		This study
JF909088	A	Grande Comore	EACMKV	[GC:Mbe:GC11B32:08]	2008	-11.504	43.452	FG-A, CP		This study
JF909089	A	Grande Comore	EACMKV	[GC:Mbe:GC11B55:08]	2008	-11.504	43.452	FG-A, CP		This study
JF909090	A	Grande Comore	EACMV	[GC:Mbe:GC12B61:08]	2008	-11.504	43.452	FG-A, CP	JF909214	This study
JF909091	A	Grande Comore	EACMKV	[GC:Cho:GC14B73:08]	2008	-11.824	43.294	FG-A, CP		This study
JF909092	A	Grande Comore	EACMV	[GC:Cho:GC14E06:08]	2008	-11.824	43.294	FG-A, CP		This study
JF909093	A	Grande Comore	EACMKV	[GC:Cho:GC15B21:08]	2008	-11.824	43.294	FG-A, CP		This study
JF909094	A	Grande Comore	EACMCV	[GC:Cho:GC15E11:08]	2008	-11.824	43.294	FG-A, CP		This study
JF909095	A	Grande Comore	EACMKV	[GC:Mvo:GC16B00:04]	2004	-11.72	43.275	FG-A, CP	JF909215	This study
JF909096	A	Grande Comore	EACMV	[GC:Mvo:GC18B00:05]	2005	-11.72	43.275	FG-A, CP		This study
JF909097	A	Grande Comore	EACMV	[GC:Nts:GC20B00:04]	2004	-11.688	43.413	FG-A, CP		This study
JF909098	A	Grande Comore	EACMKV	[GC:Mao:GC21AT2:04]	2004	-11.695	43.418	FG-A, CP		This study
JF909099	A	Grande Comore	EACMV	[GC:BaK:GC22AY2:04]	2004	-11.372	43.348	FG-A, CP		This study
JF909100	A	Grande Comore	EACMKV	[GC:Ive:GC26BA1:09]	2009	-11.477	43.32	FG-A, CP		This study
JF909101	A	Grande Comore	EACMKV	[GC:Ive:GC27AG1:09]	2009	-11.477	43.32	FG-A, CP		This study
JF909102	A	Grande Comore	EACMKV	[GC:Ive:GC27BF1:09]	2009	-11.477	43.32	FG-A, CP		This study
JF909103	A	Grande Comore	EACMKV	[GC:Ive:GC28AK1:09]	2009	-11.477	43.32	FG-A, CP		This study
JF909105	A	Grande Comore	EACMKV	[GC:Ive:GC29BG1:09]	2009	-11.477	43.32	FG-A, CP		This study
JF909106	A	Grande Comore	EACMV	[GC:Ive:GC30BP1:09]	2009	-11.496	43.328	FG-A, CP		This study
JF909107	A	Grande Comore	EACMKV	[GC:Ive:GC31AB2:09]	2009	-11.476	43.314	FG-A, CP		This study
JF909110	A	Grande Comore	EACMV	[GC:Ive:GC32AF2:09]	2009	-11.476	43.314	FG-A, CP		This study
JF909111	A	Grande Comore	EACMV	[GC:Ive:GC32BY1:09]	2009	-11.476	43.314	FG-A, CP		This study
JF909112	A	Grande Comore	EACMKV	[GC:Ive:GC33BD2:09]	2009	-11.476	43.314	FG-A, CP		This study
JF909114	A	Grande Comore	EACMKV	[GC:Mdj:GC35BC1:09]	2009	-11.835	43.311	FG-A, CP		This study
JF909115	A	Grande Comore	EACMV	[GC:Mdj:GC36BI2:09]	2009	-11.835	43.311	FG-A, CP		This study
JF909116	A	Grande Comore	EACMKV	[GC:Cho:GC40BR2:09]	2009	-11.825	43.292	FG-A, CP	JF909218	This study
JF909117	A	Grande Comore	EACMCV	[GC:Cho:GC41AI3:09]	2009	-11.825	43.292	FG-A, CP		This study
JF909118	A	Grande Comore	EACMV	[GC:MoD:GC43AO3:09]	2009	-11.776	43.264	FG-A, CP		This study
JF909119	A	Grande Comore	EACMV	[GC:Ser:GC45AI1:09]	2009	-11.763	43.248	FG-A, CP	JF909220	This study
JF909121	A	Grande Comore	EACMV	[GC:Ser:GC47BZ2:09]	2009	-11.763	43.248	FG-A, CP		This study
JF909123	A	Grande Comore	EACMKV	[GC:KoM:GC49BE3:09]	2009	-11.886	43.452	FG-A, CP		This study
JF909125	A	Grande Comore	EACMKV	[GC:Did:GC59BH1:09]	2009	-11.884	43.488	FG-A, CP		This study
JF909126	A	Grande Comore	EACMKV	[GC:Did:GC60BO1:09]	2009	-11.884	43.488	FG-A, CP		This study
JF909127	A	Moheli	EACMKV	[MO:Ndr:MO02B00:05]	2005	-12.351	43.684	FG-A, CP		This study
JF909128	A	Moheli	EACMKV	[MO:Fom:MO04AF2:09]	2009	-12.287	43.748	FG-A, CP		This study
JF909129	A	Moheli	EACMKV	[MO:Fom:MO05AK2:09]	2009	-12.287	43.748	FG-A, CP	JF909222	This study
JF909131	A	Moheli	EACMV	[MO:Fom:MO09AR2:09]	2009	-12.274	43.728	FG-A, CP		This study
JF909132	A	Moheli	EACMKV	[MO:Fom:MO09BI3:09]	2009	-12.274	43.728	FG-A, CP		This study
JF909133	A	Moheli	EACMV	[MO:Mta:MO10BN3:09]	2009	-12.267	43.702	FG-A, CP		This study
JF909134	A	Moheli	EACMKV	[MO:Mta:MO11BP3:09]	2009	-12.267	43.702	FG-A, CP		This study
JF909135	A	Moheli	EACMKV	[MO:Hoa:MO12BS3:09]	2009	-12.258	43.671	FG-A, CP		This study
JF909136	A	Moheli	EACMKV	[MO:Hoa:MO13AA3:09]	2009	-12.258	43.671	FG-A, CP		This study
JF909139	A	Moheli	EACMV	[MO:Mir:MO15AZ1:09]	2009	-12.301	43.637	FG-A, CP		This study
JF909140	A	Moheli	EACMKV	[MO:Mir:MO16AI2:09]	2009	-12.301	43.637	FG-A, CP	JF909224	This study
JF909143	A	Moheli	EACMKV	[MO:Ban:MO17BI1:09]	2009	-12.294	43.76	FG-A, CP		This study
JF909145	A	Moheli	EACMKV	[MO:Ban:MO18BN1:09]	2009	-12.294	43.76	FG-A, CP		This study
JF909147	A	Moheli	EACMKV	[MO:Oua:MO20BS1:09]	2009	-12.348	43.802	FG-A, CP		This study
JF909148	A	Moheli	EACMKV	[MO:Ham:MO21AH3:09]	2009	-12.377	43.839	FG-A, CP	JF909226	This study
JF909149	A	Moheli	EACMV	[MO:Ndr:MO29AN3:09]	2009	-12.357	43.678	FG-A, CP		This study
JF909150	A	Moheli	EACMV	[MO:Oua:MO30BY1:09]	2009	-12.345	43.668	FG-A, CP		This study
JF909151	A	Seychelles	EACMV	[SC:Mah:SC01B01:06]	2006	-4.717	55.489	FG-A, CP		This study
JF909152	A	Seychelles	EACMV	[SC:Mah:SC02B07:06]	2006	-4.717	55.489	FG-A, CP		This study
JF909153	A	Seychelles	EACMV	[SC:LaD:SC03AK1:09]	2009	-4.356	55.837	FG-A, CP		This study
JF909154	A	Seychelles	EACMV	[SC:LaD:SC08AX1:04]	2004	-4.373	55.842	FG-A, CP		This study
JF909155	A	Seychelles	EACMV	[SC:Mah:SC10AS1:04]	2004	-4.765	55.505	FG-A, CP		This study
JF909156	A	Seychelles	EACMV	[SC:Mah:SC12B01:04]	2004	-4.765	55.505	FG-A, CP		This study
JF909157	A	Seychelles	EACMV	[SC:LaD:SC15B16:04]	2004	-4.356	55.837	FG-A, CP		This study
JF909158	A	Seychelles	EACMV	[SC:Mah:SC16B00:05]	2005	-4.717	55.489	FG-A, CP		This study
JF909160	A	Seychelles	EACMV	[SC:Mah:SC17B31:05]	2005	-4.717	55.489	FG-A, CP	JF909228	This study
JF909161	A	Seychelles	EACMV	[SC:Mah:SC18B32:05]	2005	-4.765	55.505	FG-A, CP		This study
JF909162	A	Seychelles	EACMV	[SC:Pra:SC22B15:09]	2009	-4.35	55.762	FG-A, CP		This study
JF909164	A	Mayotte	EACMV	[YT:Ngo:YT03E63:05]	2005	-12.95	45.157	FG-A, CP		This study
JF909165	A	Mayotte	EACMV	[YT:Tzo:YT04B41:05]	2005	-12.806	45.202	FG-A, CP		This study
JF909167	A	Mayotte	EACMV	[YT:Aco:YT07B51:05]	2005	-12.723	45.059	FG-A, CP	JF909231	This study
JF909168	A	Mayotte	EACMV	[YT:Vah:YT09B65:05]	2005	-12.79	45.176	FG-A, CP		This study
JF909169	A	Mayotte	EACMV	[YT:Gag:YT10B67:05]	2005	-12.789	45.134	FG-A, CP	JF909233	This study
JF909170	A	Mayotte	EACMV	[YT:Por:YT11B71:05]	2005	-12.892	45.141	FG-A, CP	JF909234	This study
JF909171	A	Mayotte	EACMV	[YT:Chi:YT12B76:05]	2005	-12.83	45.114	FG-A, CP	JF909235	This study
JF909172	A	Mayotte	EACMKV	[YT:Dzo:YT14B79:05]	2005	-12.716	45.116	FG-A, CP		This study
JF909173	A	Mayotte	EACMV	[YT:Mal:YT23B10:03]	2003	-12.921	45.16	FG-A, CP	JF909236	This study
JF909174	A	Mayotte	EACMV	[YT:Mal:YT24B16:04]	2004	-12.921	45.16	FG-A, CP		This study
JF909175	A	Mayotte	EACMV	[YT:Mal:YT25B20:03]	2003	-12.921	45.16	FG-A, CP	JF909237	This study
JF909176	A	Mayotte	EACMV	[YT:Mal:YT26B24:04]	2004	-12.921	45.16	FG-A, CP		This study
JF909177	A	Mayotte	EACMV	[YT:Mal:YT27B31:04]	2004	-12.921	45.16	FG-A, CP		This study
JF909178	A	Mayotte	EACMV	[YT:Mal:YT28B34:04]	2004	-12.921	45.16	FG-A, CP		This study
JF909179	A	Mayotte	EACMV	[YT:Kaw:YT33B59:03]	2003	-12.77	45.222	FG-A, CP	JF909238	This study
JF909180	A	Mayotte	EACMV	[YT:Kaw:YT34B44:04]	2004	-12.77	45.222	FG-A, CP		This study
JF909181	A	Mayotte	EACMV	[YT:Dem:YT36B00:04]	2004	-12.84	45.19	CP	JF909239	This study
JF909182	A	Mayotte	EACMV	[YT:Dem:YT36B49:04]	2004	-12.842	45.186	FG-A, CP		This study
JF909184	A	Mayotte	EACMV	[YT:Com:YT43E01:08]	2008	-12.789	45.134	FG-A, CP		This study
JF909185	A	Mayotte	EACMV	[YT:Com:YT44B01:08]	2008	-12.789	45.134	FG-A, CP	JF909245	This study
JF909186	A	Mayotte	EACMKV	[YT:Com:YT45B12:08]	2008	-12.789	45.134	FG-A, CP	JF909246	This study
JF909187	A	Mayotte	EACMKV	[YT:Com:YT48B08:08]	2008	-12.789	45.134	FG-A, CP		This study
JF909188	A	Mayotte	EACMV	[YT:Com:YT48E15:08]	2008	-12.789	45.134	FG-A, CP		This study
JF909189	A	Mayotte	EACMV	[YT:Com:YT49A66:08]	2008	-12.789	45.134	FG-A, CP	JF909248	This study
JF909190	A	Mayotte	EACMV	[YT:Com:YT49E10:08]	2008	-12.789	45.134	FG-A, CP		This study
JF909191	A	Mayotte	EACMV	[YT:Com:YT50B12:08]	2008	-12.789	45.134	FG-A, CP	JF909249	This study
JF909192	A	Mayotte	EACMV	[YT:Vah:YT51B14:08]	2008	-12.79	45.176	FG-A, CP	JF909250	This study
JF909193	A	Mayotte	EACMV	[YT:Tsa:YT55B06:08]	2008	-12.835	45.174	FG-A, CP		This study
JF909194	A	Mayotte	EACMV	[YT:Kou:YT59B30:08]	2008	-12.805	45.197	FG-A, CP		This study
JF909196	A	Mayotte	EACMV	[YT:Kou:YT59E19:08]	2008	-12.805	45.197	FG-A, CP		This study
JF909197	A	Mayotte	EACMKV	[YT:Mgo:YT64B02:08]	2008	-12.784	45.235	FG-A, CP		This study
JF909198	A	Mayotte	EACMV	[YT:KaK:YT67B08:09]	2009	-12.955	45.106	FG-A, CP		This study
JF909199	A	Mayotte	EACMKV	[YT:Mro:YT69B17:08]	2008	-12.979	45.125	FG-A, CP		This study
JF909200	B	Anjouan	EACMV-like	[AJ:Oua:AJ03AN3:04]	2004	-12.135	44.425	FG-B, Pseudo-rec.	JF909067	This study
JF909202	B	Anjouan	EACMV-like	[AJ:Dzi:AJ10AK1:05]	2005	-12.224	44.456	FG-B, Pseudo-rec.	JF909072	This study
JF909204	B	Anjouan	EACMV-like	[AJ:Lin:AJ19AQ1:09]	2009	-12.277	44.409	FG-B		This study
JF909205	B	Anjouan	EACMV-like	[AJ:Pom:AJ20AF3:09]	2009	-12.279	44.401	FG-B		This study
JF909206	B	Anjouan	EACMV-like	[AJ:Pom:AJ21AI3:09]	2009	-12.279	44.401	FG-B, Pseudo-rec.	JF909074	This study
JF909207	B	Anjouan	EACMV-like	[AJ:Oua:AJ23AS3:09]	2009	-12.13	44.428	FG-B		This study
JF909209	B	Anjouan	EACMV-like	[AJ:Oua:AJ24AY3:09]	2009	-12.13	44.428	FG-B		This study
JF909210	B	Anjouan	EACMV-like	[AJ:Oua:AJ25AE4:09]	2009	-12.13	44.428	FG-B		This study
JF909212	B	Anjouan	EACMV-like	[AJ:Mro:AJ31AW1:09]	2009	-12.204	44.51	FG-B		This study
JF909213	B	Grande Comore	EACMV-like	[GC:KoM:GC07AI3:08]	2008	-11.89	43.454	FG-B, Pseudo-rec.	JF909083	This study
JF909214	B	Grande Comore	EACMV-like	[GC:Mbe:GC12AD4:08]	2008	-11.504	43.452	FG-B, Pseudo-rec.	JF909090	This study
JF909215	B	Grande Comore	EACMV-like	[GC:Mvo:GC16AZ1:04]	2004	-11.72	43.275	FG-B, Pseudo-rec.	JF909095	This study
JF909218	B	Grande Comore	EACMV-like	[GC:Cho:GC40AF3:09]	2009	-11.825	43.292	FG-B, Pseudo-rec.	JF909116	This study
JF909220	B	Grande Comore	EACMV-like	[GC:Ser:GC45AF1:09]	2009	-11.763	43.248	FG-B, Pseudo-rec.	JF909119	This study
JF909221	B	Grande Comore	EACMV-like	[GC:KoM:GC50AM4:09]	2009	-11.886	43.452	FG-B		This study
JF909222	B	Moheli	EACMV-like	[MO:Fom:MO05AL2:09]	2009	-12.29	43.75	Pseudo-rec.	JF909129	This study
JF909223	B	Moheli	EACMV-like	[MO:Ham:MO14AC3:09]	2009	-12.287	43.671	FG-B		This study
JF909224	B	Moheli	EACMV-like	[MO:Mir:MO16AF2:09]	2009	-12.301	43.637	FG-B, Pseudo-rec.	JF909140	This study
JF909225	B	Moheli	EACMV-like	[MO:Ban:MO17AM2:09]	2009	-12.295	43.76	FG-B, Pseudo-rec.	JF909142	This study
JF909226	B	Moheli	EACMV-like	[MO:Ham:MO21AD3:09]	2009	-12.377	43.839	FG-B, Pseudo-rec.	JF909148	This study
JF909227	B	Seychelles	EACMV-like	[SC:LaD:SC04AP1:09]	2009	-4.356	55.837	FG-B		This study
JF909228	B	Seychelles	EACMV-like	[SC:Mah:SC17AR2:05]	2005	-4.717	55.489	FG-B, Pseudo-rec.	JF909160	This study
JF909229	B	Mayotte	EACMV-like	[YT:Dem:YT01A01:05]	2005	-12.842	45.186	FG-B		This study
JF909230	B	Mayotte	EACMV-like	[YT:Mbo:YT02A06:05]	2005	-12.944	45.102	FG-B		This study
JF909231	B	Mayotte	EACMV-like	[YT:Aco:YT07A31:05]	2005	-12.723	45.059	FG-B, Pseudo-rec.	JF909167	This study
JF909232	B	Mayotte	EACMV-like	[YT:Sol:YT08A36:05]	2005	-12.764	45.099	FG-B		This study
JF909233	B	Mayotte	EACMV-like	[YT:Gag:YT10A46:05]	2005	-12.789	45.134	FG-B, Pseudo-rec.	JF909169	This study
JF909234	B	Mayotte	EACMV-like	[YT:Por:YT11A51:05]	2005	-12.892	45.141	FG-B, Pseudo-rec.	JF909170	This study
JF909235	B	Mayotte	EACMV-like	[YT:Chi:YT12A56:05]	2005	-12.83	45.11	Pseudo-rec.	JF909171	This study
JF909236	B	Mayotte	EACMV-like	[YT:Mal:YT23A02:03]	2003	-12.921	45.16	FG-B, Pseudo-rec.	JF909173	This study
JF909237	B	Mayotte	EACMV-like	[YT:Mal:YT25A13:03]	2003	-12.921	45.16	FG-B, Pseudo-rec.	JF909175	This study
JF909238	B	Mayotte	EACMV-like	[YT:Kaw:YT33A26:03]	2003	-12.77	45.222	FG-B, Pseudo-rec.	JF909179	This study
JF909239	B	Mayotte	EACMV-like	[YT:Dem:YT36A77:04]	2004	-12.842	45.186	FG-B, Pseudo-rec.	JF909181	This study
JF909240	B	Mayotte	EACMV-like	[YT:Com:YT39A37:04]	2004	-12.789	45.134	FG-B		This study
JF909242	B	Mayotte	EACMV-like	[YT:Com:YT42B03:08]	2008	-12.789	45.134	FG-B		This study
JF909243	B	Mayotte	EACMV-like	[YT:Com:YT43A46:08]	2008	-12.789	45.134	FG-B, Pseudo-rec.	JF909183	This study
JF909244	B	Mayotte	EACMV-like	[YT:Com:YT43B04:08]	2008	-12.79	45.13	Pseudo-rec.	JF909184	This study
JF909245	B	Mayotte	EACMV-like	[YT:Com:YT44A51:08]	2008	-12.789	45.134	FG-B, Pseudo-rec.	JF909185	This study
JF909246	B	Mayotte	EACMV-like	[YT:Com:YT45B07:08]	2008	-12.789	45.134	FG-B, Pseudo-rec.	JF909186	This study
JF909248	B	Mayotte	EACMV-like	[YT:Com:YT49B14:08]	2008	-12.789	45.134	FG-B, Pseudo-rec.	JF909189	This study
JF909249	B	Mayotte	EACMV-like	[YT:Com:YT50A75:08]	2008	-12.79	45.13	Pseudo-rec.	JF909191	This study
JF909250	B	Mayotte	EACMV-like	[YT:Vah:YT51A01:08]	2008	-12.79	45.176	FG-B, Pseudo-rec.	JF909192	This study
JF909251	B	Mayotte	EACMV-like	[YT:Tsa:YT53B10:08]	2008	-12.835	45.174	FG-B		This study
JF909252	B	Mayotte	EACMV-like	[YT:Kou:YT58A27:08]	2008	-12.805	45.197	FG-B		This study
JF909254	B	Mayotte	EACMV-like	[YT:Moy:YT72AL1:08]	2008	-12.783	45.295	FG-B		This study
JF909256	A	Anjouan	EACM/KV	[AJ:Oua:AJ01B00p:04]	2004	-12.135	44.425	CP		This study
JF909258	A	Anjouan	EACM/KV	[AJ:Oua:AJ03B00p:04]	2004	-12.135	44.425	CP		This study
JF909259	A	Anjouan	EACM/KV	[AJ:Bam:AJ04B00p:04]	2004	-12.203	44.516	CP		This study
JF909260	A	Anjouan	EACM/KV	[AJ:Bam:AJ05B00p:04]	2004	-12.203	44.516	CP		This study
JF909261	A	Anjouan	EACM/KV	[AJ:Pom:AJ06B00p:04]	2004	-12.286	44.412	CP		This study
JF909263	A	Anjouan	EACM/KV	[AJ:Tse:AJ08B00p:04]	2004	-12.2	44.467	CP		This study
JF909264	A	Anjouan	EACM/KV	[AJ:Dzi:AJ10B00p:05]	2005	-12.224	44.456	CP		This study
JF909265	A	Anjouan	EACM/KV	[AJ:Tse:AJ11B00p:05]	2005	-12.2	44.467	CP		This study
JF909266	A	Anjouan	EACM/KV	[AJ:Mro:AJ31B02p:09]	2009	-12.204	44.51	CP		This study
JF909267	A	Grande Comore	EACM/KV	[GC:Cho:GC02B08p:05]	2005	-11.824	43.294	CP		This study
JF909268	A	Grande Comore	EACM/KV	[GC:Mvo:GC16B00p:04]	2004	-11.72	43.275	CP		This study
JF909269	A	Grande Comore	EACM/KV	[GC:Mvo:GC18B00p:05]	2005	-11.72	43.275	CP		This study
JF909270	A	Grande Comore	EACM/KV	[GC:Did:GC19B00p:05]	2005	-11.884	43.488	CP		This study
JF909271	A	Grande Comore	EACM/KV	[GC:Nts:GC20B00p:04]	2004	-11.688	43.413	CP		This study
JF909272	A	Grande Comore	EACM/KV	[GC:Mao:GC21B00p:04]	2004	-11.695	43.418	CP		This study
JF909273	A	Grande Comore	EACM/KV	[GC:Mao:GC22B00p:04]	2004	-11.372	43.348	CP		This study
JF909274	A	Grande Comore	EACM/KV	[GC:Mvo:GC24AY2p:05]	2005	-11.72	43.275	CP		This study
JF909275	A	Grande Comore	EACM/KV	[GC:Ive:GC29AP1p:09]	2009	-11.477	43.32	CP		This study
JF909276	A	Grande Comore	EACM/KV	[GC:Ive:GC33AJ2p:09]	2009	-11.476	43.314	CP		This study
JF909277	A	Grande Comore	EACMCV	[GC:Mdj:GC39AY2p:09]	2009	-11.835	43.311	CP		This study
JF909278	A	Moheli	EACM/KV	[MO:Ndr:MO02B00p:05]	2005	-12.351	43.684	CP		This study
JF909279	A	Seychelles	EACM/KV	[SC:Pra:SC07B00p:04]	2004	-4.349	55.728	CP		This study
JF909280	A	Seychelles	EACM/KV	[SC:LaD:SC08B00p:04]	2004	-4.373	55.842	CP		This study
JF909281	A	Seychelles	EACM/KV	[SC:Mah:SC11B00p:04]	2004	-4.67	55.463	CP		This study
JF909282	A	Seychelles	EACM/KV	[SC:Mah:SC12B00p:04]	2004	-4.765	55.505	CP		This study
JF909283	A	Seychelles	EACM/KV	[SC:LaD:SC15B00p:04]	2004	-4.356	55.837	CP		This study
JF909284	A	Seychelles	EACM/KV	[SC:Mah:SC16B00p:05]	2005	-4.717	55.489	CP		This study
JF909292	A	Mayotte	EACM/KV	[YT:Mal:YT29B39p:04]	2004	-12.921	45.16	CP		This study
JF909294	A	Mayotte	EACM/KV	[YT:Dem:YT36B00p:04]	2004	-12.842	45.186	CP		This study
JF909296	A	Mayotte	EACM/KV	[YT:Com:YT39B54p:04]	2004	-12.789	45.134	CP		This study
JF909297	A	Mayotte	EACM/KV	[YT:Tso:YT57B24p:08]	2008	-12.805	45.197	CP		This study
JF909298	A	Mayotte	EACM/KV	[YT:Mam:YT64B04p:08]	2008	-12.784	45.235	CP		This study
JX120575	A	Seychelles	EACM/KV	[SC:LaD:SC03B11p:09]	2009	-4.356	55.837	CP		This study
Z83256	A	East/Center Africa	EACMV	KE[TZ:Dar:96]	1996	-6.82	39.27	FG-A, CP		GenBank
Z83257	A	East/Center Africa	EACMV	UG[UG:Otu:96]	1996	1.92	33.28	FG-A		GenBank
* EACMV-like DNA-B correspond to B components associated with EACMV, EAMCV-UG, EACMKV, EACMZV and SACMV; EACM/KV refers to partial sequences which doesn't allow discrimination between EACMV and EACMKV.
