# Supplementary material for: East African cassava mosaic-like viruses from Africa to Indian ocean islands: molecular diversity, evolutionary history and geographical dissemination of a bipartite begomovirus
Source: BMC Evol Biol. 2012 Nov 27;12:228. doi: 10.1186/1471-2148-12-228 (PMC3560262; doi:10.1186/1471-2148-12-228)
Supplement: Additional File 7 — KML file of CP dataset phylogeography analysis. Lines between locations represent branches in the MCC tree along which location transition occurs. Location circle diameters are proportional to the number of MCC branches maintaining a particular location state at each time-point. The yellow-orange color gradient informs the location state probability (low-high). Altitude of each line is proportional to the time elapsed between its nodes. KML files can be visualized in Google Earth (http://www.google.com/earth/index.html). [file 1471-2148-12-228-S7.kml]

<?xml version="1.0" encoding="UTF-8"?>
<kml xmlns="http://earth.google.com/kml/2.2">
<Document>
	<name>arbre_Core_phylo.tre</name>
	<Style id="branch7_part1_style">
		<LineStyle>
			<width>4.245329138644638</width>
			<color>FF009bf3</color>
		</LineStyle>
	</Style>
	<Style id="branch7_part2_style">
		<LineStyle>
			<width>4.270439032465889</width>
			<color>FF009cf3</color>
		</LineStyle>
	</Style>
	<Style id="branch7_part3_style">
		<LineStyle>
			<width>4.2955489262871405</width>
			<color>FF009df3</color>
		</LineStyle>
	</Style>
	<Style id="branch7_part4_style">
		<LineStyle>
			<width>4.320658820108392</width>
			<color>FF009ef3</color>
		</LineStyle>
	</Style>
	<Style id="branch7_part5_style">
		<LineStyle>
			<width>4.345768713929644</width>
			<color>FF009ff3</color>
		</LineStyle>
	</Style>
	<Style id="branch7_part6_style">
		<LineStyle>
			<width>4.370878607750895</width>
			<color>FF00a0f3</color>
		</LineStyle>
	</Style>
	<Style id="branch7_part7_style">
		<LineStyle>
			<width>4.3959885015721465</width>
			<color>FF00a1f3</color>
		</LineStyle>
	</Style>
	<Style id="branch7_part8_style">
		<LineStyle>
			<width>4.421098395393399</width>
			<color>FF00a3f3</color>
		</LineStyle>
	</Style>
	<Style id="branch7_part9_style">
		<LineStyle>
			<width>4.44620828921465</width>
			<color>FF00a4f3</color>
		</LineStyle>
	</Style>
	<Style id="branch7_part10_style">
		<LineStyle>
			<width>4.471318183035901</width>
			<color>FF00a5f3</color>
		</LineStyle>
	</Style>
	<Style id="branch7_part11_style">
		<LineStyle>
			<width>4.496428076857153</width>
			<color>FF00a6f3</color>
		</LineStyle>
	</Style>
	<Style id="branch7_part12_style">
		<LineStyle>
			<width>4.521537970678404</width>
			<color>FF00a7f3</color>
		</LineStyle>
	</Style>
	<Style id="branch7_part13_style">
		<LineStyle>
			<width>4.546647864499656</width>
			<color>FF00a8f3</color>
		</LineStyle>
	</Style>
	<Style id="branch7_part14_style">
		<LineStyle>
			<width>4.571757758320907</width>
			<color>FF00a9f3</color>
		</LineStyle>
	</Style>
	<Style id="branch7_part15_style">
		<LineStyle>
			<width>4.5968676521421585</width>
			<color>FF00aaf3</color>
		</LineStyle>
	</Style>
	<Style id="branch7_part16_style">
		<LineStyle>
			<width>4.621977545963411</width>
			<color>FF00abf3</color>
		</LineStyle>
	</Style>
	<Style id="branch7_part17_style">
		<LineStyle>
			<width>4.647087439784661</width>
			<color>FF00acf3</color>
		</LineStyle>
	</Style>
	<Style id="branch7_part18_style">
		<LineStyle>
			<width>4.672197333605913</width>
			<color>FF00adf3</color>
		</LineStyle>
	</Style>
	<Style id="branch7_part19_style">
		<LineStyle>
			<width>4.6973072274271646</width>
			<color>FF00aef3</color>
		</LineStyle>
	</Style>
	<Style id="branch7_part20_style">
		<LineStyle>
			<width>4.722417121248416</width>
			<color>FF00aff3</color>
		</LineStyle>
	</Style>
	<Style id="branch7_part21_style">
		<LineStyle>
			<width>4.747527015069668</width>
			<color>FF00b0f3</color>
		</LineStyle>
	</Style>
	<Style id="branch7_part22_style">
		<LineStyle>
			<width>4.772636908890919</width>
			<color>FF00b1f3</color>
		</LineStyle>
	</Style>
	<Style id="branch7_part23_style">
		<LineStyle>
			<width>4.797746802712171</width>
			<color>FF00b2f3</color>
		</LineStyle>
	</Style>
	<Style id="branch7_part24_style">
		<LineStyle>
			<width>4.822856696533423</width>
			<color>FF00b3f3</color>
		</LineStyle>
	</Style>
	<Style id="branch7_part25_style">
		<LineStyle>
			<width>4.847966590354673</width>
			<color>FF00b4f3</color>
		</LineStyle>
	</Style>
	<Style id="branch7_part26_style">
		<LineStyle>
			<width>4.873076484175925</width>
			<color>FF00b5f3</color>
		</LineStyle>
	</Style>
	<Style id="branch7_part27_style">
		<LineStyle>
			<width>4.898186377997177</width>
			<color>FF00b6f3</color>
		</LineStyle>
	</Style>
	<Style id="branch7_part28_style">
		<LineStyle>
			<width>4.923296271818429</width>
			<color>FF00b7f3</color>
		</LineStyle>
	</Style>
	<Style id="branch7_part29_style">
		<LineStyle>
			<width>4.94840616563968</width>
			<color>FF00b8f3</color>
		</LineStyle>
	</Style>
	<Style id="branch7_part30_style">
		<LineStyle>
			<width>4.973516059460931</width>
			<color>FF00b9f3</color>
		</LineStyle>
	</Style>
	<Style id="branch7_part31_style">
		<LineStyle>
			<width>4.998625953282183</width>
			<color>FF00baf3</color>
		</LineStyle>
	</Style>
	<Style id="branch7_part32_style">
		<LineStyle>
			<width>5.023735847103435</width>
			<color>FF00bbf3</color>
		</LineStyle>
	</Style>
	<Style id="branch7_part33_style">
		<LineStyle>
			<width>5.048845740924686</width>
			<color>FF00bcf3</color>
		</LineStyle>
	</Style>
	<Style id="branch7_part34_style">
		<LineStyle>
			<width>5.073955634745937</width>
			<color>FF00bdf3</color>
		</LineStyle>
	</Style>
	<Style id="branch7_part35_style">
		<LineStyle>
			<width>5.099065528567189</width>
			<color>FF00bef3</color>
		</LineStyle>
	</Style>
	<Style id="branch7_part36_style">
		<LineStyle>
			<width>5.12417542238844</width>
			<color>FF00bff3</color>
		</LineStyle>
	</Style>
	<Style id="branch7_part37_style">
		<LineStyle>
			<width>5.149285316209692</width>
			<color>FF00c0f3</color>
		</LineStyle>
	</Style>
	<Style id="branch7_part38_style">
		<LineStyle>
			<width>5.174395210030943</width>
			<color>FF00c1f3</color>
		</LineStyle>
	</Style>
	<Style id="branch7_part39_style">
		<LineStyle>
			<width>5.199505103852195</width>
			<color>FF00c2f3</color>
		</LineStyle>
	</Style>
	<Style id="branch7_part40_style">
		<LineStyle>
			<width>5.224614997673446</width>
			<color>FF00c3f3</color>
		</LineStyle>
	</Style>
	<Style id="branch7_part41_style">
		<LineStyle>
			<width>5.249724891494698</width>
			<color>FF00c4f3</color>
		</LineStyle>
	</Style>
	<Style id="branch7_part42_style">
		<LineStyle>
			<width>5.274834785315949</width>
			<color>FF00c5f3</color>
		</LineStyle>
	</Style>
	<Style id="branch7_part43_style">
		<LineStyle>
			<width>5.299944679137202</width>
			<color>FF00c6f3</color>
		</LineStyle>
	</Style>
	<Style id="branch7_part44_style">
		<LineStyle>
			<width>5.325054572958452</width>
			<color>FF00c7f3</color>
		</LineStyle>
	</Style>
	<Style id="branch7_part45_style">
		<LineStyle>
			<width>5.350164466779704</width>
			<color>FF00c8f3</color>
		</LineStyle>
	</Style>
	<Style id="branch7_part46_style">
		<LineStyle>
			<width>5.375274360600955</width>
			<color>FF00c9f3</color>
		</LineStyle>
	</Style>
	<Style id="branch7_part47_style">
		<LineStyle>
			<width>5.400384254422207</width>
			<color>FF00caf3</color>
		</LineStyle>
	</Style>
	<Style id="branch7_part48_style">
		<LineStyle>
			<width>5.425494148243459</width>
			<color>FF00cbf3</color>
		</LineStyle>
	</Style>
	<Style id="branch7_part49_style">
		<LineStyle>
			<width>5.45060404206471</width>
			<color>FF00ccf3</color>
		</LineStyle>
	</Style>
	<Style id="branch7_part50_style">
		<LineStyle>
			<width>5.4757139358859614</width>
			<color>FF00cdf3</color>
		</LineStyle>
	</Style>
	<Style id="branch7_part51_style">
		<LineStyle>
			<width>5.500823829707214</width>
			<color>FF00cef3</color>
		</LineStyle>
	</Style>
	<Style id="branch7_part52_style">
		<LineStyle>
			<width>5.525933723528464</width>
			<color>FF00cff3</color>
		</LineStyle>
	</Style>
	<Style id="branch7_part53_style">
		<LineStyle>
			<width>5.551043617349716</width>
			<color>FF00d0f3</color>
		</LineStyle>
	</Style>
	<Style id="branch7_part54_style">
		<LineStyle>
			<width>5.5761535111709675</width>
			<color>FF00d1f3</color>
		</LineStyle>
	</Style>
	<Style id="branch7_part55_style">
		<LineStyle>
			<width>5.601263404992219</width>
			<color>FF00d2f3</color>
		</LineStyle>
	</Style>
	<Style id="branch7_part56_style">
		<LineStyle>
			<width>5.626373298813471</width>
			<color>FF00d3f3</color>
		</LineStyle>
	</Style>
	<Style id="branch7_part57_style">
		<LineStyle>
			<width>5.651483192634721</width>
			<color>FF00d4f3</color>
		</LineStyle>
	</Style>
	<Style id="branch7_part58_style">
		<LineStyle>
			<width>5.6765930864559735</width>
			<color>FF00d5f3</color>
		</LineStyle>
	</Style>
	<Style id="branch7_part59_style">
		<LineStyle>
			<width>5.701702980277225</width>
			<color>FF00d6f3</color>
		</LineStyle>
	</Style>
	<Style id="branch7_part60_style">
		<LineStyle>
			<width>5.726812874098476</width>
			<color>FF00d7f3</color>
		</LineStyle>
	</Style>
	<Style id="branch7_part61_style">
		<LineStyle>
			<width>5.751922767919728</width>
			<color>FF00d8f3</color>
		</LineStyle>
	</Style>
	<Style id="branch7_part62_style">
		<LineStyle>
			<width>5.7770326617409795</width>
			<color>FF00d9f3</color>
		</LineStyle>
	</Style>
	<Style id="branch7_part63_style">
		<LineStyle>
			<width>5.802142555562231</width>
			<color>FF00daf3</color>
		</LineStyle>
	</Style>
	<Style id="branch7_part64_style">
		<LineStyle>
			<width>5.827252449383483</width>
			<color>FF00dbf3</color>
		</LineStyle>
	</Style>
	<Style id="branch7_part65_style">
		<LineStyle>
			<width>5.852362343204733</width>
			<color>FF00dcf3</color>
		</LineStyle>
	</Style>
	<Style id="branch7_part66_style">
		<LineStyle>
			<width>5.8774722370259855</width>
			<color>FF00ddf3</color>
		</LineStyle>
	</Style>
	<Style id="branch7_part67_style">
		<LineStyle>
			<width>5.902582130847237</width>
			<color>FF00def3</color>
		</LineStyle>
	</Style>
	<Style id="branch7_part68_style">
		<LineStyle>
			<width>5.927692024668489</width>
			<color>FF00dff3</color>
		</LineStyle>
	</Style>
	<Style id="branch7_part69_style">
		<LineStyle>
			<width>5.95280191848974</width>
			<color>FF00e0f3</color>
		</LineStyle>
	</Style>
	<Style id="branch7_part70_style">
		<LineStyle>
			<width>5.977911812310992</width>
			<color>FF00e1f3</color>
		</LineStyle>
	</Style>
	<Style id="branch7_part71_style">
		<LineStyle>
			<width>6.003021706132243</width>
			<color>FF00e2f3</color>
		</LineStyle>
	</Style>
	<Style id="branch7_part72_style">
		<LineStyle>
			<width>6.028131599953494</width>
			<color>FF00e3f3</color>
		</LineStyle>
	</Style>
	<Style id="branch7_part73_style">
		<LineStyle>
			<width>6.053241493774746</width>
			<color>FF00e4f3</color>
		</LineStyle>
	</Style>
	<Style id="branch7_part74_style">
		<LineStyle>
			<width>6.078351387595998</width>
			<color>FF00e5f3</color>
		</LineStyle>
	</Style>
	<Style id="branch7_part75_style">
		<LineStyle>
			<width>6.103461281417249</width>
			<color>FF00e6f3</color>
		</LineStyle>
	</Style>
	<Style id="branch7_part76_style">
		<LineStyle>
			<width>6.128571175238501</width>
			<color>FF00e7f3</color>
		</LineStyle>
	</Style>
	<Style id="branch7_part77_style">
		<LineStyle>
			<width>6.153681069059752</width>
			<color>FF00e8f3</color>
		</LineStyle>
	</Style>
	<Style id="branch7_part78_style">
		<LineStyle>
			<width>6.178790962881004</width>
			<color>FF00e9f3</color>
		</LineStyle>
	</Style>
	<Style id="branch7_part79_style">
		<LineStyle>
			<width>6.203900856702255</width>
			<color>FF00eaf3</color>
		</LineStyle>
	</Style>
	<Style id="branch7_part80_style">
		<LineStyle>
			<width>6.229010750523506</width>
			<color>FF00ebf3</color>
		</LineStyle>
	</Style>
	<Style id="branch7_part81_style">
		<LineStyle>
			<width>6.254120644344758</width>
			<color>FF00ecf3</color>
		</LineStyle>
	</Style>
	<Style id="branch7_part82_style">
		<LineStyle>
			<width>6.27923053816601</width>
			<color>FF00edf3</color>
		</LineStyle>
	</Style>
	<Style id="branch7_part83_style">
		<LineStyle>
			<width>6.304340431987262</width>
			<color>FF00eef3</color>
		</LineStyle>
	</Style>
	<Style id="branch7_part84_style">
		<LineStyle>
			<width>6.329450325808512</width>
			<color>FF00eff3</color>
		</LineStyle>
	</Style>
	<Style id="branch7_part85_style">
		<LineStyle>
			<width>6.354560219629764</width>
			<color>FF00f0f3</color>
		</LineStyle>
	</Style>
	<Style id="branch7_part86_style">
		<LineStyle>
			<width>6.379670113451016</width>
			<color>FF00f1f3</color>
		</LineStyle>
	</Style>
	<Style id="branch7_part87_style">
		<LineStyle>
			<width>6.404780007272267</width>
			<color>FF00f2f3</color>
		</LineStyle>
	</Style>
	<Style id="branch7_part88_style">
		<LineStyle>
			<width>6.429889901093519</width>
			<color>FF00f3f3</color>
		</LineStyle>
	</Style>
	<Style id="branch7_part89_style">
		<LineStyle>
			<width>6.45499979491477</width>
			<color>FF00f4f3</color>
		</LineStyle>
	</Style>
	<Style id="branch7_part90_style">
		<LineStyle>
			<width>6.480109688736022</width>
			<color>FF00f5f3</color>
		</LineStyle>
	</Style>
	<Style id="branch7_part91_style">
		<LineStyle>
			<width>6.505219582557273</width>
			<color>FF00f6f3</color>
		</LineStyle>
	</Style>
	<Style id="branch7_part92_style">
		<LineStyle>
			<width>6.530329476378524</width>
			<color>FF00f7f3</color>
		</LineStyle>
	</Style>
	<Style id="branch7_part93_style">
		<LineStyle>
			<width>6.555439370199776</width>
			<color>FF00f8f3</color>
		</LineStyle>
	</Style>
	<Style id="branch7_part94_style">
		<LineStyle>
			<width>6.580549264021028</width>
			<color>FF00f9f3</color>
		</LineStyle>
	</Style>
	<Style id="branch7_part95_style">
		<LineStyle>
			<width>6.605659157842279</width>
			<color>FF00faf3</color>
		</LineStyle>
	</Style>
	<Style id="branch7_part96_style">
		<LineStyle>
			<width>6.63076905166353</width>
			<color>FF00fbf3</color>
		</LineStyle>
	</Style>
	<Style id="branch7_part97_style">
		<LineStyle>
			<width>6.655878945484782</width>
			<color>FF00fcf3</color>
		</LineStyle>
	</Style>
	<Style id="branch7_part98_style">
		<LineStyle>
			<width>6.680988839306034</width>
			<color>FF00fdf3</color>
		</LineStyle>
	</Style>
	<Style id="branch7_part99_style">
		<LineStyle>
			<width>6.706098733127285</width>
			<color>FF00fef3</color>
		</LineStyle>
	</Style>
	<Style id="branch7_part100_style">
		<LineStyle>
			<width>6.731208626948536</width>
			<color>FF00fff3</color>
		</LineStyle>
	</Style>
	<Style id="branch13_part1_style">
		<LineStyle>
			<width>6.952294884099942</width>
			<color>FF005ef3</color>
		</LineStyle>
	</Style>
	<Style id="branch13_part2_style">
		<LineStyle>
			<width>6.951873691665906</width>
			<color>FF005ef3</color>
		</LineStyle>
	</Style>
	<Style id="branch13_part3_style">
		<LineStyle>
			<width>6.951452499231869</width>
			<color>FF005ff3</color>
		</LineStyle>
	</Style>
	<Style id="branch13_part4_style">
		<LineStyle>
			<width>6.951031306797832</width>
			<color>FF005ff3</color>
		</LineStyle>
	</Style>
	<Style id="branch13_part5_style">
		<LineStyle>
			<width>6.950610114363796</width>
			<color>FF005ff3</color>
		</LineStyle>
	</Style>
	<Style id="branch13_part6_style">
		<LineStyle>
			<width>6.95018892192976</width>
			<color>FF0060f3</color>
		</LineStyle>
	</Style>
	<Style id="branch13_part7_style">
		<LineStyle>
			<width>6.949767729495723</width>
			<color>FF0060f3</color>
		</LineStyle>
	</Style>
	<Style id="branch13_part8_style">
		<LineStyle>
			<width>6.949346537061686</width>
			<color>FF0060f3</color>
		</LineStyle>
	</Style>
	<Style id="branch13_part9_style">
		<LineStyle>
			<width>6.94892534462765</width>
			<color>FF0061f3</color>
		</LineStyle>
	</Style>
	<Style id="branch13_part10_style">
		<LineStyle>
			<width>6.948504152193614</width>
			<color>FF0061f3</color>
		</LineStyle>
	</Style>
	<Style id="branch13_part11_style">
		<LineStyle>
			<width>6.948082959759577</width>
			<color>FF0061f3</color>
		</LineStyle>
	</Style>
	<Style id="branch13_part12_style">
		<LineStyle>
			<width>6.94766176732554</width>
			<color>FF0061f3</color>
		</LineStyle>
	</Style>
	<Style id="branch13_part13_style">
		<LineStyle>
			<width>6.947240574891504</width>
			<color>FF0062f3</color>
		</LineStyle>
	</Style>
	<Style id="branch13_part14_style">
		<LineStyle>
			<width>6.946819382457467</width>
			<color>FF0062f3</color>
		</LineStyle>
	</Style>
	<Style id="branch13_part15_style">
		<LineStyle>
			<width>6.946398190023431</width>
			<color>FF0062f3</color>
		</LineStyle>
	</Style>
	<Style id="branch13_part16_style">
		<LineStyle>
			<width>6.945976997589395</width>
			<color>FF0063f3</color>
		</LineStyle>
	</Style>
	<Style id="branch13_part17_style">
		<LineStyle>
			<width>6.945555805155358</width>
			<color>FF0063f3</color>
		</LineStyle>
	</Style>
	<Style id="branch13_part18_style">
		<LineStyle>
			<width>6.945134612721321</width>
			<color>FF0063f3</color>
		</LineStyle>
	</Style>
	<Style id="branch13_part19_style">
		<LineStyle>
			<width>6.944713420287285</width>
			<color>FF0063f3</color>
		</LineStyle>
	</Style>
	<Style id="branch13_part20_style">
		<LineStyle>
			<width>6.944292227853248</width>
			<color>FF0064f3</color>
		</LineStyle>
	</Style>
	<Style id="branch13_part21_style">
		<LineStyle>
			<width>6.943871035419212</width>
			<color>FF0064f3</color>
		</LineStyle>
	</Style>
	<Style id="branch13_part22_style">
		<LineStyle>
			<width>6.943449842985175</width>
			<color>FF0064f3</color>
		</LineStyle>
	</Style>
	<Style id="branch13_part23_style">
		<LineStyle>
			<width>6.943028650551139</width>
			<color>FF0065f3</color>
		</LineStyle>
	</Style>
	<Style id="branch13_part24_style">
		<LineStyle>
			<width>6.942607458117102</width>
			<color>FF0065f3</color>
		</LineStyle>
	</Style>
	<Style id="branch13_part25_style">
		<LineStyle>
			<width>6.942186265683066</width>
			<color>FF0065f3</color>
		</LineStyle>
	</Style>
	<Style id="branch13_part26_style">
		<LineStyle>
			<width>6.94176507324903</width>
			<color>FF0066f3</color>
		</LineStyle>
	</Style>
	<Style id="branch13_part27_style">
		<LineStyle>
			<width>6.941343880814993</width>
			<color>FF0066f3</color>
		</LineStyle>
	</Style>
	<Style id="branch13_part28_style">
		<LineStyle>
			<width>6.940922688380956</width>
			<color>FF0066f3</color>
		</LineStyle>
	</Style>
	<Style id="branch13_part29_style">
		<LineStyle>
			<width>6.94050149594692</width>
			<color>FF0066f3</color>
		</LineStyle>
	</Style>
	<Style id="branch13_part30_style">
		<LineStyle>
			<width>6.940080303512884</width>
			<color>FF0067f3</color>
		</LineStyle>
	</Style>
	<Style id="branch13_part31_style">
		<LineStyle>
			<width>6.939659111078846</width>
			<color>FF0067f3</color>
		</LineStyle>
	</Style>
	<Style id="branch13_part32_style">
		<LineStyle>
			<width>6.93923791864481</width>
			<color>FF0067f3</color>
		</LineStyle>
	</Style>
	<Style id="branch13_part33_style">
		<LineStyle>
			<width>6.938816726210774</width>
			<color>FF0068f3</color>
		</LineStyle>
	</Style>
	<Style id="branch13_part34_style">
		<LineStyle>
			<width>6.938395533776737</width>
			<color>FF0068f3</color>
		</LineStyle>
	</Style>
	<Style id="branch13_part35_style">
		<LineStyle>
			<width>6.937974341342701</width>
			<color>FF0068f3</color>
		</LineStyle>
	</Style>
	<Style id="branch13_part36_style">
		<LineStyle>
			<width>6.937553148908664</width>
			<color>FF0068f3</color>
		</LineStyle>
	</Style>
	<Style id="branch13_part37_style">
		<LineStyle>
			<width>6.937131956474628</width>
			<color>FF0069f3</color>
		</LineStyle>
	</Style>
	<Style id="branch13_part38_style">
		<LineStyle>
			<width>6.936710764040591</width>
			<color>FF0069f3</color>
		</LineStyle>
	</Style>
	<Style id="branch13_part39_style">
		<LineStyle>
			<width>6.936289571606555</width>
			<color>FF0069f3</color>
		</LineStyle>
	</Style>
	<Style id="branch13_part40_style">
		<LineStyle>
			<width>6.935868379172518</width>
			<color>FF006af3</color>
		</LineStyle>
	</Style>
	<Style id="branch13_part41_style">
		<LineStyle>
			<width>6.935447186738482</width>
			<color>FF006af3</color>
		</LineStyle>
	</Style>
	<Style id="branch13_part42_style">
		<LineStyle>
			<width>6.935025994304445</width>
			<color>FF006af3</color>
		</LineStyle>
	</Style>
	<Style id="branch13_part43_style">
		<LineStyle>
			<width>6.934604801870409</width>
			<color>FF006bf3</color>
		</LineStyle>
	</Style>
	<Style id="branch13_part44_style">
		<LineStyle>
			<width>6.9341836094363725</width>
			<color>FF006bf3</color>
		</LineStyle>
	</Style>
	<Style id="branch13_part45_style">
		<LineStyle>
			<width>6.933762417002336</width>
			<color>FF006bf3</color>
		</LineStyle>
	</Style>
	<Style id="branch13_part46_style">
		<LineStyle>
			<width>6.9333412245682995</width>
			<color>FF006bf3</color>
		</LineStyle>
	</Style>
	<Style id="branch13_part47_style">
		<LineStyle>
			<width>6.932920032134263</width>
			<color>FF006cf3</color>
		</LineStyle>
	</Style>
	<Style id="branch13_part48_style">
		<LineStyle>
			<width>6.9324988397002265</width>
			<color>FF006cf3</color>
		</LineStyle>
	</Style>
	<Style id="branch13_part49_style">
		<LineStyle>
			<width>6.9320776472661905</width>
			<color>FF006cf3</color>
		</LineStyle>
	</Style>
	<Style id="branch13_part50_style">
		<LineStyle>
			<width>6.931656454832154</width>
			<color>FF006df3</color>
		</LineStyle>
	</Style>
	<Style id="branch13_part51_style">
		<LineStyle>
			<width>6.931235262398117</width>
			<color>FF006df3</color>
		</LineStyle>
	</Style>
	<Style id="branch13_part52_style">
		<LineStyle>
			<width>6.930814069964081</width>
			<color>FF006df3</color>
		</LineStyle>
	</Style>
	<Style id="branch13_part53_style">
		<LineStyle>
			<width>6.9303928775300445</width>
			<color>FF006df3</color>
		</LineStyle>
	</Style>
	<Style id="branch13_part54_style">
		<LineStyle>
			<width>6.929971685096008</width>
			<color>FF006ef3</color>
		</LineStyle>
	</Style>
	<Style id="branch13_part55_style">
		<LineStyle>
			<width>6.929550492661971</width>
			<color>FF006ef3</color>
		</LineStyle>
	</Style>
	<Style id="branch13_part56_style">
		<LineStyle>
			<width>6.929129300227935</width>
			<color>FF006ef3</color>
		</LineStyle>
	</Style>
	<Style id="branch13_part57_style">
		<LineStyle>
			<width>6.928708107793899</width>
			<color>FF006ff3</color>
		</LineStyle>
	</Style>
	<Style id="branch13_part58_style">
		<LineStyle>
			<width>6.928286915359862</width>
			<color>FF006ff3</color>
		</LineStyle>
	</Style>
	<Style id="branch13_part59_style">
		<LineStyle>
			<width>6.927865722925826</width>
			<color>FF006ff3</color>
		</LineStyle>
	</Style>
	<Style id="branch13_part60_style">
		<LineStyle>
			<width>6.927444530491789</width>
			<color>FF006ff3</color>
		</LineStyle>
	</Style>
	<Style id="branch13_part61_style">
		<LineStyle>
			<width>6.927023338057753</width>
			<color>FF0070f3</color>
		</LineStyle>
	</Style>
	<Style id="branch13_part62_style">
		<LineStyle>
			<width>6.926602145623716</width>
			<color>FF0070f3</color>
		</LineStyle>
	</Style>
	<Style id="branch13_part63_style">
		<LineStyle>
			<width>6.92618095318968</width>
			<color>FF0070f3</color>
		</LineStyle>
	</Style>
	<Style id="branch13_part64_style">
		<LineStyle>
			<width>6.925759760755643</width>
			<color>FF0071f3</color>
		</LineStyle>
	</Style>
	<Style id="branch13_part65_style">
		<LineStyle>
			<width>6.925338568321606</width>
			<color>FF0071f3</color>
		</LineStyle>
	</Style>
	<Style id="branch13_part66_style">
		<LineStyle>
			<width>6.92491737588757</width>
			<color>FF0071f3</color>
		</LineStyle>
	</Style>
	<Style id="branch13_part67_style">
		<LineStyle>
			<width>6.924496183453534</width>
			<color>FF0072f3</color>
		</LineStyle>
	</Style>
	<Style id="branch13_part68_style">
		<LineStyle>
			<width>6.924074991019497</width>
			<color>FF0072f3</color>
		</LineStyle>
	</Style>
	<Style id="branch13_part69_style">
		<LineStyle>
			<width>6.923653798585461</width>
			<color>FF0072f3</color>
		</LineStyle>
	</Style>
	<Style id="branch13_part70_style">
		<LineStyle>
			<width>6.923232606151424</width>
			<color>FF0072f3</color>
		</LineStyle>
	</Style>
	<Style id="branch13_part71_style">
		<LineStyle>
			<width>6.922811413717387</width>
			<color>FF0073f3</color>
		</LineStyle>
	</Style>
	<Style id="branch13_part72_style">
		<LineStyle>
			<width>6.922390221283351</width>
			<color>FF0073f3</color>
		</LineStyle>
	</Style>
	<Style id="branch13_part73_style">
		<LineStyle>
			<width>6.921969028849315</width>
			<color>FF0073f3</color>
		</LineStyle>
	</Style>
	<Style id="branch13_part74_style">
		<LineStyle>
			<width>6.921547836415278</width>
			<color>FF0074f3</color>
		</LineStyle>
	</Style>
	<Style id="branch13_part75_style">
		<LineStyle>
			<width>6.921126643981241</width>
			<color>FF0074f3</color>
		</LineStyle>
	</Style>
	<Style id="branch13_part76_style">
		<LineStyle>
			<width>6.920705451547205</width>
			<color>FF0074f3</color>
		</LineStyle>
	</Style>
	<Style id="branch13_part77_style">
		<LineStyle>
			<width>6.920284259113169</width>
			<color>FF0074f3</color>
		</LineStyle>
	</Style>
	<Style id="branch13_part78_style">
		<LineStyle>
			<width>6.919863066679132</width>
			<color>FF0075f3</color>
		</LineStyle>
	</Style>
	<Style id="branch13_part79_style">
		<LineStyle>
			<width>6.919441874245095</width>
			<color>FF0075f3</color>
		</LineStyle>
	</Style>
	<Style id="branch13_part80_style">
		<LineStyle>
			<width>6.919020681811059</width>
			<color>FF0075f3</color>
		</LineStyle>
	</Style>
	<Style id="branch13_part81_style">
		<LineStyle>
			<width>6.918599489377023</width>
			<color>FF0076f3</color>
		</LineStyle>
	</Style>
	<Style id="branch13_part82_style">
		<LineStyle>
			<width>6.918178296942986</width>
			<color>FF0076f3</color>
		</LineStyle>
	</Style>
	<Style id="branch13_part83_style">
		<LineStyle>
			<width>6.91775710450895</width>
			<color>FF0076f3</color>
		</LineStyle>
	</Style>
	<Style id="branch13_part84_style">
		<LineStyle>
			<width>6.917335912074913</width>
			<color>FF0077f3</color>
		</LineStyle>
	</Style>
	<Style id="branch13_part85_style">
		<LineStyle>
			<width>6.916914719640876</width>
			<color>FF0077f3</color>
		</LineStyle>
	</Style>
	<Style id="branch13_part86_style">
		<LineStyle>
			<width>6.91649352720684</width>
			<color>FF0077f3</color>
		</LineStyle>
	</Style>
	<Style id="branch13_part87_style">
		<LineStyle>
			<width>6.916072334772804</width>
			<color>FF0077f3</color>
		</LineStyle>
	</Style>
	<Style id="branch13_part88_style">
		<LineStyle>
			<width>6.915651142338767</width>
			<color>FF0078f3</color>
		</LineStyle>
	</Style>
	<Style id="branch13_part89_style">
		<LineStyle>
			<width>6.91522994990473</width>
			<color>FF0078f3</color>
		</LineStyle>
	</Style>
	<Style id="branch13_part90_style">
		<LineStyle>
			<width>6.914808757470694</width>
			<color>FF0078f3</color>
		</LineStyle>
	</Style>
	<Style id="branch13_part91_style">
		<LineStyle>
			<width>6.914387565036657</width>
			<color>FF0079f3</color>
		</LineStyle>
	</Style>
	<Style id="branch13_part92_style">
		<LineStyle>
			<width>6.913966372602621</width>
			<color>FF0079f3</color>
		</LineStyle>
	</Style>
	<Style id="branch13_part93_style">
		<LineStyle>
			<width>6.913545180168584</width>
			<color>FF0079f3</color>
		</LineStyle>
	</Style>
	<Style id="branch13_part94_style">
		<LineStyle>
			<width>6.913123987734548</width>
			<color>FF0079f3</color>
		</LineStyle>
	</Style>
	<Style id="branch13_part95_style">
		<LineStyle>
			<width>6.912702795300511</width>
			<color>FF007af3</color>
		</LineStyle>
	</Style>
	<Style id="branch13_part96_style">
		<LineStyle>
			<width>6.912281602866475</width>
			<color>FF007af3</color>
		</LineStyle>
	</Style>
	<Style id="branch13_part97_style">
		<LineStyle>
			<width>6.911860410432439</width>
			<color>FF007af3</color>
		</LineStyle>
	</Style>
	<Style id="branch13_part98_style">
		<LineStyle>
			<width>6.911439217998402</width>
			<color>FF007bf3</color>
		</LineStyle>
	</Style>
	<Style id="branch13_part99_style">
		<LineStyle>
			<width>6.911018025564365</width>
			<color>FF007bf3</color>
		</LineStyle>
	</Style>
	<Style id="branch13_part100_style">
		<LineStyle>
			<width>6.910596833130329</width>
			<color>FF007bf3</color>
		</LineStyle>
	</Style>
	<Style id="branch17_part1_style">
		<LineStyle>
			<width>6.963491335062646</width>
			<color>FF005bf3</color>
		</LineStyle>
	</Style>
	<Style id="branch17_part2_style">
		<LineStyle>
			<width>6.961866974697898</width>
			<color>FF005bf3</color>
		</LineStyle>
	</Style>
	<Style id="branch17_part3_style">
		<LineStyle>
			<width>6.960242614333149</width>
			<color>FF005cf3</color>
		</LineStyle>
	</Style>
	<Style id="branch17_part4_style">
		<LineStyle>
			<width>6.9586182539684</width>
			<color>FF005cf3</color>
		</LineStyle>
	</Style>
	<Style id="branch17_part5_style">
		<LineStyle>
			<width>6.95699389360365</width>
			<color>FF005cf3</color>
		</LineStyle>
	</Style>
	<Style id="branch17_part6_style">
		<LineStyle>
			<width>6.955369533238902</width>
			<color>FF005cf3</color>
		</LineStyle>
	</Style>
	<Style id="branch17_part7_style">
		<LineStyle>
			<width>6.953745172874153</width>
			<color>FF005df3</color>
		</LineStyle>
	</Style>
	<Style id="branch17_part8_style">
		<LineStyle>
			<width>6.952120812509404</width>
			<color>FF005df3</color>
		</LineStyle>
	</Style>
	<Style id="branch17_part9_style">
		<LineStyle>
			<width>6.950496452144655</width>
			<color>FF005df3</color>
		</LineStyle>
	</Style>
	<Style id="branch17_part10_style">
		<LineStyle>
			<width>6.948872091779906</width>
			<color>FF005df3</color>
		</LineStyle>
	</Style>
	<Style id="branch17_part11_style">
		<LineStyle>
			<width>6.947247731415157</width>
			<color>FF005ef3</color>
		</LineStyle>
	</Style>
	<Style id="branch17_part12_style">
		<LineStyle>
			<width>6.945623371050408</width>
			<color>FF005ef3</color>
		</LineStyle>
	</Style>
	<Style id="branch17_part13_style">
		<LineStyle>
			<width>6.943999010685658</width>
			<color>FF005ef3</color>
		</LineStyle>
	</Style>
	<Style id="branch17_part14_style">
		<LineStyle>
			<width>6.94237465032091</width>
			<color>FF005ef3</color>
		</LineStyle>
	</Style>
	<Style id="branch17_part15_style">
		<LineStyle>
			<width>6.940750289956161</width>
			<color>FF005ff3</color>
		</LineStyle>
	</Style>
	<Style id="branch17_part16_style">
		<LineStyle>
			<width>6.939125929591412</width>
			<color>FF005ff3</color>
		</LineStyle>
	</Style>
	<Style id="branch17_part17_style">
		<LineStyle>
			<width>6.937501569226662</width>
			<color>FF005ff3</color>
		</LineStyle>
	</Style>
	<Style id="branch17_part18_style">
		<LineStyle>
			<width>6.935877208861914</width>
			<color>FF005ff3</color>
		</LineStyle>
	</Style>
	<Style id="branch17_part19_style">
		<LineStyle>
			<width>6.934252848497165</width>
			<color>FF0060f3</color>
		</LineStyle>
	</Style>
	<Style id="branch17_part20_style">
		<LineStyle>
			<width>6.932628488132416</width>
			<color>FF0060f3</color>
		</LineStyle>
	</Style>
	<Style id="branch17_part21_style">
		<LineStyle>
			<width>6.931004127767667</width>
			<color>FF0060f3</color>
		</LineStyle>
	</Style>
	<Style id="branch17_part22_style">
		<LineStyle>
			<width>6.929379767402918</width>
			<color>FF0060f3</color>
		</LineStyle>
	</Style>
	<Style id="branch17_part23_style">
		<LineStyle>
			<width>6.927755407038169</width>
			<color>FF0061f3</color>
		</LineStyle>
	</Style>
	<Style id="branch17_part24_style">
		<LineStyle>
			<width>6.92613104667342</width>
			<color>FF0061f3</color>
		</LineStyle>
	</Style>
	<Style id="branch17_part25_style">
		<LineStyle>
			<width>6.92450668630867</width>
			<color>FF0061f3</color>
		</LineStyle>
	</Style>
	<Style id="branch17_part26_style">
		<LineStyle>
			<width>6.922882325943922</width>
			<color>FF0061f3</color>
		</LineStyle>
	</Style>
	<Style id="branch17_part27_style">
		<LineStyle>
			<width>6.921257965579173</width>
			<color>FF0062f3</color>
		</LineStyle>
	</Style>
	<Style id="branch17_part28_style">
		<LineStyle>
			<width>6.919633605214424</width>
			<color>FF0062f3</color>
		</LineStyle>
	</Style>
	<Style id="branch17_part29_style">
		<LineStyle>
			<width>6.918009244849674</width>
			<color>FF0062f3</color>
		</LineStyle>
	</Style>
	<Style id="branch17_part30_style">
		<LineStyle>
			<width>6.916384884484926</width>
			<color>FF0062f3</color>
		</LineStyle>
	</Style>
	<Style id="branch17_part31_style">
		<LineStyle>
			<width>6.914760524120177</width>
			<color>FF0063f3</color>
		</LineStyle>
	</Style>
	<Style id="branch17_part32_style">
		<LineStyle>
			<width>6.913136163755428</width>
			<color>FF0063f3</color>
		</LineStyle>
	</Style>
	<Style id="branch17_part33_style">
		<LineStyle>
			<width>6.911511803390679</width>
			<color>FF0063f3</color>
		</LineStyle>
	</Style>
	<Style id="branch17_part34_style">
		<LineStyle>
			<width>6.90988744302593</width>
			<color>FF0063f3</color>
		</LineStyle>
	</Style>
	<Style id="branch17_part35_style">
		<LineStyle>
			<width>6.908263082661181</width>
			<color>FF0064f3</color>
		</LineStyle>
	</Style>
	<Style id="branch17_part36_style">
		<LineStyle>
			<width>6.906638722296432</width>
			<color>FF0064f3</color>
		</LineStyle>
	</Style>
	<Style id="branch17_part37_style">
		<LineStyle>
			<width>6.905014361931683</width>
			<color>FF0064f3</color>
		</LineStyle>
	</Style>
	<Style id="branch17_part38_style">
		<LineStyle>
			<width>6.903390001566934</width>
			<color>FF0064f3</color>
		</LineStyle>
	</Style>
	<Style id="branch17_part39_style">
		<LineStyle>
			<width>6.901765641202185</width>
			<color>FF0065f3</color>
		</LineStyle>
	</Style>
	<Style id="branch17_part40_style">
		<LineStyle>
			<width>6.9001412808374365</width>
			<color>FF0065f3</color>
		</LineStyle>
	</Style>
	<Style id="branch17_part41_style">
		<LineStyle>
			<width>6.898516920472687</width>
			<color>FF0065f3</color>
		</LineStyle>
	</Style>
	<Style id="branch17_part42_style">
		<LineStyle>
			<width>6.896892560107938</width>
			<color>FF0065f3</color>
		</LineStyle>
	</Style>
	<Style id="branch17_part43_style">
		<LineStyle>
			<width>6.895268199743189</width>
			<color>FF0066f3</color>
		</LineStyle>
	</Style>
	<Style id="branch17_part44_style">
		<LineStyle>
			<width>6.89364383937844</width>
			<color>FF0066f3</color>
		</LineStyle>
	</Style>
	<Style id="branch17_part45_style">
		<LineStyle>
			<width>6.892019479013691</width>
			<color>FF0066f3</color>
		</LineStyle>
	</Style>
	<Style id="branch17_part46_style">
		<LineStyle>
			<width>6.890395118648942</width>
			<color>FF0066f3</color>
		</LineStyle>
	</Style>
	<Style id="branch17_part47_style">
		<LineStyle>
			<width>6.888770758284194</width>
			<color>FF0067f3</color>
		</LineStyle>
	</Style>
	<Style id="branch17_part48_style">
		<LineStyle>
			<width>6.8871463979194445</width>
			<color>FF0067f3</color>
		</LineStyle>
	</Style>
	<Style id="branch17_part49_style">
		<LineStyle>
			<width>6.885522037554695</width>
			<color>FF0067f3</color>
		</LineStyle>
	</Style>
	<Style id="branch17_part50_style">
		<LineStyle>
			<width>6.883897677189946</width>
			<color>FF0067f3</color>
		</LineStyle>
	</Style>
	<Style id="branch17_part51_style">
		<LineStyle>
			<width>6.882273316825197</width>
			<color>FF0067f3</color>
		</LineStyle>
	</Style>
	<Style id="branch17_part52_style">
		<LineStyle>
			<width>6.8806489564604485</width>
			<color>FF0068f3</color>
		</LineStyle>
	</Style>
	<Style id="branch17_part53_style">
		<LineStyle>
			<width>6.879024596095699</width>
			<color>FF0068f3</color>
		</LineStyle>
	</Style>
	<Style id="branch17_part54_style">
		<LineStyle>
			<width>6.87740023573095</width>
			<color>FF0068f3</color>
		</LineStyle>
	</Style>
	<Style id="branch17_part55_style">
		<LineStyle>
			<width>6.875775875366201</width>
			<color>FF0068f3</color>
		</LineStyle>
	</Style>
	<Style id="branch17_part56_style">
		<LineStyle>
			<width>6.8741515150014525</width>
			<color>FF0069f3</color>
		</LineStyle>
	</Style>
	<Style id="branch17_part57_style">
		<LineStyle>
			<width>6.872527154636703</width>
			<color>FF0069f3</color>
		</LineStyle>
	</Style>
	<Style id="branch17_part58_style">
		<LineStyle>
			<width>6.870902794271954</width>
			<color>FF0069f3</color>
		</LineStyle>
	</Style>
	<Style id="branch17_part59_style">
		<LineStyle>
			<width>6.869278433907206</width>
			<color>FF0069f3</color>
		</LineStyle>
	</Style>
	<Style id="branch17_part60_style">
		<LineStyle>
			<width>6.8676540735424565</width>
			<color>FF006af3</color>
		</LineStyle>
	</Style>
	<Style id="branch17_part61_style">
		<LineStyle>
			<width>6.866029713177707</width>
			<color>FF006af3</color>
		</LineStyle>
	</Style>
	<Style id="branch17_part62_style">
		<LineStyle>
			<width>6.864405352812958</width>
			<color>FF006af3</color>
		</LineStyle>
	</Style>
	<Style id="branch17_part63_style">
		<LineStyle>
			<width>6.862780992448209</width>
			<color>FF006af3</color>
		</LineStyle>
	</Style>
	<Style id="branch17_part64_style">
		<LineStyle>
			<width>6.8611566320834605</width>
			<color>FF006bf3</color>
		</LineStyle>
	</Style>
	<Style id="branch17_part65_style">
		<LineStyle>
			<width>6.859532271718711</width>
			<color>FF006bf3</color>
		</LineStyle>
	</Style>
	<Style id="branch17_part66_style">
		<LineStyle>
			<width>6.857907911353962</width>
			<color>FF006bf3</color>
		</LineStyle>
	</Style>
	<Style id="branch17_part67_style">
		<LineStyle>
			<width>6.856283550989213</width>
			<color>FF006bf3</color>
		</LineStyle>
	</Style>
	<Style id="branch17_part68_style">
		<LineStyle>
			<width>6.8546591906244645</width>
			<color>FF006cf3</color>
		</LineStyle>
	</Style>
	<Style id="branch17_part69_style">
		<LineStyle>
			<width>6.853034830259715</width>
			<color>FF006cf3</color>
		</LineStyle>
	</Style>
	<Style id="branch17_part70_style">
		<LineStyle>
			<width>6.851410469894966</width>
			<color>FF006cf3</color>
		</LineStyle>
	</Style>
	<Style id="branch17_part71_style">
		<LineStyle>
			<width>6.849786109530218</width>
			<color>FF006cf3</color>
		</LineStyle>
	</Style>
	<Style id="branch17_part72_style">
		<LineStyle>
			<width>6.8481617491654685</width>
			<color>FF006df3</color>
		</LineStyle>
	</Style>
	<Style id="branch17_part73_style">
		<LineStyle>
			<width>6.846537388800719</width>
			<color>FF006df3</color>
		</LineStyle>
	</Style>
	<Style id="branch17_part74_style">
		<LineStyle>
			<width>6.84491302843597</width>
			<color>FF006df3</color>
		</LineStyle>
	</Style>
	<Style id="branch17_part75_style">
		<LineStyle>
			<width>6.843288668071222</width>
			<color>FF006df3</color>
		</LineStyle>
	</Style>
	<Style id="branch17_part76_style">
		<LineStyle>
			<width>6.8416643077064725</width>
			<color>FF006ef3</color>
		</LineStyle>
	</Style>
	<Style id="branch17_part77_style">
		<LineStyle>
			<width>6.840039947341723</width>
			<color>FF006ef3</color>
		</LineStyle>
	</Style>
	<Style id="branch17_part78_style">
		<LineStyle>
			<width>6.838415586976975</width>
			<color>FF006ef3</color>
		</LineStyle>
	</Style>
	<Style id="branch17_part79_style">
		<LineStyle>
			<width>6.836791226612226</width>
			<color>FF006ef3</color>
		</LineStyle>
	</Style>
	<Style id="branch17_part80_style">
		<LineStyle>
			<width>6.8351668662474765</width>
			<color>FF006ff3</color>
		</LineStyle>
	</Style>
	<Style id="branch17_part81_style">
		<LineStyle>
			<width>6.833542505882727</width>
			<color>FF006ff3</color>
		</LineStyle>
	</Style>
	<Style id="branch17_part82_style">
		<LineStyle>
			<width>6.831918145517978</width>
			<color>FF006ff3</color>
		</LineStyle>
	</Style>
	<Style id="branch17_part83_style">
		<LineStyle>
			<width>6.83029378515323</width>
			<color>FF006ff3</color>
		</LineStyle>
	</Style>
	<Style id="branch17_part84_style">
		<LineStyle>
			<width>6.8286694247884805</width>
			<color>FF0070f3</color>
		</LineStyle>
	</Style>
	<Style id="branch17_part85_style">
		<LineStyle>
			<width>6.827045064423732</width>
			<color>FF0070f3</color>
		</LineStyle>
	</Style>
	<Style id="branch17_part86_style">
		<LineStyle>
			<width>6.825420704058983</width>
			<color>FF0070f3</color>
		</LineStyle>
	</Style>
	<Style id="branch17_part87_style">
		<LineStyle>
			<width>6.823796343694234</width>
			<color>FF0070f3</color>
		</LineStyle>
	</Style>
	<Style id="branch17_part88_style">
		<LineStyle>
			<width>6.8221719833294845</width>
			<color>FF0071f3</color>
		</LineStyle>
	</Style>
	<Style id="branch17_part89_style">
		<LineStyle>
			<width>6.820547622964735</width>
			<color>FF0071f3</color>
		</LineStyle>
	</Style>
	<Style id="branch17_part90_style">
		<LineStyle>
			<width>6.818923262599987</width>
			<color>FF0071f3</color>
		</LineStyle>
	</Style>
	<Style id="branch17_part91_style">
		<LineStyle>
			<width>6.817298902235238</width>
			<color>FF0071f3</color>
		</LineStyle>
	</Style>
	<Style id="branch17_part92_style">
		<LineStyle>
			<width>6.8156745418704885</width>
			<color>FF0072f3</color>
		</LineStyle>
	</Style>
	<Style id="branch17_part93_style">
		<LineStyle>
			<width>6.814050181505739</width>
			<color>FF0072f3</color>
		</LineStyle>
	</Style>
	<Style id="branch17_part94_style">
		<LineStyle>
			<width>6.81242582114099</width>
			<color>FF0072f3</color>
		</LineStyle>
	</Style>
	<Style id="branch17_part95_style">
		<LineStyle>
			<width>6.810801460776242</width>
			<color>FF0072f3</color>
		</LineStyle>
	</Style>
	<Style id="branch17_part96_style">
		<LineStyle>
			<width>6.8091771004114925</width>
			<color>FF0073f3</color>
		</LineStyle>
	</Style>
	<Style id="branch17_part97_style">
		<LineStyle>
			<width>6.807552740046744</width>
			<color>FF0073f3</color>
		</LineStyle>
	</Style>
	<Style id="branch17_part98_style">
		<LineStyle>
			<width>6.805928379681995</width>
			<color>FF0073f3</color>
		</LineStyle>
	</Style>
	<Style id="branch17_part99_style">
		<LineStyle>
			<width>6.804304019317246</width>
			<color>FF0073f3</color>
		</LineStyle>
	</Style>
	<Style id="branch17_part100_style">
		<LineStyle>
			<width>6.8026796589524965</width>
			<color>FF0074f3</color>
		</LineStyle>
	</Style>
	<Style id="branch89_part1_style">
		<LineStyle>
			<width>6.307376370280147</width>
			<color>FF0060f3</color>
		</LineStyle>
	</Style>
	<Style id="branch89_part2_style">
		<LineStyle>
			<width>6.311464068209501</width>
			<color>FF0060f3</color>
		</LineStyle>
	</Style>
	<Style id="branch89_part3_style">
		<LineStyle>
			<width>6.315551766138856</width>
			<color>FF0060f3</color>
		</LineStyle>
	</Style>
	<Style id="branch89_part4_style">
		<LineStyle>
			<width>6.319639464068209</width>
			<color>FF0060f3</color>
		</LineStyle>
	</Style>
	<Style id="branch89_part5_style">
		<LineStyle>
			<width>6.323727161997565</width>
			<color>FF0060f3</color>
		</LineStyle>
	</Style>
	<Style id="branch89_part6_style">
		<LineStyle>
			<width>6.327814859926918</width>
			<color>FF0060f3</color>
		</LineStyle>
	</Style>
	<Style id="branch89_part7_style">
		<LineStyle>
			<width>6.331902557856273</width>
			<color>FF0060f3</color>
		</LineStyle>
	</Style>
	<Style id="branch89_part8_style">
		<LineStyle>
			<width>6.335990255785627</width>
			<color>FF0061f3</color>
		</LineStyle>
	</Style>
	<Style id="branch89_part9_style">
		<LineStyle>
			<width>6.340077953714982</width>
			<color>FF0061f3</color>
		</LineStyle>
	</Style>
	<Style id="branch89_part10_style">
		<LineStyle>
			<width>6.344165651644336</width>
			<color>FF0061f3</color>
		</LineStyle>
	</Style>
	<Style id="branch89_part11_style">
		<LineStyle>
			<width>6.348253349573691</width>
			<color>FF0061f3</color>
		</LineStyle>
	</Style>
	<Style id="branch89_part12_style">
		<LineStyle>
			<width>6.352341047503045</width>
			<color>FF0061f3</color>
		</LineStyle>
	</Style>
	<Style id="branch89_part13_style">
		<LineStyle>
			<width>6.3564287454323996</width>
			<color>FF0061f3</color>
		</LineStyle>
	</Style>
	<Style id="branch89_part14_style">
		<LineStyle>
			<width>6.360516443361754</width>
			<color>FF0061f3</color>
		</LineStyle>
	</Style>
	<Style id="branch89_part15_style">
		<LineStyle>
			<width>6.3646041412911085</width>
			<color>FF0061f3</color>
		</LineStyle>
	</Style>
	<Style id="branch89_part16_style">
		<LineStyle>
			<width>6.368691839220463</width>
			<color>FF0061f3</color>
		</LineStyle>
	</Style>
	<Style id="branch89_part17_style">
		<LineStyle>
			<width>6.3727795371498175</width>
			<color>FF0062f3</color>
		</LineStyle>
	</Style>
	<Style id="branch89_part18_style">
		<LineStyle>
			<width>6.376867235079172</width>
			<color>FF0062f3</color>
		</LineStyle>
	</Style>
	<Style id="branch89_part19_style">
		<LineStyle>
			<width>6.3809549330085265</width>
			<color>FF0062f3</color>
		</LineStyle>
	</Style>
	<Style id="branch89_part20_style">
		<LineStyle>
			<width>6.385042630937881</width>
			<color>FF0062f3</color>
		</LineStyle>
	</Style>
	<Style id="branch89_part21_style">
		<LineStyle>
			<width>6.389130328867235</width>
			<color>FF0062f3</color>
		</LineStyle>
	</Style>
	<Style id="branch89_part22_style">
		<LineStyle>
			<width>6.39321802679659</width>
			<color>FF0062f3</color>
		</LineStyle>
	</Style>
	<Style id="branch89_part23_style">
		<LineStyle>
			<width>6.397305724725944</width>
			<color>FF0062f3</color>
		</LineStyle>
	</Style>
	<Style id="branch89_part24_style">
		<LineStyle>
			<width>6.401393422655299</width>
			<color>FF0062f3</color>
		</LineStyle>
	</Style>
	<Style id="branch89_part25_style">
		<LineStyle>
			<width>6.4054811205846525</width>
			<color>FF0062f3</color>
		</LineStyle>
	</Style>
	<Style id="branch89_part26_style">
		<LineStyle>
			<width>6.409568818514008</width>
			<color>FF0063f3</color>
		</LineStyle>
	</Style>
	<Style id="branch89_part27_style">
		<LineStyle>
			<width>6.413656516443361</width>
			<color>FF0063f3</color>
		</LineStyle>
	</Style>
	<Style id="branch89_part28_style">
		<LineStyle>
			<width>6.417744214372716</width>
			<color>FF0063f3</color>
		</LineStyle>
	</Style>
	<Style id="branch89_part29_style">
		<LineStyle>
			<width>6.42183191230207</width>
			<color>FF0063f3</color>
		</LineStyle>
	</Style>
	<Style id="branch89_part30_style">
		<LineStyle>
			<width>6.425919610231425</width>
			<color>FF0063f3</color>
		</LineStyle>
	</Style>
	<Style id="branch89_part31_style">
		<LineStyle>
			<width>6.430007308160779</width>
			<color>FF0063f3</color>
		</LineStyle>
	</Style>
	<Style id="branch89_part32_style">
		<LineStyle>
			<width>6.434095006090134</width>
			<color>FF0063f3</color>
		</LineStyle>
	</Style>
	<Style id="branch89_part33_style">
		<LineStyle>
			<width>6.438182704019489</width>
			<color>FF0063f3</color>
		</LineStyle>
	</Style>
	<Style id="branch89_part34_style">
		<LineStyle>
			<width>6.442270401948843</width>
			<color>FF0063f3</color>
		</LineStyle>
	</Style>
	<Style id="branch89_part35_style">
		<LineStyle>
			<width>6.446358099878197</width>
			<color>FF0064f3</color>
		</LineStyle>
	</Style>
	<Style id="branch89_part36_style">
		<LineStyle>
			<width>6.450445797807552</width>
			<color>FF0064f3</color>
		</LineStyle>
	</Style>
	<Style id="branch89_part37_style">
		<LineStyle>
			<width>6.454533495736906</width>
			<color>FF0064f3</color>
		</LineStyle>
	</Style>
	<Style id="branch89_part38_style">
		<LineStyle>
			<width>6.458621193666261</width>
			<color>FF0064f3</color>
		</LineStyle>
	</Style>
	<Style id="branch89_part39_style">
		<LineStyle>
			<width>6.462708891595615</width>
			<color>FF0064f3</color>
		</LineStyle>
	</Style>
	<Style id="branch89_part40_style">
		<LineStyle>
			<width>6.46679658952497</width>
			<color>FF0064f3</color>
		</LineStyle>
	</Style>
	<Style id="branch89_part41_style">
		<LineStyle>
			<width>6.470884287454324</width>
			<color>FF0064f3</color>
		</LineStyle>
	</Style>
	<Style id="branch89_part42_style">
		<LineStyle>
			<width>6.474971985383679</width>
			<color>FF0064f3</color>
		</LineStyle>
	</Style>
	<Style id="branch89_part43_style">
		<LineStyle>
			<width>6.479059683313033</width>
			<color>FF0064f3</color>
		</LineStyle>
	</Style>
	<Style id="branch89_part44_style">
		<LineStyle>
			<width>6.483147381242388</width>
			<color>FF0064f3</color>
		</LineStyle>
	</Style>
	<Style id="branch89_part45_style">
		<LineStyle>
			<width>6.487235079171742</width>
			<color>FF0065f3</color>
		</LineStyle>
	</Style>
	<Style id="branch89_part46_style">
		<LineStyle>
			<width>6.491322777101096</width>
			<color>FF0065f3</color>
		</LineStyle>
	</Style>
	<Style id="branch89_part47_style">
		<LineStyle>
			<width>6.495410475030451</width>
			<color>FF0065f3</color>
		</LineStyle>
	</Style>
	<Style id="branch89_part48_style">
		<LineStyle>
			<width>6.499498172959805</width>
			<color>FF0065f3</color>
		</LineStyle>
	</Style>
	<Style id="branch89_part49_style">
		<LineStyle>
			<width>6.503585870889159</width>
			<color>FF0065f3</color>
		</LineStyle>
	</Style>
	<Style id="branch89_part50_style">
		<LineStyle>
			<width>6.5076735688185146</width>
			<color>FF0065f3</color>
		</LineStyle>
	</Style>
	<Style id="branch89_part51_style">
		<LineStyle>
			<width>6.511761266747868</width>
			<color>FF0065f3</color>
		</LineStyle>
	</Style>
	<Style id="branch89_part52_style">
		<LineStyle>
			<width>6.5158489646772235</width>
			<color>FF0065f3</color>
		</LineStyle>
	</Style>
	<Style id="branch89_part53_style">
		<LineStyle>
			<width>6.519936662606577</width>
			<color>FF0065f3</color>
		</LineStyle>
	</Style>
	<Style id="branch89_part54_style">
		<LineStyle>
			<width>6.5240243605359325</width>
			<color>FF0066f3</color>
		</LineStyle>
	</Style>
	<Style id="branch89_part55_style">
		<LineStyle>
			<width>6.528112058465286</width>
			<color>FF0066f3</color>
		</LineStyle>
	</Style>
	<Style id="branch89_part56_style">
		<LineStyle>
			<width>6.532199756394641</width>
			<color>FF0066f3</color>
		</LineStyle>
	</Style>
	<Style id="branch89_part57_style">
		<LineStyle>
			<width>6.536287454323995</width>
			<color>FF0066f3</color>
		</LineStyle>
	</Style>
	<Style id="branch89_part58_style">
		<LineStyle>
			<width>6.5403751522533495</width>
			<color>FF0066f3</color>
		</LineStyle>
	</Style>
	<Style id="branch89_part59_style">
		<LineStyle>
			<width>6.544462850182704</width>
			<color>FF0066f3</color>
		</LineStyle>
	</Style>
	<Style id="branch89_part60_style">
		<LineStyle>
			<width>6.5485505481120585</width>
			<color>FF0066f3</color>
		</LineStyle>
	</Style>
	<Style id="branch89_part61_style">
		<LineStyle>
			<width>6.552638246041413</width>
			<color>FF0066f3</color>
		</LineStyle>
	</Style>
	<Style id="branch89_part62_style">
		<LineStyle>
			<width>6.5567259439707675</width>
			<color>FF0066f3</color>
		</LineStyle>
	</Style>
	<Style id="branch89_part63_style">
		<LineStyle>
			<width>6.560813641900122</width>
			<color>FF0067f3</color>
		</LineStyle>
	</Style>
	<Style id="branch89_part64_style">
		<LineStyle>
			<width>6.564901339829476</width>
			<color>FF0067f3</color>
		</LineStyle>
	</Style>
	<Style id="branch89_part65_style">
		<LineStyle>
			<width>6.568989037758831</width>
			<color>FF0067f3</color>
		</LineStyle>
	</Style>
	<Style id="branch89_part66_style">
		<LineStyle>
			<width>6.573076735688185</width>
			<color>FF0067f3</color>
		</LineStyle>
	</Style>
	<Style id="branch89_part67_style">
		<LineStyle>
			<width>6.57716443361754</width>
			<color>FF0067f3</color>
		</LineStyle>
	</Style>
	<Style id="branch89_part68_style">
		<LineStyle>
			<width>6.581252131546894</width>
			<color>FF0067f3</color>
		</LineStyle>
	</Style>
	<Style id="branch89_part69_style">
		<LineStyle>
			<width>6.585339829476249</width>
			<color>FF0067f3</color>
		</LineStyle>
	</Style>
	<Style id="branch89_part70_style">
		<LineStyle>
			<width>6.5894275274056024</width>
			<color>FF0067f3</color>
		</LineStyle>
	</Style>
	<Style id="branch89_part71_style">
		<LineStyle>
			<width>6.593515225334958</width>
			<color>FF0067f3</color>
		</LineStyle>
	</Style>
	<Style id="branch89_part72_style">
		<LineStyle>
			<width>6.597602923264311</width>
			<color>FF0068f3</color>
		</LineStyle>
	</Style>
	<Style id="branch89_part73_style">
		<LineStyle>
			<width>6.601690621193667</width>
			<color>FF0068f3</color>
		</LineStyle>
	</Style>
	<Style id="branch89_part74_style">
		<LineStyle>
			<width>6.60577831912302</width>
			<color>FF0068f3</color>
		</LineStyle>
	</Style>
	<Style id="branch89_part75_style">
		<LineStyle>
			<width>6.609866017052376</width>
			<color>FF0068f3</color>
		</LineStyle>
	</Style>
	<Style id="branch89_part76_style">
		<LineStyle>
			<width>6.613953714981729</width>
			<color>FF0068f3</color>
		</LineStyle>
	</Style>
	<Style id="branch89_part77_style">
		<LineStyle>
			<width>6.618041412911084</width>
			<color>FF0068f3</color>
		</LineStyle>
	</Style>
	<Style id="branch89_part78_style">
		<LineStyle>
			<width>6.622129110840438</width>
			<color>FF0068f3</color>
		</LineStyle>
	</Style>
	<Style id="branch89_part79_style">
		<LineStyle>
			<width>6.626216808769793</width>
			<color>FF0068f3</color>
		</LineStyle>
	</Style>
	<Style id="branch89_part80_style">
		<LineStyle>
			<width>6.630304506699147</width>
			<color>FF0068f3</color>
		</LineStyle>
	</Style>
	<Style id="branch89_part81_style">
		<LineStyle>
			<width>6.634392204628502</width>
			<color>FF0068f3</color>
		</LineStyle>
	</Style>
	<Style id="branch89_part82_style">
		<LineStyle>
			<width>6.638479902557856</width>
			<color>FF0069f3</color>
		</LineStyle>
	</Style>
	<Style id="branch89_part83_style">
		<LineStyle>
			<width>6.642567600487211</width>
			<color>FF0069f3</color>
		</LineStyle>
	</Style>
	<Style id="branch89_part84_style">
		<LineStyle>
			<width>6.646655298416565</width>
			<color>FF0069f3</color>
		</LineStyle>
	</Style>
	<Style id="branch89_part85_style">
		<LineStyle>
			<width>6.65074299634592</width>
			<color>FF0069f3</color>
		</LineStyle>
	</Style>
	<Style id="branch89_part86_style">
		<LineStyle>
			<width>6.654830694275274</width>
			<color>FF0069f3</color>
		</LineStyle>
	</Style>
	<Style id="branch89_part87_style">
		<LineStyle>
			<width>6.658918392204629</width>
			<color>FF0069f3</color>
		</LineStyle>
	</Style>
	<Style id="branch89_part88_style">
		<LineStyle>
			<width>6.663006090133983</width>
			<color>FF0069f3</color>
		</LineStyle>
	</Style>
	<Style id="branch89_part89_style">
		<LineStyle>
			<width>6.667093788063338</width>
			<color>FF0069f3</color>
		</LineStyle>
	</Style>
	<Style id="branch89_part90_style">
		<LineStyle>
			<width>6.671181485992692</width>
			<color>FF0069f3</color>
		</LineStyle>
	</Style>
	<Style id="branch89_part91_style">
		<LineStyle>
			<width>6.675269183922046</width>
			<color>FF006af3</color>
		</LineStyle>
	</Style>
	<Style id="branch89_part92_style">
		<LineStyle>
			<width>6.679356881851401</width>
			<color>FF006af3</color>
		</LineStyle>
	</Style>
	<Style id="branch89_part93_style">
		<LineStyle>
			<width>6.683444579780755</width>
			<color>FF006af3</color>
		</LineStyle>
	</Style>
	<Style id="branch89_part94_style">
		<LineStyle>
			<width>6.68753227771011</width>
			<color>FF006af3</color>
		</LineStyle>
	</Style>
	<Style id="branch89_part95_style">
		<LineStyle>
			<width>6.691619975639464</width>
			<color>FF006af3</color>
		</LineStyle>
	</Style>
	<Style id="branch89_part96_style">
		<LineStyle>
			<width>6.695707673568819</width>
			<color>FF006af3</color>
		</LineStyle>
	</Style>
	<Style id="branch89_part97_style">
		<LineStyle>
			<width>6.699795371498173</width>
			<color>FF006af3</color>
		</LineStyle>
	</Style>
	<Style id="branch89_part98_style">
		<LineStyle>
			<width>6.703883069427527</width>
			<color>FF006af3</color>
		</LineStyle>
	</Style>
	<Style id="branch89_part99_style">
		<LineStyle>
			<width>6.707970767356882</width>
			<color>FF006af3</color>
		</LineStyle>
	</Style>
	<Style id="branch89_part100_style">
		<LineStyle>
			<width>6.712058465286236</width>
			<color>FF006bf3</color>
		</LineStyle>
	</Style>
	<Style id="branch90_part1_style">
		<LineStyle>
			<width>6.960181140756589</width>
			<color>FF006bf3</color>
		</LineStyle>
	</Style>
	<Style id="branch90_part2_style">
		<LineStyle>
			<width>6.953545863297944</width>
			<color>FF006bf3</color>
		</LineStyle>
	</Style>
	<Style id="branch90_part3_style">
		<LineStyle>
			<width>6.9469105858393005</width>
			<color>FF006bf3</color>
		</LineStyle>
	</Style>
	<Style id="branch90_part4_style">
		<LineStyle>
			<width>6.940275308380656</width>
			<color>FF006bf3</color>
		</LineStyle>
	</Style>
	<Style id="branch90_part5_style">
		<LineStyle>
			<width>6.933640030922011</width>
			<color>FF006bf3</color>
		</LineStyle>
	</Style>
	<Style id="branch90_part6_style">
		<LineStyle>
			<width>6.927004753463367</width>
			<color>FF006bf3</color>
		</LineStyle>
	</Style>
	<Style id="branch90_part7_style">
		<LineStyle>
			<width>6.920369476004723</width>
			<color>FF006bf3</color>
		</LineStyle>
	</Style>
	<Style id="branch90_part8_style">
		<LineStyle>
			<width>6.913734198546078</width>
			<color>FF006bf3</color>
		</LineStyle>
	</Style>
	<Style id="branch90_part9_style">
		<LineStyle>
			<width>6.907098921087433</width>
			<color>FF006cf3</color>
		</LineStyle>
	</Style>
	<Style id="branch90_part10_style">
		<LineStyle>
			<width>6.90046364362879</width>
			<color>FF006cf3</color>
		</LineStyle>
	</Style>
	<Style id="branch90_part11_style">
		<LineStyle>
			<width>6.893828366170145</width>
			<color>FF006cf3</color>
		</LineStyle>
	</Style>
	<Style id="branch90_part12_style">
		<LineStyle>
			<width>6.8871930887115</width>
			<color>FF006cf3</color>
		</LineStyle>
	</Style>
	<Style id="branch90_part13_style">
		<LineStyle>
			<width>6.8805578112528565</width>
			<color>FF006cf3</color>
		</LineStyle>
	</Style>
	<Style id="branch90_part14_style">
		<LineStyle>
			<width>6.873922533794212</width>
			<color>FF006cf3</color>
		</LineStyle>
	</Style>
	<Style id="branch90_part15_style">
		<LineStyle>
			<width>6.867287256335567</width>
			<color>FF006cf3</color>
		</LineStyle>
	</Style>
	<Style id="branch90_part16_style">
		<LineStyle>
			<width>6.860651978876923</width>
			<color>FF006cf3</color>
		</LineStyle>
	</Style>
	<Style id="branch90_part17_style">
		<LineStyle>
			<width>6.854016701418279</width>
			<color>FF006cf3</color>
		</LineStyle>
	</Style>
	<Style id="branch90_part18_style">
		<LineStyle>
			<width>6.847381423959634</width>
			<color>FF006df3</color>
		</LineStyle>
	</Style>
	<Style id="branch90_part19_style">
		<LineStyle>
			<width>6.84074614650099</width>
			<color>FF006df3</color>
		</LineStyle>
	</Style>
	<Style id="branch90_part20_style">
		<LineStyle>
			<width>6.834110869042345</width>
			<color>FF006df3</color>
		</LineStyle>
	</Style>
	<Style id="branch90_part21_style">
		<LineStyle>
			<width>6.827475591583701</width>
			<color>FF006df3</color>
		</LineStyle>
	</Style>
	<Style id="branch90_part22_style">
		<LineStyle>
			<width>6.820840314125057</width>
			<color>FF006df3</color>
		</LineStyle>
	</Style>
	<Style id="branch90_part23_style">
		<LineStyle>
			<width>6.8142050366664115</width>
			<color>FF006df3</color>
		</LineStyle>
	</Style>
	<Style id="branch90_part24_style">
		<LineStyle>
			<width>6.807569759207768</width>
			<color>FF006df3</color>
		</LineStyle>
	</Style>
	<Style id="branch90_part25_style">
		<LineStyle>
			<width>6.800934481749123</width>
			<color>FF006df3</color>
		</LineStyle>
	</Style>
	<Style id="branch90_part26_style">
		<LineStyle>
			<width>6.794299204290478</width>
			<color>FF006df3</color>
		</LineStyle>
	</Style>
	<Style id="branch90_part27_style">
		<LineStyle>
			<width>6.787663926831835</width>
			<color>FF006ef3</color>
		</LineStyle>
	</Style>
	<Style id="branch90_part28_style">
		<LineStyle>
			<width>6.78102864937319</width>
			<color>FF006ef3</color>
		</LineStyle>
	</Style>
	<Style id="branch90_part29_style">
		<LineStyle>
			<width>6.774393371914545</width>
			<color>FF006ef3</color>
		</LineStyle>
	</Style>
	<Style id="branch90_part30_style">
		<LineStyle>
			<width>6.7677580944559015</width>
			<color>FF006ef3</color>
		</LineStyle>
	</Style>
	<Style id="branch90_part31_style">
		<LineStyle>
			<width>6.761122816997256</width>
			<color>FF006ef3</color>
		</LineStyle>
	</Style>
	<Style id="branch90_part32_style">
		<LineStyle>
			<width>6.754487539538612</width>
			<color>FF006ef3</color>
		</LineStyle>
	</Style>
	<Style id="branch90_part33_style">
		<LineStyle>
			<width>6.747852262079968</width>
			<color>FF006ef3</color>
		</LineStyle>
	</Style>
	<Style id="branch90_part34_style">
		<LineStyle>
			<width>6.741216984621323</width>
			<color>FF006ef3</color>
		</LineStyle>
	</Style>
	<Style id="branch90_part35_style">
		<LineStyle>
			<width>6.734581707162679</width>
			<color>FF006ff3</color>
		</LineStyle>
	</Style>
	<Style id="branch90_part36_style">
		<LineStyle>
			<width>6.727946429704034</width>
			<color>FF006ff3</color>
		</LineStyle>
	</Style>
	<Style id="branch90_part37_style">
		<LineStyle>
			<width>6.72131115224539</width>
			<color>FF006ff3</color>
		</LineStyle>
	</Style>
	<Style id="branch90_part38_style">
		<LineStyle>
			<width>6.714675874786746</width>
			<color>FF006ff3</color>
		</LineStyle>
	</Style>
	<Style id="branch90_part39_style">
		<LineStyle>
			<width>6.708040597328101</width>
			<color>FF006ff3</color>
		</LineStyle>
	</Style>
	<Style id="branch90_part40_style">
		<LineStyle>
			<width>6.7014053198694565</width>
			<color>FF006ff3</color>
		</LineStyle>
	</Style>
	<Style id="branch90_part41_style">
		<LineStyle>
			<width>6.694770042410813</width>
			<color>FF006ff3</color>
		</LineStyle>
	</Style>
	<Style id="branch90_part42_style">
		<LineStyle>
			<width>6.688134764952168</width>
			<color>FF006ff3</color>
		</LineStyle>
	</Style>
	<Style id="branch90_part43_style">
		<LineStyle>
			<width>6.681499487493523</width>
			<color>FF006ff3</color>
		</LineStyle>
	</Style>
	<Style id="branch90_part44_style">
		<LineStyle>
			<width>6.67486421003488</width>
			<color>FF0070f3</color>
		</LineStyle>
	</Style>
	<Style id="branch90_part45_style">
		<LineStyle>
			<width>6.668228932576235</width>
			<color>FF0070f3</color>
		</LineStyle>
	</Style>
	<Style id="branch90_part46_style">
		<LineStyle>
			<width>6.66159365511759</width>
			<color>FF0070f3</color>
		</LineStyle>
	</Style>
	<Style id="branch90_part47_style">
		<LineStyle>
			<width>6.654958377658946</width>
			<color>FF0070f3</color>
		</LineStyle>
	</Style>
	<Style id="branch90_part48_style">
		<LineStyle>
			<width>6.648323100200302</width>
			<color>FF0070f3</color>
		</LineStyle>
	</Style>
	<Style id="branch90_part49_style">
		<LineStyle>
			<width>6.641687822741657</width>
			<color>FF0070f3</color>
		</LineStyle>
	</Style>
	<Style id="branch90_part50_style">
		<LineStyle>
			<width>6.6350525452830125</width>
			<color>FF0070f3</color>
		</LineStyle>
	</Style>
	<Style id="branch90_part51_style">
		<LineStyle>
			<width>6.628417267824369</width>
			<color>FF0070f3</color>
		</LineStyle>
	</Style>
	<Style id="branch90_part52_style">
		<LineStyle>
			<width>6.621781990365724</width>
			<color>FF0070f3</color>
		</LineStyle>
	</Style>
	<Style id="branch90_part53_style">
		<LineStyle>
			<width>6.615146712907079</width>
			<color>FF0071f3</color>
		</LineStyle>
	</Style>
	<Style id="branch90_part54_style">
		<LineStyle>
			<width>6.6085114354484356</width>
			<color>FF0071f3</color>
		</LineStyle>
	</Style>
	<Style id="branch90_part55_style">
		<LineStyle>
			<width>6.601876157989791</width>
			<color>FF0071f3</color>
		</LineStyle>
	</Style>
	<Style id="branch90_part56_style">
		<LineStyle>
			<width>6.595240880531146</width>
			<color>FF0071f3</color>
		</LineStyle>
	</Style>
	<Style id="branch90_part57_style">
		<LineStyle>
			<width>6.5886056030725015</width>
			<color>FF0071f3</color>
		</LineStyle>
	</Style>
	<Style id="branch90_part58_style">
		<LineStyle>
			<width>6.581970325613857</width>
			<color>FF0071f3</color>
		</LineStyle>
	</Style>
	<Style id="branch90_part59_style">
		<LineStyle>
			<width>6.575335048155213</width>
			<color>FF0071f3</color>
		</LineStyle>
	</Style>
	<Style id="branch90_part60_style">
		<LineStyle>
			<width>6.568699770696568</width>
			<color>FF0071f3</color>
		</LineStyle>
	</Style>
	<Style id="branch90_part61_style">
		<LineStyle>
			<width>6.562064493237924</width>
			<color>FF0071f3</color>
		</LineStyle>
	</Style>
	<Style id="branch90_part62_style">
		<LineStyle>
			<width>6.55542921577928</width>
			<color>FF0072f3</color>
		</LineStyle>
	</Style>
	<Style id="branch90_part63_style">
		<LineStyle>
			<width>6.548793938320635</width>
			<color>FF0072f3</color>
		</LineStyle>
	</Style>
	<Style id="branch90_part64_style">
		<LineStyle>
			<width>6.542158660861991</width>
			<color>FF0072f3</color>
		</LineStyle>
	</Style>
	<Style id="branch90_part65_style">
		<LineStyle>
			<width>6.535523383403347</width>
			<color>FF0072f3</color>
		</LineStyle>
	</Style>
	<Style id="branch90_part66_style">
		<LineStyle>
			<width>6.528888105944702</width>
			<color>FF0072f3</color>
		</LineStyle>
	</Style>
	<Style id="branch90_part67_style">
		<LineStyle>
			<width>6.5222528284860575</width>
			<color>FF0072f3</color>
		</LineStyle>
	</Style>
	<Style id="branch90_part68_style">
		<LineStyle>
			<width>6.515617551027413</width>
			<color>FF0072f3</color>
		</LineStyle>
	</Style>
	<Style id="branch90_part69_style">
		<LineStyle>
			<width>6.508982273568769</width>
			<color>FF0072f3</color>
		</LineStyle>
	</Style>
	<Style id="branch90_part70_style">
		<LineStyle>
			<width>6.502346996110124</width>
			<color>FF0072f3</color>
		</LineStyle>
	</Style>
	<Style id="branch90_part71_style">
		<LineStyle>
			<width>6.49571171865148</width>
			<color>FF0073f3</color>
		</LineStyle>
	</Style>
	<Style id="branch90_part72_style">
		<LineStyle>
			<width>6.489076441192835</width>
			<color>FF0073f3</color>
		</LineStyle>
	</Style>
	<Style id="branch90_part73_style">
		<LineStyle>
			<width>6.482441163734191</width>
			<color>FF0073f3</color>
		</LineStyle>
	</Style>
	<Style id="branch90_part74_style">
		<LineStyle>
			<width>6.4758058862755465</width>
			<color>FF0073f3</color>
		</LineStyle>
	</Style>
	<Style id="branch90_part75_style">
		<LineStyle>
			<width>6.469170608816903</width>
			<color>FF0073f3</color>
		</LineStyle>
	</Style>
	<Style id="branch90_part76_style">
		<LineStyle>
			<width>6.462535331358258</width>
			<color>FF0073f3</color>
		</LineStyle>
	</Style>
	<Style id="branch90_part77_style">
		<LineStyle>
			<width>6.455900053899613</width>
			<color>FF0073f3</color>
		</LineStyle>
	</Style>
	<Style id="branch90_part78_style">
		<LineStyle>
			<width>6.449264776440969</width>
			<color>FF0073f3</color>
		</LineStyle>
	</Style>
	<Style id="branch90_part79_style">
		<LineStyle>
			<width>6.442629498982324</width>
			<color>FF0074f3</color>
		</LineStyle>
	</Style>
	<Style id="branch90_part80_style">
		<LineStyle>
			<width>6.43599422152368</width>
			<color>FF0074f3</color>
		</LineStyle>
	</Style>
	<Style id="branch90_part81_style">
		<LineStyle>
			<width>6.4293589440650365</width>
			<color>FF0074f3</color>
		</LineStyle>
	</Style>
	<Style id="branch90_part82_style">
		<LineStyle>
			<width>6.422723666606391</width>
			<color>FF0074f3</color>
		</LineStyle>
	</Style>
	<Style id="branch90_part83_style">
		<LineStyle>
			<width>6.416088389147747</width>
			<color>FF0074f3</color>
		</LineStyle>
	</Style>
	<Style id="branch90_part84_style">
		<LineStyle>
			<width>6.4094531116891025</width>
			<color>FF0074f3</color>
		</LineStyle>
	</Style>
	<Style id="branch90_part85_style">
		<LineStyle>
			<width>6.402817834230458</width>
			<color>FF0074f3</color>
		</LineStyle>
	</Style>
	<Style id="branch90_part86_style">
		<LineStyle>
			<width>6.396182556771814</width>
			<color>FF0074f3</color>
		</LineStyle>
	</Style>
	<Style id="branch90_part87_style">
		<LineStyle>
			<width>6.389547279313169</width>
			<color>FF0074f3</color>
		</LineStyle>
	</Style>
	<Style id="branch90_part88_style">
		<LineStyle>
			<width>6.382912001854525</width>
			<color>FF0075f3</color>
		</LineStyle>
	</Style>
	<Style id="branch90_part89_style">
		<LineStyle>
			<width>6.376276724395881</width>
			<color>FF0075f3</color>
		</LineStyle>
	</Style>
	<Style id="branch90_part90_style">
		<LineStyle>
			<width>6.369641446937235</width>
			<color>FF0075f3</color>
		</LineStyle>
	</Style>
	<Style id="branch90_part91_style">
		<LineStyle>
			<width>6.3630061694785915</width>
			<color>FF0075f3</color>
		</LineStyle>
	</Style>
	<Style id="branch90_part92_style">
		<LineStyle>
			<width>6.356370892019948</width>
			<color>FF0075f3</color>
		</LineStyle>
	</Style>
	<Style id="branch90_part93_style">
		<LineStyle>
			<width>6.349735614561302</width>
			<color>FF0075f3</color>
		</LineStyle>
	</Style>
	<Style id="branch90_part94_style">
		<LineStyle>
			<width>6.343100337102658</width>
			<color>FF0075f3</color>
		</LineStyle>
	</Style>
	<Style id="branch90_part95_style">
		<LineStyle>
			<width>6.336465059644014</width>
			<color>FF0075f3</color>
		</LineStyle>
	</Style>
	<Style id="branch90_part96_style">
		<LineStyle>
			<width>6.329829782185369</width>
			<color>FF0075f3</color>
		</LineStyle>
	</Style>
	<Style id="branch90_part97_style">
		<LineStyle>
			<width>6.323194504726725</width>
			<color>FF0076f3</color>
		</LineStyle>
	</Style>
	<Style id="branch90_part98_style">
		<LineStyle>
			<width>6.316559227268081</width>
			<color>FF0076f3</color>
		</LineStyle>
	</Style>
	<Style id="branch90_part99_style">
		<LineStyle>
			<width>6.309923949809436</width>
			<color>FF0076f3</color>
		</LineStyle>
	</Style>
	<Style id="branch90_part100_style">
		<LineStyle>
			<width>6.303288672350792</width>
			<color>FF0076f3</color>
		</LineStyle>
	</Style>
	<Style id="branch114_part1_style">
		<LineStyle>
			<width>6.856982632247594</width>
			<color>FF0069f3</color>
		</LineStyle>
	</Style>
	<Style id="branch114_part2_style">
		<LineStyle>
			<width>6.857429664070109</width>
			<color>FF0069f3</color>
		</LineStyle>
	</Style>
	<Style id="branch114_part3_style">
		<LineStyle>
			<width>6.857876695892624</width>
			<color>FF0069f3</color>
		</LineStyle>
	</Style>
	<Style id="branch114_part4_style">
		<LineStyle>
			<width>6.858323727715138</width>
			<color>FF0069f3</color>
		</LineStyle>
	</Style>
	<Style id="branch114_part5_style">
		<LineStyle>
			<width>6.858770759537653</width>
			<color>FF0069f3</color>
		</LineStyle>
	</Style>
	<Style id="branch114_part6_style">
		<LineStyle>
			<width>6.859217791360168</width>
			<color>FF006af3</color>
		</LineStyle>
	</Style>
	<Style id="branch114_part7_style">
		<LineStyle>
			<width>6.8596648231826824</width>
			<color>FF006af3</color>
		</LineStyle>
	</Style>
	<Style id="branch114_part8_style">
		<LineStyle>
			<width>6.860111855005197</width>
			<color>FF006af3</color>
		</LineStyle>
	</Style>
	<Style id="branch114_part9_style">
		<LineStyle>
			<width>6.860558886827712</width>
			<color>FF006af3</color>
		</LineStyle>
	</Style>
	<Style id="branch114_part10_style">
		<LineStyle>
			<width>6.861005918650227</width>
			<color>FF006af3</color>
		</LineStyle>
	</Style>
	<Style id="branch114_part11_style">
		<LineStyle>
			<width>6.861452950472741</width>
			<color>FF006af3</color>
		</LineStyle>
	</Style>
	<Style id="branch114_part12_style">
		<LineStyle>
			<width>6.861899982295256</width>
			<color>FF006af3</color>
		</LineStyle>
	</Style>
	<Style id="branch114_part13_style">
		<LineStyle>
			<width>6.862347014117771</width>
			<color>FF006af3</color>
		</LineStyle>
	</Style>
	<Style id="branch114_part14_style">
		<LineStyle>
			<width>6.862794045940285</width>
			<color>FF006bf3</color>
		</LineStyle>
	</Style>
	<Style id="branch114_part15_style">
		<LineStyle>
			<width>6.8632410777628</width>
			<color>FF006bf3</color>
		</LineStyle>
	</Style>
	<Style id="branch114_part16_style">
		<LineStyle>
			<width>6.863688109585315</width>
			<color>FF006bf3</color>
		</LineStyle>
	</Style>
	<Style id="branch114_part17_style">
		<LineStyle>
			<width>6.8641351414078295</width>
			<color>FF006bf3</color>
		</LineStyle>
	</Style>
	<Style id="branch114_part18_style">
		<LineStyle>
			<width>6.864582173230344</width>
			<color>FF006bf3</color>
		</LineStyle>
	</Style>
	<Style id="branch114_part19_style">
		<LineStyle>
			<width>6.865029205052859</width>
			<color>FF006bf3</color>
		</LineStyle>
	</Style>
	<Style id="branch114_part20_style">
		<LineStyle>
			<width>6.865476236875374</width>
			<color>FF006bf3</color>
		</LineStyle>
	</Style>
	<Style id="branch114_part21_style">
		<LineStyle>
			<width>6.865923268697888</width>
			<color>FF006cf3</color>
		</LineStyle>
	</Style>
	<Style id="branch114_part22_style">
		<LineStyle>
			<width>6.866370300520403</width>
			<color>FF006cf3</color>
		</LineStyle>
	</Style>
	<Style id="branch114_part23_style">
		<LineStyle>
			<width>6.866817332342918</width>
			<color>FF006cf3</color>
		</LineStyle>
	</Style>
	<Style id="branch114_part24_style">
		<LineStyle>
			<width>6.8672643641654325</width>
			<color>FF006cf3</color>
		</LineStyle>
	</Style>
	<Style id="branch114_part25_style">
		<LineStyle>
			<width>6.867711395987947</width>
			<color>FF006cf3</color>
		</LineStyle>
	</Style>
	<Style id="branch114_part26_style">
		<LineStyle>
			<width>6.868158427810462</width>
			<color>FF006cf3</color>
		</LineStyle>
	</Style>
	<Style id="branch114_part27_style">
		<LineStyle>
			<width>6.868605459632977</width>
			<color>FF006cf3</color>
		</LineStyle>
	</Style>
	<Style id="branch114_part28_style">
		<LineStyle>
			<width>6.869052491455491</width>
			<color>FF006cf3</color>
		</LineStyle>
	</Style>
	<Style id="branch114_part29_style">
		<LineStyle>
			<width>6.869499523278006</width>
			<color>FF006df3</color>
		</LineStyle>
	</Style>
	<Style id="branch114_part30_style">
		<LineStyle>
			<width>6.869946555100521</width>
			<color>FF006df3</color>
		</LineStyle>
	</Style>
	<Style id="branch114_part31_style">
		<LineStyle>
			<width>6.8703935869230355</width>
			<color>FF006df3</color>
		</LineStyle>
	</Style>
	<Style id="branch114_part32_style">
		<LineStyle>
			<width>6.87084061874555</width>
			<color>FF006df3</color>
		</LineStyle>
	</Style>
	<Style id="branch114_part33_style">
		<LineStyle>
			<width>6.871287650568065</width>
			<color>FF006df3</color>
		</LineStyle>
	</Style>
	<Style id="branch114_part34_style">
		<LineStyle>
			<width>6.87173468239058</width>
			<color>FF006df3</color>
		</LineStyle>
	</Style>
	<Style id="branch114_part35_style">
		<LineStyle>
			<width>6.872181714213094</width>
			<color>FF006df3</color>
		</LineStyle>
	</Style>
	<Style id="branch114_part36_style">
		<LineStyle>
			<width>6.872628746035609</width>
			<color>FF006ef3</color>
		</LineStyle>
	</Style>
	<Style id="branch114_part37_style">
		<LineStyle>
			<width>6.873075777858124</width>
			<color>FF006ef3</color>
		</LineStyle>
	</Style>
	<Style id="branch114_part38_style">
		<LineStyle>
			<width>6.8735228096806384</width>
			<color>FF006ef3</color>
		</LineStyle>
	</Style>
	<Style id="branch114_part39_style">
		<LineStyle>
			<width>6.873969841503153</width>
			<color>FF006ef3</color>
		</LineStyle>
	</Style>
	<Style id="branch114_part40_style">
		<LineStyle>
			<width>6.874416873325668</width>
			<color>FF006ef3</color>
		</LineStyle>
	</Style>
	<Style id="branch114_part41_style">
		<LineStyle>
			<width>6.874863905148183</width>
			<color>FF006ef3</color>
		</LineStyle>
	</Style>
	<Style id="branch114_part42_style">
		<LineStyle>
			<width>6.875310936970697</width>
			<color>FF006ef3</color>
		</LineStyle>
	</Style>
	<Style id="branch114_part43_style">
		<LineStyle>
			<width>6.875757968793212</width>
			<color>FF006ef3</color>
		</LineStyle>
	</Style>
	<Style id="branch114_part44_style">
		<LineStyle>
			<width>6.876205000615727</width>
			<color>FF006ff3</color>
		</LineStyle>
	</Style>
	<Style id="branch114_part45_style">
		<LineStyle>
			<width>6.876652032438241</width>
			<color>FF006ff3</color>
		</LineStyle>
	</Style>
	<Style id="branch114_part46_style">
		<LineStyle>
			<width>6.877099064260756</width>
			<color>FF006ff3</color>
		</LineStyle>
	</Style>
	<Style id="branch114_part47_style">
		<LineStyle>
			<width>6.877546096083271</width>
			<color>FF006ff3</color>
		</LineStyle>
	</Style>
	<Style id="branch114_part48_style">
		<LineStyle>
			<width>6.8779931279057855</width>
			<color>FF006ff3</color>
		</LineStyle>
	</Style>
	<Style id="branch114_part49_style">
		<LineStyle>
			<width>6.8784401597283</width>
			<color>FF006ff3</color>
		</LineStyle>
	</Style>
	<Style id="branch114_part50_style">
		<LineStyle>
			<width>6.878887191550815</width>
			<color>FF006ff3</color>
		</LineStyle>
	</Style>
	<Style id="branch114_part51_style">
		<LineStyle>
			<width>6.87933422337333</width>
			<color>FF0070f3</color>
		</LineStyle>
	</Style>
	<Style id="branch114_part52_style">
		<LineStyle>
			<width>6.879781255195844</width>
			<color>FF0070f3</color>
		</LineStyle>
	</Style>
	<Style id="branch114_part53_style">
		<LineStyle>
			<width>6.880228287018359</width>
			<color>FF0070f3</color>
		</LineStyle>
	</Style>
	<Style id="branch114_part54_style">
		<LineStyle>
			<width>6.880675318840874</width>
			<color>FF0070f3</color>
		</LineStyle>
	</Style>
	<Style id="branch114_part55_style">
		<LineStyle>
			<width>6.8811223506633885</width>
			<color>FF0070f3</color>
		</LineStyle>
	</Style>
	<Style id="branch114_part56_style">
		<LineStyle>
			<width>6.881569382485903</width>
			<color>FF0070f3</color>
		</LineStyle>
	</Style>
	<Style id="branch114_part57_style">
		<LineStyle>
			<width>6.882016414308418</width>
			<color>FF0070f3</color>
		</LineStyle>
	</Style>
	<Style id="branch114_part58_style">
		<LineStyle>
			<width>6.882463446130933</width>
			<color>FF0071f3</color>
		</LineStyle>
	</Style>
	<Style id="branch114_part59_style">
		<LineStyle>
			<width>6.882910477953447</width>
			<color>FF0071f3</color>
		</LineStyle>
	</Style>
	<Style id="branch114_part60_style">
		<LineStyle>
			<width>6.883357509775962</width>
			<color>FF0071f3</color>
		</LineStyle>
	</Style>
	<Style id="branch114_part61_style">
		<LineStyle>
			<width>6.883804541598477</width>
			<color>FF0071f3</color>
		</LineStyle>
	</Style>
	<Style id="branch114_part62_style">
		<LineStyle>
			<width>6.8842515734209915</width>
			<color>FF0071f3</color>
		</LineStyle>
	</Style>
	<Style id="branch114_part63_style">
		<LineStyle>
			<width>6.884698605243506</width>
			<color>FF0071f3</color>
		</LineStyle>
	</Style>
	<Style id="branch114_part64_style">
		<LineStyle>
			<width>6.885145637066021</width>
			<color>FF0071f3</color>
		</LineStyle>
	</Style>
	<Style id="branch114_part65_style">
		<LineStyle>
			<width>6.885592668888536</width>
			<color>FF0071f3</color>
		</LineStyle>
	</Style>
	<Style id="branch114_part66_style">
		<LineStyle>
			<width>6.88603970071105</width>
			<color>FF0072f3</color>
		</LineStyle>
	</Style>
	<Style id="branch114_part67_style">
		<LineStyle>
			<width>6.886486732533565</width>
			<color>FF0072f3</color>
		</LineStyle>
	</Style>
	<Style id="branch114_part68_style">
		<LineStyle>
			<width>6.88693376435608</width>
			<color>FF0072f3</color>
		</LineStyle>
	</Style>
	<Style id="branch114_part69_style">
		<LineStyle>
			<width>6.8873807961785944</width>
			<color>FF0072f3</color>
		</LineStyle>
	</Style>
	<Style id="branch114_part70_style">
		<LineStyle>
			<width>6.887827828001109</width>
			<color>FF0072f3</color>
		</LineStyle>
	</Style>
	<Style id="branch114_part71_style">
		<LineStyle>
			<width>6.888274859823624</width>
			<color>FF0072f3</color>
		</LineStyle>
	</Style>
	<Style id="branch114_part72_style">
		<LineStyle>
			<width>6.888721891646139</width>
			<color>FF0072f3</color>
		</LineStyle>
	</Style>
	<Style id="branch114_part73_style">
		<LineStyle>
			<width>6.889168923468653</width>
			<color>FF0073f3</color>
		</LineStyle>
	</Style>
	<Style id="branch114_part74_style">
		<LineStyle>
			<width>6.889615955291168</width>
			<color>FF0073f3</color>
		</LineStyle>
	</Style>
	<Style id="branch114_part75_style">
		<LineStyle>
			<width>6.890062987113683</width>
			<color>FF0073f3</color>
		</LineStyle>
	</Style>
	<Style id="branch114_part76_style">
		<LineStyle>
			<width>6.890510018936197</width>
			<color>FF0073f3</color>
		</LineStyle>
	</Style>
	<Style id="branch114_part77_style">
		<LineStyle>
			<width>6.890957050758712</width>
			<color>FF0073f3</color>
		</LineStyle>
	</Style>
	<Style id="branch114_part78_style">
		<LineStyle>
			<width>6.891404082581227</width>
			<color>FF0073f3</color>
		</LineStyle>
	</Style>
	<Style id="branch114_part79_style">
		<LineStyle>
			<width>6.8918511144037415</width>
			<color>FF0073f3</color>
		</LineStyle>
	</Style>
	<Style id="branch114_part80_style">
		<LineStyle>
			<width>6.892298146226256</width>
			<color>FF0073f3</color>
		</LineStyle>
	</Style>
	<Style id="branch114_part81_style">
		<LineStyle>
			<width>6.892745178048771</width>
			<color>FF0074f3</color>
		</LineStyle>
	</Style>
	<Style id="branch114_part82_style">
		<LineStyle>
			<width>6.893192209871286</width>
			<color>FF0074f3</color>
		</LineStyle>
	</Style>
	<Style id="branch114_part83_style">
		<LineStyle>
			<width>6.8936392416938</width>
			<color>FF0074f3</color>
		</LineStyle>
	</Style>
	<Style id="branch114_part84_style">
		<LineStyle>
			<width>6.894086273516315</width>
			<color>FF0074f3</color>
		</LineStyle>
	</Style>
	<Style id="branch114_part85_style">
		<LineStyle>
			<width>6.89453330533883</width>
			<color>FF0074f3</color>
		</LineStyle>
	</Style>
	<Style id="branch114_part86_style">
		<LineStyle>
			<width>6.8949803371613445</width>
			<color>FF0074f3</color>
		</LineStyle>
	</Style>
	<Style id="branch114_part87_style">
		<LineStyle>
			<width>6.895427368983859</width>
			<color>FF0074f3</color>
		</LineStyle>
	</Style>
	<Style id="branch114_part88_style">
		<LineStyle>
			<width>6.895874400806374</width>
			<color>FF0075f3</color>
		</LineStyle>
	</Style>
	<Style id="branch114_part89_style">
		<LineStyle>
			<width>6.896321432628889</width>
			<color>FF0075f3</color>
		</LineStyle>
	</Style>
	<Style id="branch114_part90_style">
		<LineStyle>
			<width>6.896768464451403</width>
			<color>FF0075f3</color>
		</LineStyle>
	</Style>
	<Style id="branch114_part91_style">
		<LineStyle>
			<width>6.897215496273918</width>
			<color>FF0075f3</color>
		</LineStyle>
	</Style>
	<Style id="branch114_part92_style">
		<LineStyle>
			<width>6.897662528096433</width>
			<color>FF0075f3</color>
		</LineStyle>
	</Style>
	<Style id="branch114_part93_style">
		<LineStyle>
			<width>6.8981095599189475</width>
			<color>FF0075f3</color>
		</LineStyle>
	</Style>
	<Style id="branch114_part94_style">
		<LineStyle>
			<width>6.898556591741462</width>
			<color>FF0075f3</color>
		</LineStyle>
	</Style>
	<Style id="branch114_part95_style">
		<LineStyle>
			<width>6.899003623563977</width>
			<color>FF0075f3</color>
		</LineStyle>
	</Style>
	<Style id="branch114_part96_style">
		<LineStyle>
			<width>6.899450655386492</width>
			<color>FF0076f3</color>
		</LineStyle>
	</Style>
	<Style id="branch114_part97_style">
		<LineStyle>
			<width>6.899897687209006</width>
			<color>FF0076f3</color>
		</LineStyle>
	</Style>
	<Style id="branch114_part98_style">
		<LineStyle>
			<width>6.900344719031521</width>
			<color>FF0076f3</color>
		</LineStyle>
	</Style>
	<Style id="branch114_part99_style">
		<LineStyle>
			<width>6.900791750854036</width>
			<color>FF0076f3</color>
		</LineStyle>
	</Style>
	<Style id="branch114_part100_style">
		<LineStyle>
			<width>6.90123878267655</width>
			<color>FF0076f3</color>
		</LineStyle>
	</Style>
	<Style id="branch136_part1_style">
		<LineStyle>
			<width>3.6015674631886516</width>
			<color>FF006ff3</color>
		</LineStyle>
	</Style>
	<Style id="branch136_part2_style">
		<LineStyle>
			<width>3.6345289988251634</width>
			<color>FF006ff3</color>
		</LineStyle>
	</Style>
	<Style id="branch136_part3_style">
		<LineStyle>
			<width>3.6674905344616744</width>
			<color>FF006ff3</color>
		</LineStyle>
	</Style>
	<Style id="branch136_part4_style">
		<LineStyle>
			<width>3.700452070098186</width>
			<color>FF006ff3</color>
		</LineStyle>
	</Style>
	<Style id="branch136_part5_style">
		<LineStyle>
			<width>3.733413605734697</width>
			<color>FF0070f3</color>
		</LineStyle>
	</Style>
	<Style id="branch136_part6_style">
		<LineStyle>
			<width>3.7663751413712085</width>
			<color>FF0070f3</color>
		</LineStyle>
	</Style>
	<Style id="branch136_part7_style">
		<LineStyle>
			<width>3.79933667700772</width>
			<color>FF0070f3</color>
		</LineStyle>
	</Style>
	<Style id="branch136_part8_style">
		<LineStyle>
			<width>3.832298212644231</width>
			<color>FF0070f3</color>
		</LineStyle>
	</Style>
	<Style id="branch136_part9_style">
		<LineStyle>
			<width>3.8652597482807427</width>
			<color>FF0070f3</color>
		</LineStyle>
	</Style>
	<Style id="branch136_part10_style">
		<LineStyle>
			<width>3.898221283917254</width>
			<color>FF0070f3</color>
		</LineStyle>
	</Style>
	<Style id="branch136_part11_style">
		<LineStyle>
			<width>3.931182819553765</width>
			<color>FF0070f3</color>
		</LineStyle>
	</Style>
	<Style id="branch136_part12_style">
		<LineStyle>
			<width>3.9641443551902764</width>
			<color>FF0070f3</color>
		</LineStyle>
	</Style>
	<Style id="branch136_part13_style">
		<LineStyle>
			<width>3.997105890826788</width>
			<color>FF0071f3</color>
		</LineStyle>
	</Style>
	<Style id="branch136_part14_style">
		<LineStyle>
			<width>4.030067426463299</width>
			<color>FF0071f3</color>
		</LineStyle>
	</Style>
	<Style id="branch136_part15_style">
		<LineStyle>
			<width>4.063028962099811</width>
			<color>FF0071f3</color>
		</LineStyle>
	</Style>
	<Style id="branch136_part16_style">
		<LineStyle>
			<width>4.095990497736322</width>
			<color>FF0071f3</color>
		</LineStyle>
	</Style>
	<Style id="branch136_part17_style">
		<LineStyle>
			<width>4.128952033372833</width>
			<color>FF0071f3</color>
		</LineStyle>
	</Style>
	<Style id="branch136_part18_style">
		<LineStyle>
			<width>4.161913569009345</width>
			<color>FF0071f3</color>
		</LineStyle>
	</Style>
	<Style id="branch136_part19_style">
		<LineStyle>
			<width>4.194875104645856</width>
			<color>FF0071f3</color>
		</LineStyle>
	</Style>
	<Style id="branch136_part20_style">
		<LineStyle>
			<width>4.2278366402823675</width>
			<color>FF0071f3</color>
		</LineStyle>
	</Style>
	<Style id="branch136_part21_style">
		<LineStyle>
			<width>4.260798175918879</width>
			<color>FF0072f3</color>
		</LineStyle>
	</Style>
	<Style id="branch136_part22_style">
		<LineStyle>
			<width>4.29375971155539</width>
			<color>FF0072f3</color>
		</LineStyle>
	</Style>
	<Style id="branch136_part23_style">
		<LineStyle>
			<width>4.326721247191902</width>
			<color>FF0072f3</color>
		</LineStyle>
	</Style>
	<Style id="branch136_part24_style">
		<LineStyle>
			<width>4.359682782828413</width>
			<color>FF0072f3</color>
		</LineStyle>
	</Style>
	<Style id="branch136_part25_style">
		<LineStyle>
			<width>4.392644318464924</width>
			<color>FF0072f3</color>
		</LineStyle>
	</Style>
	<Style id="branch136_part26_style">
		<LineStyle>
			<width>4.425605854101436</width>
			<color>FF0072f3</color>
		</LineStyle>
	</Style>
	<Style id="branch136_part27_style">
		<LineStyle>
			<width>4.458567389737947</width>
			<color>FF0072f3</color>
		</LineStyle>
	</Style>
	<Style id="branch136_part28_style">
		<LineStyle>
			<width>4.491528925374459</width>
			<color>FF0072f3</color>
		</LineStyle>
	</Style>
	<Style id="branch136_part29_style">
		<LineStyle>
			<width>4.524490461010969</width>
			<color>FF0073f3</color>
		</LineStyle>
	</Style>
	<Style id="branch136_part30_style">
		<LineStyle>
			<width>4.5574519966474805</width>
			<color>FF0073f3</color>
		</LineStyle>
	</Style>
	<Style id="branch136_part31_style">
		<LineStyle>
			<width>4.590413532283993</width>
			<color>FF0073f3</color>
		</LineStyle>
	</Style>
	<Style id="branch136_part32_style">
		<LineStyle>
			<width>4.623375067920504</width>
			<color>FF0073f3</color>
		</LineStyle>
	</Style>
	<Style id="branch136_part33_style">
		<LineStyle>
			<width>4.656336603557015</width>
			<color>FF0073f3</color>
		</LineStyle>
	</Style>
	<Style id="branch136_part34_style">
		<LineStyle>
			<width>4.689298139193526</width>
			<color>FF0073f3</color>
		</LineStyle>
	</Style>
	<Style id="branch136_part35_style">
		<LineStyle>
			<width>4.722259674830037</width>
			<color>FF0073f3</color>
		</LineStyle>
	</Style>
	<Style id="branch136_part36_style">
		<LineStyle>
			<width>4.755221210466549</width>
			<color>FF0074f3</color>
		</LineStyle>
	</Style>
	<Style id="branch136_part37_style">
		<LineStyle>
			<width>4.78818274610306</width>
			<color>FF0074f3</color>
		</LineStyle>
	</Style>
	<Style id="branch136_part38_style">
		<LineStyle>
			<width>4.8211442817395715</width>
			<color>FF0074f3</color>
		</LineStyle>
	</Style>
	<Style id="branch136_part39_style">
		<LineStyle>
			<width>4.854105817376082</width>
			<color>FF0074f3</color>
		</LineStyle>
	</Style>
	<Style id="branch136_part40_style">
		<LineStyle>
			<width>4.887067353012594</width>
			<color>FF0074f3</color>
		</LineStyle>
	</Style>
	<Style id="branch136_part41_style">
		<LineStyle>
			<width>4.920028888649106</width>
			<color>FF0074f3</color>
		</LineStyle>
	</Style>
	<Style id="branch136_part42_style">
		<LineStyle>
			<width>4.952990424285616</width>
			<color>FF0074f3</color>
		</LineStyle>
	</Style>
	<Style id="branch136_part43_style">
		<LineStyle>
			<width>4.9859519599221285</width>
			<color>FF0074f3</color>
		</LineStyle>
	</Style>
	<Style id="branch136_part44_style">
		<LineStyle>
			<width>5.018913495558639</width>
			<color>FF0075f3</color>
		</LineStyle>
	</Style>
	<Style id="branch136_part45_style">
		<LineStyle>
			<width>5.05187503119515</width>
			<color>FF0075f3</color>
		</LineStyle>
	</Style>
	<Style id="branch136_part46_style">
		<LineStyle>
			<width>5.084836566831663</width>
			<color>FF0075f3</color>
		</LineStyle>
	</Style>
	<Style id="branch136_part47_style">
		<LineStyle>
			<width>5.117798102468173</width>
			<color>FF0075f3</color>
		</LineStyle>
	</Style>
	<Style id="branch136_part48_style">
		<LineStyle>
			<width>5.1507596381046845</width>
			<color>FF0075f3</color>
		</LineStyle>
	</Style>
	<Style id="branch136_part49_style">
		<LineStyle>
			<width>5.183721173741196</width>
			<color>FF0075f3</color>
		</LineStyle>
	</Style>
	<Style id="branch136_part50_style">
		<LineStyle>
			<width>5.216682709377707</width>
			<color>FF0075f3</color>
		</LineStyle>
	</Style>
	<Style id="branch136_part51_style">
		<LineStyle>
			<width>5.249644245014219</width>
			<color>FF0075f3</color>
		</LineStyle>
	</Style>
	<Style id="branch136_part52_style">
		<LineStyle>
			<width>5.28260578065073</width>
			<color>FF0076f3</color>
		</LineStyle>
	</Style>
	<Style id="branch136_part53_style">
		<LineStyle>
			<width>5.315567316287241</width>
			<color>FF0076f3</color>
		</LineStyle>
	</Style>
	<Style id="branch136_part54_style">
		<LineStyle>
			<width>5.348528851923753</width>
			<color>FF0076f3</color>
		</LineStyle>
	</Style>
	<Style id="branch136_part55_style">
		<LineStyle>
			<width>5.381490387560264</width>
			<color>FF0076f3</color>
		</LineStyle>
	</Style>
	<Style id="branch136_part56_style">
		<LineStyle>
			<width>5.414451923196776</width>
			<color>FF0076f3</color>
		</LineStyle>
	</Style>
	<Style id="branch136_part57_style">
		<LineStyle>
			<width>5.447413458833287</width>
			<color>FF0076f3</color>
		</LineStyle>
	</Style>
	<Style id="branch136_part58_style">
		<LineStyle>
			<width>5.480374994469798</width>
			<color>FF0076f3</color>
		</LineStyle>
	</Style>
	<Style id="branch136_part59_style">
		<LineStyle>
			<width>5.51333653010631</width>
			<color>FF0076f3</color>
		</LineStyle>
	</Style>
	<Style id="branch136_part60_style">
		<LineStyle>
			<width>5.546298065742821</width>
			<color>FF0077f3</color>
		</LineStyle>
	</Style>
	<Style id="branch136_part61_style">
		<LineStyle>
			<width>5.5792596013793325</width>
			<color>FF0077f3</color>
		</LineStyle>
	</Style>
	<Style id="branch136_part62_style">
		<LineStyle>
			<width>5.612221137015844</width>
			<color>FF0077f3</color>
		</LineStyle>
	</Style>
	<Style id="branch136_part63_style">
		<LineStyle>
			<width>5.645182672652355</width>
			<color>FF0077f3</color>
		</LineStyle>
	</Style>
	<Style id="branch136_part64_style">
		<LineStyle>
			<width>5.678144208288866</width>
			<color>FF0077f3</color>
		</LineStyle>
	</Style>
	<Style id="branch136_part65_style">
		<LineStyle>
			<width>5.711105743925378</width>
			<color>FF0077f3</color>
		</LineStyle>
	</Style>
	<Style id="branch136_part66_style">
		<LineStyle>
			<width>5.7440672795618894</width>
			<color>FF0077f3</color>
		</LineStyle>
	</Style>
	<Style id="branch136_part67_style">
		<LineStyle>
			<width>5.7770288151984</width>
			<color>FF0077f3</color>
		</LineStyle>
	</Style>
	<Style id="branch136_part68_style">
		<LineStyle>
			<width>5.809990350834912</width>
			<color>FF0078f3</color>
		</LineStyle>
	</Style>
	<Style id="branch136_part69_style">
		<LineStyle>
			<width>5.842951886471423</width>
			<color>FF0078f3</color>
		</LineStyle>
	</Style>
	<Style id="branch136_part70_style">
		<LineStyle>
			<width>5.875913422107935</width>
			<color>FF0078f3</color>
		</LineStyle>
	</Style>
	<Style id="branch136_part71_style">
		<LineStyle>
			<width>5.908874957744446</width>
			<color>FF0078f3</color>
		</LineStyle>
	</Style>
	<Style id="branch136_part72_style">
		<LineStyle>
			<width>5.941836493380957</width>
			<color>FF0078f3</color>
		</LineStyle>
	</Style>
	<Style id="branch136_part73_style">
		<LineStyle>
			<width>5.974798029017468</width>
			<color>FF0078f3</color>
		</LineStyle>
	</Style>
	<Style id="branch136_part74_style">
		<LineStyle>
			<width>6.00775956465398</width>
			<color>FF0078f3</color>
		</LineStyle>
	</Style>
	<Style id="branch136_part75_style">
		<LineStyle>
			<width>6.040721100290491</width>
			<color>FF0078f3</color>
		</LineStyle>
	</Style>
	<Style id="branch136_part76_style">
		<LineStyle>
			<width>6.073682635927003</width>
			<color>FF0079f3</color>
		</LineStyle>
	</Style>
	<Style id="branch136_part77_style">
		<LineStyle>
			<width>6.106644171563514</width>
			<color>FF0079f3</color>
		</LineStyle>
	</Style>
	<Style id="branch136_part78_style">
		<LineStyle>
			<width>6.139605707200024</width>
			<color>FF0079f3</color>
		</LineStyle>
	</Style>
	<Style id="branch136_part79_style">
		<LineStyle>
			<width>6.172567242836537</width>
			<color>FF0079f3</color>
		</LineStyle>
	</Style>
	<Style id="branch136_part80_style">
		<LineStyle>
			<width>6.205528778473048</width>
			<color>FF0079f3</color>
		</LineStyle>
	</Style>
	<Style id="branch136_part81_style">
		<LineStyle>
			<width>6.2384903141095585</width>
			<color>FF0079f3</color>
		</LineStyle>
	</Style>
	<Style id="branch136_part82_style">
		<LineStyle>
			<width>6.271451849746071</width>
			<color>FF0079f3</color>
		</LineStyle>
	</Style>
	<Style id="branch136_part83_style">
		<LineStyle>
			<width>6.304413385382581</width>
			<color>FF0079f3</color>
		</LineStyle>
	</Style>
	<Style id="branch136_part84_style">
		<LineStyle>
			<width>6.337374921019093</width>
			<color>FF007af3</color>
		</LineStyle>
	</Style>
	<Style id="branch136_part85_style">
		<LineStyle>
			<width>6.370336456655605</width>
			<color>FF007af3</color>
		</LineStyle>
	</Style>
	<Style id="branch136_part86_style">
		<LineStyle>
			<width>6.403297992292115</width>
			<color>FF007af3</color>
		</LineStyle>
	</Style>
	<Style id="branch136_part87_style">
		<LineStyle>
			<width>6.436259527928628</width>
			<color>FF007af3</color>
		</LineStyle>
	</Style>
	<Style id="branch136_part88_style">
		<LineStyle>
			<width>6.469221063565138</width>
			<color>FF007af3</color>
		</LineStyle>
	</Style>
	<Style id="branch136_part89_style">
		<LineStyle>
			<width>6.5021825992016495</width>
			<color>FF007af3</color>
		</LineStyle>
	</Style>
	<Style id="branch136_part90_style">
		<LineStyle>
			<width>6.535144134838162</width>
			<color>FF007af3</color>
		</LineStyle>
	</Style>
	<Style id="branch136_part91_style">
		<LineStyle>
			<width>6.568105670474672</width>
			<color>FF007af3</color>
		</LineStyle>
	</Style>
	<Style id="branch136_part92_style">
		<LineStyle>
			<width>6.601067206111184</width>
			<color>FF007bf3</color>
		</LineStyle>
	</Style>
	<Style id="branch136_part93_style">
		<LineStyle>
			<width>6.634028741747695</width>
			<color>FF007bf3</color>
		</LineStyle>
	</Style>
	<Style id="branch136_part94_style">
		<LineStyle>
			<width>6.6669902773842065</width>
			<color>FF007bf3</color>
		</LineStyle>
	</Style>
	<Style id="branch136_part95_style">
		<LineStyle>
			<width>6.699951813020718</width>
			<color>FF007bf3</color>
		</LineStyle>
	</Style>
	<Style id="branch136_part96_style">
		<LineStyle>
			<width>6.732913348657229</width>
			<color>FF007bf3</color>
		</LineStyle>
	</Style>
	<Style id="branch136_part97_style">
		<LineStyle>
			<width>6.765874884293741</width>
			<color>FF007bf3</color>
		</LineStyle>
	</Style>
	<Style id="branch136_part98_style">
		<LineStyle>
			<width>6.798836419930251</width>
			<color>FF007bf3</color>
		</LineStyle>
	</Style>
	<Style id="branch136_part99_style">
		<LineStyle>
			<width>6.831797955566763</width>
			<color>FF007bf3</color>
		</LineStyle>
	</Style>
	<Style id="branch136_part100_style">
		<LineStyle>
			<width>6.864759491203275</width>
			<color>FF007cf3</color>
		</LineStyle>
	</Style>
	<Style id="branch141_part1_style">
		<LineStyle>
			<width>4.720081507917425</width>
			<color>FF0063f3</color>
		</LineStyle>
	</Style>
	<Style id="branch141_part2_style">
		<LineStyle>
			<width>4.742529705415524</width>
			<color>FF0063f3</color>
		</LineStyle>
	</Style>
	<Style id="branch141_part3_style">
		<LineStyle>
			<width>4.764977902913623</width>
			<color>FF0063f3</color>
		</LineStyle>
	</Style>
	<Style id="branch141_part4_style">
		<LineStyle>
			<width>4.787426100411722</width>
			<color>FF0063f3</color>
		</LineStyle>
	</Style>
	<Style id="branch141_part5_style">
		<LineStyle>
			<width>4.80987429790982</width>
			<color>FF0063f3</color>
		</LineStyle>
	</Style>
	<Style id="branch141_part6_style">
		<LineStyle>
			<width>4.83232249540792</width>
			<color>FF0063f3</color>
		</LineStyle>
	</Style>
	<Style id="branch141_part7_style">
		<LineStyle>
			<width>4.854770692906018</width>
			<color>FF0063f3</color>
		</LineStyle>
	</Style>
	<Style id="branch141_part8_style">
		<LineStyle>
			<width>4.877218890404117</width>
			<color>FF0063f3</color>
		</LineStyle>
	</Style>
	<Style id="branch141_part9_style">
		<LineStyle>
			<width>4.899667087902216</width>
			<color>FF0064f3</color>
		</LineStyle>
	</Style>
	<Style id="branch141_part10_style">
		<LineStyle>
			<width>4.922115285400315</width>
			<color>FF0064f3</color>
		</LineStyle>
	</Style>
	<Style id="branch141_part11_style">
		<LineStyle>
			<width>4.944563482898413</width>
			<color>FF0064f3</color>
		</LineStyle>
	</Style>
	<Style id="branch141_part12_style">
		<LineStyle>
			<width>4.967011680396512</width>
			<color>FF0064f3</color>
		</LineStyle>
	</Style>
	<Style id="branch141_part13_style">
		<LineStyle>
			<width>4.989459877894611</width>
			<color>FF0064f3</color>
		</LineStyle>
	</Style>
	<Style id="branch141_part14_style">
		<LineStyle>
			<width>5.011908075392711</width>
			<color>FF0064f3</color>
		</LineStyle>
	</Style>
	<Style id="branch141_part15_style">
		<LineStyle>
			<width>5.034356272890809</width>
			<color>FF0064f3</color>
		</LineStyle>
	</Style>
	<Style id="branch141_part16_style">
		<LineStyle>
			<width>5.056804470388908</width>
			<color>FF0064f3</color>
		</LineStyle>
	</Style>
	<Style id="branch141_part17_style">
		<LineStyle>
			<width>5.0792526678870065</width>
			<color>FF0064f3</color>
		</LineStyle>
	</Style>
	<Style id="branch141_part18_style">
		<LineStyle>
			<width>5.101700865385106</width>
			<color>FF0064f3</color>
		</LineStyle>
	</Style>
	<Style id="branch141_part19_style">
		<LineStyle>
			<width>5.1241490628832045</width>
			<color>FF0064f3</color>
		</LineStyle>
	</Style>
	<Style id="branch141_part20_style">
		<LineStyle>
			<width>5.146597260381304</width>
			<color>FF0064f3</color>
		</LineStyle>
	</Style>
	<Style id="branch141_part21_style">
		<LineStyle>
			<width>5.1690454578794025</width>
			<color>FF0064f3</color>
		</LineStyle>
	</Style>
	<Style id="branch141_part22_style">
		<LineStyle>
			<width>5.191493655377501</width>
			<color>FF0064f3</color>
		</LineStyle>
	</Style>
	<Style id="branch141_part23_style">
		<LineStyle>
			<width>5.2139418528756</width>
			<color>FF0064f3</color>
		</LineStyle>
	</Style>
	<Style id="branch141_part24_style">
		<LineStyle>
			<width>5.236390050373698</width>
			<color>FF0065f3</color>
		</LineStyle>
	</Style>
	<Style id="branch141_part25_style">
		<LineStyle>
			<width>5.258838247871798</width>
			<color>FF0065f3</color>
		</LineStyle>
	</Style>
	<Style id="branch141_part26_style">
		<LineStyle>
			<width>5.281286445369896</width>
			<color>FF0065f3</color>
		</LineStyle>
	</Style>
	<Style id="branch141_part27_style">
		<LineStyle>
			<width>5.303734642867996</width>
			<color>FF0065f3</color>
		</LineStyle>
	</Style>
	<Style id="branch141_part28_style">
		<LineStyle>
			<width>5.326182840366094</width>
			<color>FF0065f3</color>
		</LineStyle>
	</Style>
	<Style id="branch141_part29_style">
		<LineStyle>
			<width>5.348631037864193</width>
			<color>FF0065f3</color>
		</LineStyle>
	</Style>
	<Style id="branch141_part30_style">
		<LineStyle>
			<width>5.371079235362292</width>
			<color>FF0065f3</color>
		</LineStyle>
	</Style>
	<Style id="branch141_part31_style">
		<LineStyle>
			<width>5.393527432860391</width>
			<color>FF0065f3</color>
		</LineStyle>
	</Style>
	<Style id="branch141_part32_style">
		<LineStyle>
			<width>5.41597563035849</width>
			<color>FF0065f3</color>
		</LineStyle>
	</Style>
	<Style id="branch141_part33_style">
		<LineStyle>
			<width>5.438423827856589</width>
			<color>FF0065f3</color>
		</LineStyle>
	</Style>
	<Style id="branch141_part34_style">
		<LineStyle>
			<width>5.460872025354687</width>
			<color>FF0065f3</color>
		</LineStyle>
	</Style>
	<Style id="branch141_part35_style">
		<LineStyle>
			<width>5.483320222852786</width>
			<color>FF0065f3</color>
		</LineStyle>
	</Style>
	<Style id="branch141_part36_style">
		<LineStyle>
			<width>5.505768420350885</width>
			<color>FF0065f3</color>
		</LineStyle>
	</Style>
	<Style id="branch141_part37_style">
		<LineStyle>
			<width>5.528216617848984</width>
			<color>FF0065f3</color>
		</LineStyle>
	</Style>
	<Style id="branch141_part38_style">
		<LineStyle>
			<width>5.550664815347083</width>
			<color>FF0065f3</color>
		</LineStyle>
	</Style>
	<Style id="branch141_part39_style">
		<LineStyle>
			<width>5.573113012845182</width>
			<color>FF0065f3</color>
		</LineStyle>
	</Style>
	<Style id="branch141_part40_style">
		<LineStyle>
			<width>5.595561210343281</width>
			<color>FF0066f3</color>
		</LineStyle>
	</Style>
	<Style id="branch141_part41_style">
		<LineStyle>
			<width>5.618009407841379</width>
			<color>FF0066f3</color>
		</LineStyle>
	</Style>
	<Style id="branch141_part42_style">
		<LineStyle>
			<width>5.640457605339478</width>
			<color>FF0066f3</color>
		</LineStyle>
	</Style>
	<Style id="branch141_part43_style">
		<LineStyle>
			<width>5.662905802837577</width>
			<color>FF0066f3</color>
		</LineStyle>
	</Style>
	<Style id="branch141_part44_style">
		<LineStyle>
			<width>5.685354000335677</width>
			<color>FF0066f3</color>
		</LineStyle>
	</Style>
	<Style id="branch141_part45_style">
		<LineStyle>
			<width>5.707802197833775</width>
			<color>FF0066f3</color>
		</LineStyle>
	</Style>
	<Style id="branch141_part46_style">
		<LineStyle>
			<width>5.730250395331874</width>
			<color>FF0066f3</color>
		</LineStyle>
	</Style>
	<Style id="branch141_part47_style">
		<LineStyle>
			<width>5.752698592829972</width>
			<color>FF0066f3</color>
		</LineStyle>
	</Style>
	<Style id="branch141_part48_style">
		<LineStyle>
			<width>5.775146790328071</width>
			<color>FF0066f3</color>
		</LineStyle>
	</Style>
	<Style id="branch141_part49_style">
		<LineStyle>
			<width>5.79759498782617</width>
			<color>FF0066f3</color>
		</LineStyle>
	</Style>
	<Style id="branch141_part50_style">
		<LineStyle>
			<width>5.820043185324269</width>
			<color>FF0066f3</color>
		</LineStyle>
	</Style>
	<Style id="branch141_part51_style">
		<LineStyle>
			<width>5.842491382822368</width>
			<color>FF0066f3</color>
		</LineStyle>
	</Style>
	<Style id="branch141_part52_style">
		<LineStyle>
			<width>5.864939580320467</width>
			<color>FF0066f3</color>
		</LineStyle>
	</Style>
	<Style id="branch141_part53_style">
		<LineStyle>
			<width>5.8873877778185655</width>
			<color>FF0066f3</color>
		</LineStyle>
	</Style>
	<Style id="branch141_part54_style">
		<LineStyle>
			<width>5.909835975316664</width>
			<color>FF0066f3</color>
		</LineStyle>
	</Style>
	<Style id="branch141_part55_style">
		<LineStyle>
			<width>5.9322841728147635</width>
			<color>FF0067f3</color>
		</LineStyle>
	</Style>
	<Style id="branch141_part56_style">
		<LineStyle>
			<width>5.954732370312862</width>
			<color>FF0067f3</color>
		</LineStyle>
	</Style>
	<Style id="branch141_part57_style">
		<LineStyle>
			<width>5.9771805678109615</width>
			<color>FF0067f3</color>
		</LineStyle>
	</Style>
	<Style id="branch141_part58_style">
		<LineStyle>
			<width>5.99962876530906</width>
			<color>FF0067f3</color>
		</LineStyle>
	</Style>
	<Style id="branch141_part59_style">
		<LineStyle>
			<width>6.022076962807159</width>
			<color>FF0067f3</color>
		</LineStyle>
	</Style>
	<Style id="branch141_part60_style">
		<LineStyle>
			<width>6.044525160305258</width>
			<color>FF0067f3</color>
		</LineStyle>
	</Style>
	<Style id="branch141_part61_style">
		<LineStyle>
			<width>6.066973357803356</width>
			<color>FF0067f3</color>
		</LineStyle>
	</Style>
	<Style id="branch141_part62_style">
		<LineStyle>
			<width>6.089421555301456</width>
			<color>FF0067f3</color>
		</LineStyle>
	</Style>
	<Style id="branch141_part63_style">
		<LineStyle>
			<width>6.111869752799554</width>
			<color>FF0067f3</color>
		</LineStyle>
	</Style>
	<Style id="branch141_part64_style">
		<LineStyle>
			<width>6.134317950297653</width>
			<color>FF0067f3</color>
		</LineStyle>
	</Style>
	<Style id="branch141_part65_style">
		<LineStyle>
			<width>6.156766147795752</width>
			<color>FF0067f3</color>
		</LineStyle>
	</Style>
	<Style id="branch141_part66_style">
		<LineStyle>
			<width>6.179214345293851</width>
			<color>FF0067f3</color>
		</LineStyle>
	</Style>
	<Style id="branch141_part67_style">
		<LineStyle>
			<width>6.20166254279195</width>
			<color>FF0067f3</color>
		</LineStyle>
	</Style>
	<Style id="branch141_part68_style">
		<LineStyle>
			<width>6.224110740290048</width>
			<color>FF0067f3</color>
		</LineStyle>
	</Style>
	<Style id="branch141_part69_style">
		<LineStyle>
			<width>6.246558937788148</width>
			<color>FF0067f3</color>
		</LineStyle>
	</Style>
	<Style id="branch141_part70_style">
		<LineStyle>
			<width>6.269007135286246</width>
			<color>FF0068f3</color>
		</LineStyle>
	</Style>
	<Style id="branch141_part71_style">
		<LineStyle>
			<width>6.291455332784345</width>
			<color>FF0068f3</color>
		</LineStyle>
	</Style>
	<Style id="branch141_part72_style">
		<LineStyle>
			<width>6.313903530282444</width>
			<color>FF0068f3</color>
		</LineStyle>
	</Style>
	<Style id="branch141_part73_style">
		<LineStyle>
			<width>6.336351727780543</width>
			<color>FF0068f3</color>
		</LineStyle>
	</Style>
	<Style id="branch141_part74_style">
		<LineStyle>
			<width>6.358799925278642</width>
			<color>FF0068f3</color>
		</LineStyle>
	</Style>
	<Style id="branch141_part75_style">
		<LineStyle>
			<width>6.381248122776741</width>
			<color>FF0068f3</color>
		</LineStyle>
	</Style>
	<Style id="branch141_part76_style">
		<LineStyle>
			<width>6.40369632027484</width>
			<color>FF0068f3</color>
		</LineStyle>
	</Style>
	<Style id="branch141_part77_style">
		<LineStyle>
			<width>6.426144517772938</width>
			<color>FF0068f3</color>
		</LineStyle>
	</Style>
	<Style id="branch141_part78_style">
		<LineStyle>
			<width>6.448592715271037</width>
			<color>FF0068f3</color>
		</LineStyle>
	</Style>
	<Style id="branch141_part79_style">
		<LineStyle>
			<width>6.471040912769136</width>
			<color>FF0068f3</color>
		</LineStyle>
	</Style>
	<Style id="branch141_part80_style">
		<LineStyle>
			<width>6.493489110267235</width>
			<color>FF0068f3</color>
		</LineStyle>
	</Style>
	<Style id="branch141_part81_style">
		<LineStyle>
			<width>6.515937307765334</width>
			<color>FF0068f3</color>
		</LineStyle>
	</Style>
	<Style id="branch141_part82_style">
		<LineStyle>
			<width>6.538385505263433</width>
			<color>FF0068f3</color>
		</LineStyle>
	</Style>
	<Style id="branch141_part83_style">
		<LineStyle>
			<width>6.560833702761531</width>
			<color>FF0068f3</color>
		</LineStyle>
	</Style>
	<Style id="branch141_part84_style">
		<LineStyle>
			<width>6.58328190025963</width>
			<color>FF0068f3</color>
		</LineStyle>
	</Style>
	<Style id="branch141_part85_style">
		<LineStyle>
			<width>6.605730097757729</width>
			<color>FF0068f3</color>
		</LineStyle>
	</Style>
	<Style id="branch141_part86_style">
		<LineStyle>
			<width>6.628178295255828</width>
			<color>FF0069f3</color>
		</LineStyle>
	</Style>
	<Style id="branch141_part87_style">
		<LineStyle>
			<width>6.650626492753927</width>
			<color>FF0069f3</color>
		</LineStyle>
	</Style>
	<Style id="branch141_part88_style">
		<LineStyle>
			<width>6.673074690252026</width>
			<color>FF0069f3</color>
		</LineStyle>
	</Style>
	<Style id="branch141_part89_style">
		<LineStyle>
			<width>6.6955228877501245</width>
			<color>FF0069f3</color>
		</LineStyle>
	</Style>
	<Style id="branch141_part90_style">
		<LineStyle>
			<width>6.717971085248224</width>
			<color>FF0069f3</color>
		</LineStyle>
	</Style>
	<Style id="branch141_part91_style">
		<LineStyle>
			<width>6.740419282746322</width>
			<color>FF0069f3</color>
		</LineStyle>
	</Style>
	<Style id="branch141_part92_style">
		<LineStyle>
			<width>6.762867480244422</width>
			<color>FF0069f3</color>
		</LineStyle>
	</Style>
	<Style id="branch141_part93_style">
		<LineStyle>
			<width>6.78531567774252</width>
			<color>FF0069f3</color>
		</LineStyle>
	</Style>
	<Style id="branch141_part94_style">
		<LineStyle>
			<width>6.807763875240619</width>
			<color>FF0069f3</color>
		</LineStyle>
	</Style>
	<Style id="branch141_part95_style">
		<LineStyle>
			<width>6.830212072738718</width>
			<color>FF0069f3</color>
		</LineStyle>
	</Style>
	<Style id="branch141_part96_style">
		<LineStyle>
			<width>6.852660270236816</width>
			<color>FF0069f3</color>
		</LineStyle>
	</Style>
	<Style id="branch141_part97_style">
		<LineStyle>
			<width>6.875108467734916</width>
			<color>FF0069f3</color>
		</LineStyle>
	</Style>
	<Style id="branch141_part98_style">
		<LineStyle>
			<width>6.897556665233014</width>
			<color>FF0069f3</color>
		</LineStyle>
	</Style>
	<Style id="branch141_part99_style">
		<LineStyle>
			<width>6.920004862731114</width>
			<color>FF0069f3</color>
		</LineStyle>
	</Style>
	<Style id="branch141_part100_style">
		<LineStyle>
			<width>6.942453060229212</width>
			<color>FF0069f3</color>
		</LineStyle>
	</Style>
	<Style id="branch144_part1_style">
		<LineStyle>
			<width>5.574830435847209</width>
			<color>FF0064f3</color>
		</LineStyle>
	</Style>
	<Style id="branch144_part2_style">
		<LineStyle>
			<width>5.587160871694417</width>
			<color>FF0064f3</color>
		</LineStyle>
	</Style>
	<Style id="branch144_part3_style">
		<LineStyle>
			<width>5.5994913075416255</width>
			<color>FF0064f3</color>
		</LineStyle>
	</Style>
	<Style id="branch144_part4_style">
		<LineStyle>
			<width>5.611821743388834</width>
			<color>FF0064f3</color>
		</LineStyle>
	</Style>
	<Style id="branch144_part5_style">
		<LineStyle>
			<width>5.624152179236043</width>
			<color>FF0064f3</color>
		</LineStyle>
	</Style>
	<Style id="branch144_part6_style">
		<LineStyle>
			<width>5.636482615083252</width>
			<color>FF0064f3</color>
		</LineStyle>
	</Style>
	<Style id="branch144_part7_style">
		<LineStyle>
			<width>5.64881305093046</width>
			<color>FF0064f3</color>
		</LineStyle>
	</Style>
	<Style id="branch144_part8_style">
		<LineStyle>
			<width>5.66114348677767</width>
			<color>FF0064f3</color>
		</LineStyle>
	</Style>
	<Style id="branch144_part9_style">
		<LineStyle>
			<width>5.673473922624877</width>
			<color>FF0064f3</color>
		</LineStyle>
	</Style>
	<Style id="branch144_part10_style">
		<LineStyle>
			<width>5.685804358472087</width>
			<color>FF0064f3</color>
		</LineStyle>
	</Style>
	<Style id="branch144_part11_style">
		<LineStyle>
			<width>5.698134794319294</width>
			<color>FF0064f3</color>
		</LineStyle>
	</Style>
	<Style id="branch144_part12_style">
		<LineStyle>
			<width>5.710465230166504</width>
			<color>FF0064f3</color>
		</LineStyle>
	</Style>
	<Style id="branch144_part13_style">
		<LineStyle>
			<width>5.722795666013712</width>
			<color>FF0064f3</color>
		</LineStyle>
	</Style>
	<Style id="branch144_part14_style">
		<LineStyle>
			<width>5.735126101860921</width>
			<color>FF0064f3</color>
		</LineStyle>
	</Style>
	<Style id="branch144_part15_style">
		<LineStyle>
			<width>5.747456537708129</width>
			<color>FF0064f3</color>
		</LineStyle>
	</Style>
	<Style id="branch144_part16_style">
		<LineStyle>
			<width>5.759786973555338</width>
			<color>FF0064f3</color>
		</LineStyle>
	</Style>
	<Style id="branch144_part17_style">
		<LineStyle>
			<width>5.772117409402547</width>
			<color>FF0064f3</color>
		</LineStyle>
	</Style>
	<Style id="branch144_part18_style">
		<LineStyle>
			<width>5.784447845249756</width>
			<color>FF0064f3</color>
		</LineStyle>
	</Style>
	<Style id="branch144_part19_style">
		<LineStyle>
			<width>5.796778281096964</width>
			<color>FF0064f3</color>
		</LineStyle>
	</Style>
	<Style id="branch144_part20_style">
		<LineStyle>
			<width>5.809108716944172</width>
			<color>FF0064f3</color>
		</LineStyle>
	</Style>
	<Style id="branch144_part21_style">
		<LineStyle>
			<width>5.821439152791381</width>
			<color>FF0064f3</color>
		</LineStyle>
	</Style>
	<Style id="branch144_part22_style">
		<LineStyle>
			<width>5.83376958863859</width>
			<color>FF0064f3</color>
		</LineStyle>
	</Style>
	<Style id="branch144_part23_style">
		<LineStyle>
			<width>5.846100024485798</width>
			<color>FF0064f3</color>
		</LineStyle>
	</Style>
	<Style id="branch144_part24_style">
		<LineStyle>
			<width>5.8584304603330075</width>
			<color>FF0064f3</color>
		</LineStyle>
	</Style>
	<Style id="branch144_part25_style">
		<LineStyle>
			<width>5.870760896180215</width>
			<color>FF0064f3</color>
		</LineStyle>
	</Style>
	<Style id="branch144_part26_style">
		<LineStyle>
			<width>5.8830913320274245</width>
			<color>FF0064f3</color>
		</LineStyle>
	</Style>
	<Style id="branch144_part27_style">
		<LineStyle>
			<width>5.895421767874633</width>
			<color>FF0065f3</color>
		</LineStyle>
	</Style>
	<Style id="branch144_part28_style">
		<LineStyle>
			<width>5.9077522037218415</width>
			<color>FF0065f3</color>
		</LineStyle>
	</Style>
	<Style id="branch144_part29_style">
		<LineStyle>
			<width>5.92008263956905</width>
			<color>FF0065f3</color>
		</LineStyle>
	</Style>
	<Style id="branch144_part30_style">
		<LineStyle>
			<width>5.9324130754162585</width>
			<color>FF0065f3</color>
		</LineStyle>
	</Style>
	<Style id="branch144_part31_style">
		<LineStyle>
			<width>5.944743511263467</width>
			<color>FF0065f3</color>
		</LineStyle>
	</Style>
	<Style id="branch144_part32_style">
		<LineStyle>
			<width>5.9570739471106755</width>
			<color>FF0065f3</color>
		</LineStyle>
	</Style>
	<Style id="branch144_part33_style">
		<LineStyle>
			<width>5.969404382957885</width>
			<color>FF0065f3</color>
		</LineStyle>
	</Style>
	<Style id="branch144_part34_style">
		<LineStyle>
			<width>5.981734818805093</width>
			<color>FF0065f3</color>
		</LineStyle>
	</Style>
	<Style id="branch144_part35_style">
		<LineStyle>
			<width>5.994065254652302</width>
			<color>FF0065f3</color>
		</LineStyle>
	</Style>
	<Style id="branch144_part36_style">
		<LineStyle>
			<width>6.00639569049951</width>
			<color>FF0065f3</color>
		</LineStyle>
	</Style>
	<Style id="branch144_part37_style">
		<LineStyle>
			<width>6.018726126346719</width>
			<color>FF0065f3</color>
		</LineStyle>
	</Style>
	<Style id="branch144_part38_style">
		<LineStyle>
			<width>6.031056562193927</width>
			<color>FF0065f3</color>
		</LineStyle>
	</Style>
	<Style id="branch144_part39_style">
		<LineStyle>
			<width>6.043386998041136</width>
			<color>FF0065f3</color>
		</LineStyle>
	</Style>
	<Style id="branch144_part40_style">
		<LineStyle>
			<width>6.055717433888345</width>
			<color>FF0065f3</color>
		</LineStyle>
	</Style>
	<Style id="branch144_part41_style">
		<LineStyle>
			<width>6.068047869735554</width>
			<color>FF0065f3</color>
		</LineStyle>
	</Style>
	<Style id="branch144_part42_style">
		<LineStyle>
			<width>6.080378305582762</width>
			<color>FF0065f3</color>
		</LineStyle>
	</Style>
	<Style id="branch144_part43_style">
		<LineStyle>
			<width>6.092708741429971</width>
			<color>FF0065f3</color>
		</LineStyle>
	</Style>
	<Style id="branch144_part44_style">
		<LineStyle>
			<width>6.105039177277179</width>
			<color>FF0065f3</color>
		</LineStyle>
	</Style>
	<Style id="branch144_part45_style">
		<LineStyle>
			<width>6.117369613124388</width>
			<color>FF0065f3</color>
		</LineStyle>
	</Style>
	<Style id="branch144_part46_style">
		<LineStyle>
			<width>6.129700048971597</width>
			<color>FF0065f3</color>
		</LineStyle>
	</Style>
	<Style id="branch144_part47_style">
		<LineStyle>
			<width>6.142030484818805</width>
			<color>FF0065f3</color>
		</LineStyle>
	</Style>
	<Style id="branch144_part48_style">
		<LineStyle>
			<width>6.154360920666013</width>
			<color>FF0065f3</color>
		</LineStyle>
	</Style>
	<Style id="branch144_part49_style">
		<LineStyle>
			<width>6.166691356513223</width>
			<color>FF0065f3</color>
		</LineStyle>
	</Style>
	<Style id="branch144_part50_style">
		<LineStyle>
			<width>6.179021792360431</width>
			<color>FF0065f3</color>
		</LineStyle>
	</Style>
	<Style id="branch144_part51_style">
		<LineStyle>
			<width>6.19135222820764</width>
			<color>FF0065f3</color>
		</LineStyle>
	</Style>
	<Style id="branch144_part52_style">
		<LineStyle>
			<width>6.203682664054849</width>
			<color>FF0065f3</color>
		</LineStyle>
	</Style>
	<Style id="branch144_part53_style">
		<LineStyle>
			<width>6.2160130999020575</width>
			<color>FF0065f3</color>
		</LineStyle>
	</Style>
	<Style id="branch144_part54_style">
		<LineStyle>
			<width>6.228343535749265</width>
			<color>FF0065f3</color>
		</LineStyle>
	</Style>
	<Style id="branch144_part55_style">
		<LineStyle>
			<width>6.2406739715964745</width>
			<color>FF0065f3</color>
		</LineStyle>
	</Style>
	<Style id="branch144_part56_style">
		<LineStyle>
			<width>6.253004407443683</width>
			<color>FF0065f3</color>
		</LineStyle>
	</Style>
	<Style id="branch144_part57_style">
		<LineStyle>
			<width>6.2653348432908915</width>
			<color>FF0065f3</color>
		</LineStyle>
	</Style>
	<Style id="branch144_part58_style">
		<LineStyle>
			<width>6.2776652791381</width>
			<color>FF0065f3</color>
		</LineStyle>
	</Style>
	<Style id="branch144_part59_style">
		<LineStyle>
			<width>6.2899957149853085</width>
			<color>FF0065f3</color>
		</LineStyle>
	</Style>
	<Style id="branch144_part60_style">
		<LineStyle>
			<width>6.302326150832517</width>
			<color>FF0065f3</color>
		</LineStyle>
	</Style>
	<Style id="branch144_part61_style">
		<LineStyle>
			<width>6.314656586679726</width>
			<color>FF0065f3</color>
		</LineStyle>
	</Style>
	<Style id="branch144_part62_style">
		<LineStyle>
			<width>6.326987022526935</width>
			<color>FF0065f3</color>
		</LineStyle>
	</Style>
	<Style id="branch144_part63_style">
		<LineStyle>
			<width>6.339317458374143</width>
			<color>FF0065f3</color>
		</LineStyle>
	</Style>
	<Style id="branch144_part64_style">
		<LineStyle>
			<width>6.351647894221352</width>
			<color>FF0066f3</color>
		</LineStyle>
	</Style>
	<Style id="branch144_part65_style">
		<LineStyle>
			<width>6.36397833006856</width>
			<color>FF0066f3</color>
		</LineStyle>
	</Style>
	<Style id="branch144_part66_style">
		<LineStyle>
			<width>6.376308765915769</width>
			<color>FF0066f3</color>
		</LineStyle>
	</Style>
	<Style id="branch144_part67_style">
		<LineStyle>
			<width>6.388639201762977</width>
			<color>FF0066f3</color>
		</LineStyle>
	</Style>
	<Style id="branch144_part68_style">
		<LineStyle>
			<width>6.400969637610187</width>
			<color>FF0066f3</color>
		</LineStyle>
	</Style>
	<Style id="branch144_part69_style">
		<LineStyle>
			<width>6.413300073457394</width>
			<color>FF0066f3</color>
		</LineStyle>
	</Style>
	<Style id="branch144_part70_style">
		<LineStyle>
			<width>6.425630509304604</width>
			<color>FF0066f3</color>
		</LineStyle>
	</Style>
	<Style id="branch144_part71_style">
		<LineStyle>
			<width>6.437960945151812</width>
			<color>FF0066f3</color>
		</LineStyle>
	</Style>
	<Style id="branch144_part72_style">
		<LineStyle>
			<width>6.450291380999021</width>
			<color>FF0066f3</color>
		</LineStyle>
	</Style>
	<Style id="branch144_part73_style">
		<LineStyle>
			<width>6.462621816846229</width>
			<color>FF0066f3</color>
		</LineStyle>
	</Style>
	<Style id="branch144_part74_style">
		<LineStyle>
			<width>6.474952252693438</width>
			<color>FF0066f3</color>
		</LineStyle>
	</Style>
	<Style id="branch144_part75_style">
		<LineStyle>
			<width>6.487282688540647</width>
			<color>FF0066f3</color>
		</LineStyle>
	</Style>
	<Style id="branch144_part76_style">
		<LineStyle>
			<width>6.499613124387855</width>
			<color>FF0066f3</color>
		</LineStyle>
	</Style>
	<Style id="branch144_part77_style">
		<LineStyle>
			<width>6.511943560235064</width>
			<color>FF0066f3</color>
		</LineStyle>
	</Style>
	<Style id="branch144_part78_style">
		<LineStyle>
			<width>6.524273996082273</width>
			<color>FF0066f3</color>
		</LineStyle>
	</Style>
	<Style id="branch144_part79_style">
		<LineStyle>
			<width>6.536604431929481</width>
			<color>FF0066f3</color>
		</LineStyle>
	</Style>
	<Style id="branch144_part80_style">
		<LineStyle>
			<width>6.54893486777669</width>
			<color>FF0066f3</color>
		</LineStyle>
	</Style>
	<Style id="branch144_part81_style">
		<LineStyle>
			<width>6.561265303623898</width>
			<color>FF0066f3</color>
		</LineStyle>
	</Style>
	<Style id="branch144_part82_style">
		<LineStyle>
			<width>6.573595739471107</width>
			<color>FF0066f3</color>
		</LineStyle>
	</Style>
	<Style id="branch144_part83_style">
		<LineStyle>
			<width>6.585926175318315</width>
			<color>FF0066f3</color>
		</LineStyle>
	</Style>
	<Style id="branch144_part84_style">
		<LineStyle>
			<width>6.5982566111655245</width>
			<color>FF0066f3</color>
		</LineStyle>
	</Style>
	<Style id="branch144_part85_style">
		<LineStyle>
			<width>6.610587047012733</width>
			<color>FF0066f3</color>
		</LineStyle>
	</Style>
	<Style id="branch144_part86_style">
		<LineStyle>
			<width>6.6229174828599415</width>
			<color>FF0066f3</color>
		</LineStyle>
	</Style>
	<Style id="branch144_part87_style">
		<LineStyle>
			<width>6.63524791870715</width>
			<color>FF0066f3</color>
		</LineStyle>
	</Style>
	<Style id="branch144_part88_style">
		<LineStyle>
			<width>6.6475783545543585</width>
			<color>FF0066f3</color>
		</LineStyle>
	</Style>
	<Style id="branch144_part89_style">
		<LineStyle>
			<width>6.659908790401567</width>
			<color>FF0066f3</color>
		</LineStyle>
	</Style>
	<Style id="branch144_part90_style">
		<LineStyle>
			<width>6.672239226248776</width>
			<color>FF0066f3</color>
		</LineStyle>
	</Style>
	<Style id="branch144_part91_style">
		<LineStyle>
			<width>6.684569662095985</width>
			<color>FF0066f3</color>
		</LineStyle>
	</Style>
	<Style id="branch144_part92_style">
		<LineStyle>
			<width>6.6969000979431925</width>
			<color>FF0066f3</color>
		</LineStyle>
	</Style>
	<Style id="branch144_part93_style">
		<LineStyle>
			<width>6.709230533790402</width>
			<color>FF0066f3</color>
		</LineStyle>
	</Style>
	<Style id="branch144_part94_style">
		<LineStyle>
			<width>6.72156096963761</width>
			<color>FF0066f3</color>
		</LineStyle>
	</Style>
	<Style id="branch144_part95_style">
		<LineStyle>
			<width>6.733891405484819</width>
			<color>FF0066f3</color>
		</LineStyle>
	</Style>
	<Style id="branch144_part96_style">
		<LineStyle>
			<width>6.746221841332028</width>
			<color>FF0066f3</color>
		</LineStyle>
	</Style>
	<Style id="branch144_part97_style">
		<LineStyle>
			<width>6.758552277179237</width>
			<color>FF0066f3</color>
		</LineStyle>
	</Style>
	<Style id="branch144_part98_style">
		<LineStyle>
			<width>6.770882713026445</width>
			<color>FF0066f3</color>
		</LineStyle>
	</Style>
	<Style id="branch144_part99_style">
		<LineStyle>
			<width>6.783213148873654</width>
			<color>FF0066f3</color>
		</LineStyle>
	</Style>
	<Style id="branch144_part100_style">
		<LineStyle>
			<width>6.795543584720862</width>
			<color>FF0066f3</color>
		</LineStyle>
	</Style>
	<Style id="branch155_part1_style">
		<LineStyle>
			<width>5.508585342882324</width>
			<color>FF0064f3</color>
		</LineStyle>
	</Style>
	<Style id="branch155_part2_style">
		<LineStyle>
			<width>5.523194782150191</width>
			<color>FF0064f3</color>
		</LineStyle>
	</Style>
	<Style id="branch155_part3_style">
		<LineStyle>
			<width>5.537804221418057</width>
			<color>FF0064f3</color>
		</LineStyle>
	</Style>
	<Style id="branch155_part4_style">
		<LineStyle>
			<width>5.552413660685923</width>
			<color>FF0064f3</color>
		</LineStyle>
	</Style>
	<Style id="branch155_part5_style">
		<LineStyle>
			<width>5.56702309995379</width>
			<color>FF0064f3</color>
		</LineStyle>
	</Style>
	<Style id="branch155_part6_style">
		<LineStyle>
			<width>5.581632539221656</width>
			<color>FF0064f3</color>
		</LineStyle>
	</Style>
	<Style id="branch155_part7_style">
		<LineStyle>
			<width>5.596241978489522</width>
			<color>FF0064f3</color>
		</LineStyle>
	</Style>
	<Style id="branch155_part8_style">
		<LineStyle>
			<width>5.610851417757388</width>
			<color>FF0064f3</color>
		</LineStyle>
	</Style>
	<Style id="branch155_part9_style">
		<LineStyle>
			<width>5.625460857025255</width>
			<color>FF0064f3</color>
		</LineStyle>
	</Style>
	<Style id="branch155_part10_style">
		<LineStyle>
			<width>5.640070296293121</width>
			<color>FF0064f3</color>
		</LineStyle>
	</Style>
	<Style id="branch155_part11_style">
		<LineStyle>
			<width>5.654679735560988</width>
			<color>FF0064f3</color>
		</LineStyle>
	</Style>
	<Style id="branch155_part12_style">
		<LineStyle>
			<width>5.6692891748288545</width>
			<color>FF0064f3</color>
		</LineStyle>
	</Style>
	<Style id="branch155_part13_style">
		<LineStyle>
			<width>5.683898614096721</width>
			<color>FF0064f3</color>
		</LineStyle>
	</Style>
	<Style id="branch155_part14_style">
		<LineStyle>
			<width>5.698508053364586</width>
			<color>FF0064f3</color>
		</LineStyle>
	</Style>
	<Style id="branch155_part15_style">
		<LineStyle>
			<width>5.713117492632453</width>
			<color>FF0064f3</color>
		</LineStyle>
	</Style>
	<Style id="branch155_part16_style">
		<LineStyle>
			<width>5.727726931900319</width>
			<color>FF0064f3</color>
		</LineStyle>
	</Style>
	<Style id="branch155_part17_style">
		<LineStyle>
			<width>5.742336371168186</width>
			<color>FF0064f3</color>
		</LineStyle>
	</Style>
	<Style id="branch155_part18_style">
		<LineStyle>
			<width>5.7569458104360525</width>
			<color>FF0064f3</color>
		</LineStyle>
	</Style>
	<Style id="branch155_part19_style">
		<LineStyle>
			<width>5.771555249703918</width>
			<color>FF0064f3</color>
		</LineStyle>
	</Style>
	<Style id="branch155_part20_style">
		<LineStyle>
			<width>5.786164688971785</width>
			<color>FF0064f3</color>
		</LineStyle>
	</Style>
	<Style id="branch155_part21_style">
		<LineStyle>
			<width>5.800774128239651</width>
			<color>FF0064f3</color>
		</LineStyle>
	</Style>
	<Style id="branch155_part22_style">
		<LineStyle>
			<width>5.815383567507517</width>
			<color>FF0065f3</color>
		</LineStyle>
	</Style>
	<Style id="branch155_part23_style">
		<LineStyle>
			<width>5.829993006775384</width>
			<color>FF0065f3</color>
		</LineStyle>
	</Style>
	<Style id="branch155_part24_style">
		<LineStyle>
			<width>5.84460244604325</width>
			<color>FF0065f3</color>
		</LineStyle>
	</Style>
	<Style id="branch155_part25_style">
		<LineStyle>
			<width>5.859211885311116</width>
			<color>FF0065f3</color>
		</LineStyle>
	</Style>
	<Style id="branch155_part26_style">
		<LineStyle>
			<width>5.873821324578983</width>
			<color>FF0065f3</color>
		</LineStyle>
	</Style>
	<Style id="branch155_part27_style">
		<LineStyle>
			<width>5.8884307638468485</width>
			<color>FF0065f3</color>
		</LineStyle>
	</Style>
	<Style id="branch155_part28_style">
		<LineStyle>
			<width>5.903040203114715</width>
			<color>FF0065f3</color>
		</LineStyle>
	</Style>
	<Style id="branch155_part29_style">
		<LineStyle>
			<width>5.917649642382582</width>
			<color>FF0065f3</color>
		</LineStyle>
	</Style>
	<Style id="branch155_part30_style">
		<LineStyle>
			<width>5.932259081650448</width>
			<color>FF0065f3</color>
		</LineStyle>
	</Style>
	<Style id="branch155_part31_style">
		<LineStyle>
			<width>5.946868520918315</width>
			<color>FF0065f3</color>
		</LineStyle>
	</Style>
	<Style id="branch155_part32_style">
		<LineStyle>
			<width>5.961477960186181</width>
			<color>FF0065f3</color>
		</LineStyle>
	</Style>
	<Style id="branch155_part33_style">
		<LineStyle>
			<width>5.976087399454046</width>
			<color>FF0065f3</color>
		</LineStyle>
	</Style>
	<Style id="branch155_part34_style">
		<LineStyle>
			<width>5.990696838721913</width>
			<color>FF0065f3</color>
		</LineStyle>
	</Style>
	<Style id="branch155_part35_style">
		<LineStyle>
			<width>6.00530627798978</width>
			<color>FF0065f3</color>
		</LineStyle>
	</Style>
	<Style id="branch155_part36_style">
		<LineStyle>
			<width>6.019915717257646</width>
			<color>FF0065f3</color>
		</LineStyle>
	</Style>
	<Style id="branch155_part37_style">
		<LineStyle>
			<width>6.034525156525513</width>
			<color>FF0065f3</color>
		</LineStyle>
	</Style>
	<Style id="branch155_part38_style">
		<LineStyle>
			<width>6.049134595793379</width>
			<color>FF0065f3</color>
		</LineStyle>
	</Style>
	<Style id="branch155_part39_style">
		<LineStyle>
			<width>6.063744035061245</width>
			<color>FF0065f3</color>
		</LineStyle>
	</Style>
	<Style id="branch155_part40_style">
		<LineStyle>
			<width>6.078353474329112</width>
			<color>FF0065f3</color>
		</LineStyle>
	</Style>
	<Style id="branch155_part41_style">
		<LineStyle>
			<width>6.092962913596978</width>
			<color>FF0065f3</color>
		</LineStyle>
	</Style>
	<Style id="branch155_part42_style">
		<LineStyle>
			<width>6.107572352864844</width>
			<color>FF0065f3</color>
		</LineStyle>
	</Style>
	<Style id="branch155_part43_style">
		<LineStyle>
			<width>6.12218179213271</width>
			<color>FF0065f3</color>
		</LineStyle>
	</Style>
	<Style id="branch155_part44_style">
		<LineStyle>
			<width>6.136791231400577</width>
			<color>FF0065f3</color>
		</LineStyle>
	</Style>
	<Style id="branch155_part45_style">
		<LineStyle>
			<width>6.151400670668443</width>
			<color>FF0065f3</color>
		</LineStyle>
	</Style>
	<Style id="branch155_part46_style">
		<LineStyle>
			<width>6.16601010993631</width>
			<color>FF0066f3</color>
		</LineStyle>
	</Style>
	<Style id="branch155_part47_style">
		<LineStyle>
			<width>6.1806195492041756</width>
			<color>FF0066f3</color>
		</LineStyle>
	</Style>
	<Style id="branch155_part48_style">
		<LineStyle>
			<width>6.195228988472042</width>
			<color>FF0066f3</color>
		</LineStyle>
	</Style>
	<Style id="branch155_part49_style">
		<LineStyle>
			<width>6.209838427739909</width>
			<color>FF0066f3</color>
		</LineStyle>
	</Style>
	<Style id="branch155_part50_style">
		<LineStyle>
			<width>6.2244478670077745</width>
			<color>FF0066f3</color>
		</LineStyle>
	</Style>
	<Style id="branch155_part51_style">
		<LineStyle>
			<width>6.239057306275641</width>
			<color>FF0066f3</color>
		</LineStyle>
	</Style>
	<Style id="branch155_part52_style">
		<LineStyle>
			<width>6.253666745543507</width>
			<color>FF0066f3</color>
		</LineStyle>
	</Style>
	<Style id="branch155_part53_style">
		<LineStyle>
			<width>6.2682761848113735</width>
			<color>FF0066f3</color>
		</LineStyle>
	</Style>
	<Style id="branch155_part54_style">
		<LineStyle>
			<width>6.28288562407924</width>
			<color>FF0066f3</color>
		</LineStyle>
	</Style>
	<Style id="branch155_part55_style">
		<LineStyle>
			<width>6.297495063347107</width>
			<color>FF0066f3</color>
		</LineStyle>
	</Style>
	<Style id="branch155_part56_style">
		<LineStyle>
			<width>6.312104502614973</width>
			<color>FF0066f3</color>
		</LineStyle>
	</Style>
	<Style id="branch155_part57_style">
		<LineStyle>
			<width>6.326713941882839</width>
			<color>FF0066f3</color>
		</LineStyle>
	</Style>
	<Style id="branch155_part58_style">
		<LineStyle>
			<width>6.341323381150706</width>
			<color>FF0066f3</color>
		</LineStyle>
	</Style>
	<Style id="branch155_part59_style">
		<LineStyle>
			<width>6.355932820418572</width>
			<color>FF0066f3</color>
		</LineStyle>
	</Style>
	<Style id="branch155_part60_style">
		<LineStyle>
			<width>6.370542259686438</width>
			<color>FF0066f3</color>
		</LineStyle>
	</Style>
	<Style id="branch155_part61_style">
		<LineStyle>
			<width>6.385151698954305</width>
			<color>FF0066f3</color>
		</LineStyle>
	</Style>
	<Style id="branch155_part62_style">
		<LineStyle>
			<width>6.39976113822217</width>
			<color>FF0066f3</color>
		</LineStyle>
	</Style>
	<Style id="branch155_part63_style">
		<LineStyle>
			<width>6.414370577490037</width>
			<color>FF0066f3</color>
		</LineStyle>
	</Style>
	<Style id="branch155_part64_style">
		<LineStyle>
			<width>6.428980016757904</width>
			<color>FF0066f3</color>
		</LineStyle>
	</Style>
	<Style id="branch155_part65_style">
		<LineStyle>
			<width>6.44358945602577</width>
			<color>FF0066f3</color>
		</LineStyle>
	</Style>
	<Style id="branch155_part66_style">
		<LineStyle>
			<width>6.458198895293636</width>
			<color>FF0066f3</color>
		</LineStyle>
	</Style>
	<Style id="branch155_part67_style">
		<LineStyle>
			<width>6.472808334561503</width>
			<color>FF0066f3</color>
		</LineStyle>
	</Style>
	<Style id="branch155_part68_style">
		<LineStyle>
			<width>6.487417773829368</width>
			<color>FF0066f3</color>
		</LineStyle>
	</Style>
	<Style id="branch155_part69_style">
		<LineStyle>
			<width>6.502027213097235</width>
			<color>FF0067f3</color>
		</LineStyle>
	</Style>
	<Style id="branch155_part70_style">
		<LineStyle>
			<width>6.516636652365102</width>
			<color>FF0067f3</color>
		</LineStyle>
	</Style>
	<Style id="branch155_part71_style">
		<LineStyle>
			<width>6.531246091632967</width>
			<color>FF0067f3</color>
		</LineStyle>
	</Style>
	<Style id="branch155_part72_style">
		<LineStyle>
			<width>6.545855530900834</width>
			<color>FF0067f3</color>
		</LineStyle>
	</Style>
	<Style id="branch155_part73_style">
		<LineStyle>
			<width>6.560464970168701</width>
			<color>FF0067f3</color>
		</LineStyle>
	</Style>
	<Style id="branch155_part74_style">
		<LineStyle>
			<width>6.575074409436567</width>
			<color>FF0067f3</color>
		</LineStyle>
	</Style>
	<Style id="branch155_part75_style">
		<LineStyle>
			<width>6.589683848704434</width>
			<color>FF0067f3</color>
		</LineStyle>
	</Style>
	<Style id="branch155_part76_style">
		<LineStyle>
			<width>6.6042932879722995</width>
			<color>FF0067f3</color>
		</LineStyle>
	</Style>
	<Style id="branch155_part77_style">
		<LineStyle>
			<width>6.618902727240166</width>
			<color>FF0067f3</color>
		</LineStyle>
	</Style>
	<Style id="branch155_part78_style">
		<LineStyle>
			<width>6.633512166508033</width>
			<color>FF0067f3</color>
		</LineStyle>
	</Style>
	<Style id="branch155_part79_style">
		<LineStyle>
			<width>6.6481216057758985</width>
			<color>FF0067f3</color>
		</LineStyle>
	</Style>
	<Style id="branch155_part80_style">
		<LineStyle>
			<width>6.662731045043765</width>
			<color>FF0067f3</color>
		</LineStyle>
	</Style>
	<Style id="branch155_part81_style">
		<LineStyle>
			<width>6.677340484311631</width>
			<color>FF0067f3</color>
		</LineStyle>
	</Style>
	<Style id="branch155_part82_style">
		<LineStyle>
			<width>6.6919499235794975</width>
			<color>FF0067f3</color>
		</LineStyle>
	</Style>
	<Style id="branch155_part83_style">
		<LineStyle>
			<width>6.706559362847364</width>
			<color>FF0067f3</color>
		</LineStyle>
	</Style>
	<Style id="branch155_part84_style">
		<LineStyle>
			<width>6.721168802115231</width>
			<color>FF0067f3</color>
		</LineStyle>
	</Style>
	<Style id="branch155_part85_style">
		<LineStyle>
			<width>6.735778241383096</width>
			<color>FF0067f3</color>
		</LineStyle>
	</Style>
	<Style id="branch155_part86_style">
		<LineStyle>
			<width>6.750387680650963</width>
			<color>FF0067f3</color>
		</LineStyle>
	</Style>
	<Style id="branch155_part87_style">
		<LineStyle>
			<width>6.764997119918829</width>
			<color>FF0067f3</color>
		</LineStyle>
	</Style>
	<Style id="branch155_part88_style">
		<LineStyle>
			<width>6.779606559186695</width>
			<color>FF0067f3</color>
		</LineStyle>
	</Style>
	<Style id="branch155_part89_style">
		<LineStyle>
			<width>6.794215998454562</width>
			<color>FF0067f3</color>
		</LineStyle>
	</Style>
	<Style id="branch155_part90_style">
		<LineStyle>
			<width>6.808825437722428</width>
			<color>FF0067f3</color>
		</LineStyle>
	</Style>
	<Style id="branch155_part91_style">
		<LineStyle>
			<width>6.823434876990294</width>
			<color>FF0067f3</color>
		</LineStyle>
	</Style>
	<Style id="branch155_part92_style">
		<LineStyle>
			<width>6.838044316258161</width>
			<color>FF0067f3</color>
		</LineStyle>
	</Style>
	<Style id="branch155_part93_style">
		<LineStyle>
			<width>6.852653755526028</width>
			<color>FF0068f3</color>
		</LineStyle>
	</Style>
	<Style id="branch155_part94_style">
		<LineStyle>
			<width>6.867263194793894</width>
			<color>FF0068f3</color>
		</LineStyle>
	</Style>
	<Style id="branch155_part95_style">
		<LineStyle>
			<width>6.88187263406176</width>
			<color>FF0068f3</color>
		</LineStyle>
	</Style>
	<Style id="branch155_part96_style">
		<LineStyle>
			<width>6.896482073329627</width>
			<color>FF0068f3</color>
		</LineStyle>
	</Style>
	<Style id="branch155_part97_style">
		<LineStyle>
			<width>6.911091512597493</width>
			<color>FF0068f3</color>
		</LineStyle>
	</Style>
	<Style id="branch155_part98_style">
		<LineStyle>
			<width>6.925700951865359</width>
			<color>FF0068f3</color>
		</LineStyle>
	</Style>
	<Style id="branch155_part99_style">
		<LineStyle>
			<width>6.940310391133226</width>
			<color>FF0068f3</color>
		</LineStyle>
	</Style>
	<Style id="branch155_part100_style">
		<LineStyle>
			<width>6.954919830401091</width>
			<color>FF0068f3</color>
		</LineStyle>
	</Style>
	<Style id="branch183_part1_style">
		<LineStyle>
			<width>4.954393792837851</width>
			<color>FF0061f3</color>
		</LineStyle>
	</Style>
	<Style id="branch183_part2_style">
		<LineStyle>
			<width>4.9744929906144</width>
			<color>FF0061f3</color>
		</LineStyle>
	</Style>
	<Style id="branch183_part3_style">
		<LineStyle>
			<width>4.994592188390949</width>
			<color>FF0061f3</color>
		</LineStyle>
	</Style>
	<Style id="branch183_part4_style">
		<LineStyle>
			<width>5.014691386167498</width>
			<color>FF0062f3</color>
		</LineStyle>
	</Style>
	<Style id="branch183_part5_style">
		<LineStyle>
			<width>5.034790583944047</width>
			<color>FF0062f3</color>
		</LineStyle>
	</Style>
	<Style id="branch183_part6_style">
		<LineStyle>
			<width>5.054889781720595</width>
			<color>FF0062f3</color>
		</LineStyle>
	</Style>
	<Style id="branch183_part7_style">
		<LineStyle>
			<width>5.074988979497144</width>
			<color>FF0062f3</color>
		</LineStyle>
	</Style>
	<Style id="branch183_part8_style">
		<LineStyle>
			<width>5.095088177273694</width>
			<color>FF0062f3</color>
		</LineStyle>
	</Style>
	<Style id="branch183_part9_style">
		<LineStyle>
			<width>5.115187375050243</width>
			<color>FF0062f3</color>
		</LineStyle>
	</Style>
	<Style id="branch183_part10_style">
		<LineStyle>
			<width>5.135286572826792</width>
			<color>FF0062f3</color>
		</LineStyle>
	</Style>
	<Style id="branch183_part11_style">
		<LineStyle>
			<width>5.15538577060334</width>
			<color>FF0062f3</color>
		</LineStyle>
	</Style>
	<Style id="branch183_part12_style">
		<LineStyle>
			<width>5.175484968379889</width>
			<color>FF0062f3</color>
		</LineStyle>
	</Style>
	<Style id="branch183_part13_style">
		<LineStyle>
			<width>5.195584166156439</width>
			<color>FF0062f3</color>
		</LineStyle>
	</Style>
	<Style id="branch183_part14_style">
		<LineStyle>
			<width>5.215683363932987</width>
			<color>FF0062f3</color>
		</LineStyle>
	</Style>
	<Style id="branch183_part15_style">
		<LineStyle>
			<width>5.235782561709536</width>
			<color>FF0062f3</color>
		</LineStyle>
	</Style>
	<Style id="branch183_part16_style">
		<LineStyle>
			<width>5.255881759486085</width>
			<color>FF0062f3</color>
		</LineStyle>
	</Style>
	<Style id="branch183_part17_style">
		<LineStyle>
			<width>5.275980957262634</width>
			<color>FF0062f3</color>
		</LineStyle>
	</Style>
	<Style id="branch183_part18_style">
		<LineStyle>
			<width>5.296080155039184</width>
			<color>FF0062f3</color>
		</LineStyle>
	</Style>
	<Style id="branch183_part19_style">
		<LineStyle>
			<width>5.316179352815732</width>
			<color>FF0062f3</color>
		</LineStyle>
	</Style>
	<Style id="branch183_part20_style">
		<LineStyle>
			<width>5.336278550592281</width>
			<color>FF0062f3</color>
		</LineStyle>
	</Style>
	<Style id="branch183_part21_style">
		<LineStyle>
			<width>5.35637774836883</width>
			<color>FF0062f3</color>
		</LineStyle>
	</Style>
	<Style id="branch183_part22_style">
		<LineStyle>
			<width>5.376476946145379</width>
			<color>FF0062f3</color>
		</LineStyle>
	</Style>
	<Style id="branch183_part23_style">
		<LineStyle>
			<width>5.396576143921928</width>
			<color>FF0062f3</color>
		</LineStyle>
	</Style>
	<Style id="branch183_part24_style">
		<LineStyle>
			<width>5.416675341698477</width>
			<color>FF0062f3</color>
		</LineStyle>
	</Style>
	<Style id="branch183_part25_style">
		<LineStyle>
			<width>5.436774539475026</width>
			<color>FF0063f3</color>
		</LineStyle>
	</Style>
	<Style id="branch183_part26_style">
		<LineStyle>
			<width>5.456873737251575</width>
			<color>FF0063f3</color>
		</LineStyle>
	</Style>
	<Style id="branch183_part27_style">
		<LineStyle>
			<width>5.476972935028124</width>
			<color>FF0063f3</color>
		</LineStyle>
	</Style>
	<Style id="branch183_part28_style">
		<LineStyle>
			<width>5.497072132804673</width>
			<color>FF0063f3</color>
		</LineStyle>
	</Style>
	<Style id="branch183_part29_style">
		<LineStyle>
			<width>5.517171330581222</width>
			<color>FF0063f3</color>
		</LineStyle>
	</Style>
	<Style id="branch183_part30_style">
		<LineStyle>
			<width>5.537270528357771</width>
			<color>FF0063f3</color>
		</LineStyle>
	</Style>
	<Style id="branch183_part31_style">
		<LineStyle>
			<width>5.55736972613432</width>
			<color>FF0063f3</color>
		</LineStyle>
	</Style>
	<Style id="branch183_part32_style">
		<LineStyle>
			<width>5.577468923910869</width>
			<color>FF0063f3</color>
		</LineStyle>
	</Style>
	<Style id="branch183_part33_style">
		<LineStyle>
			<width>5.597568121687418</width>
			<color>FF0063f3</color>
		</LineStyle>
	</Style>
	<Style id="branch183_part34_style">
		<LineStyle>
			<width>5.617667319463967</width>
			<color>FF0063f3</color>
		</LineStyle>
	</Style>
	<Style id="branch183_part35_style">
		<LineStyle>
			<width>5.637766517240516</width>
			<color>FF0063f3</color>
		</LineStyle>
	</Style>
	<Style id="branch183_part36_style">
		<LineStyle>
			<width>5.657865715017065</width>
			<color>FF0063f3</color>
		</LineStyle>
	</Style>
	<Style id="branch183_part37_style">
		<LineStyle>
			<width>5.677964912793614</width>
			<color>FF0063f3</color>
		</LineStyle>
	</Style>
	<Style id="branch183_part38_style">
		<LineStyle>
			<width>5.698064110570163</width>
			<color>FF0063f3</color>
		</LineStyle>
	</Style>
	<Style id="branch183_part39_style">
		<LineStyle>
			<width>5.718163308346712</width>
			<color>FF0063f3</color>
		</LineStyle>
	</Style>
	<Style id="branch183_part40_style">
		<LineStyle>
			<width>5.738262506123261</width>
			<color>FF0063f3</color>
		</LineStyle>
	</Style>
	<Style id="branch183_part41_style">
		<LineStyle>
			<width>5.75836170389981</width>
			<color>FF0063f3</color>
		</LineStyle>
	</Style>
	<Style id="branch183_part42_style">
		<LineStyle>
			<width>5.778460901676359</width>
			<color>FF0063f3</color>
		</LineStyle>
	</Style>
	<Style id="branch183_part43_style">
		<LineStyle>
			<width>5.798560099452908</width>
			<color>FF0063f3</color>
		</LineStyle>
	</Style>
	<Style id="branch183_part44_style">
		<LineStyle>
			<width>5.818659297229457</width>
			<color>FF0063f3</color>
		</LineStyle>
	</Style>
	<Style id="branch183_part45_style">
		<LineStyle>
			<width>5.838758495006006</width>
			<color>FF0064f3</color>
		</LineStyle>
	</Style>
	<Style id="branch183_part46_style">
		<LineStyle>
			<width>5.858857692782554</width>
			<color>FF0064f3</color>
		</LineStyle>
	</Style>
	<Style id="branch183_part47_style">
		<LineStyle>
			<width>5.878956890559104</width>
			<color>FF0064f3</color>
		</LineStyle>
	</Style>
	<Style id="branch183_part48_style">
		<LineStyle>
			<width>5.899056088335653</width>
			<color>FF0064f3</color>
		</LineStyle>
	</Style>
	<Style id="branch183_part49_style">
		<LineStyle>
			<width>5.919155286112202</width>
			<color>FF0064f3</color>
		</LineStyle>
	</Style>
	<Style id="branch183_part50_style">
		<LineStyle>
			<width>5.939254483888751</width>
			<color>FF0064f3</color>
		</LineStyle>
	</Style>
	<Style id="branch183_part51_style">
		<LineStyle>
			<width>5.959353681665299</width>
			<color>FF0064f3</color>
		</LineStyle>
	</Style>
	<Style id="branch183_part52_style">
		<LineStyle>
			<width>5.979452879441849</width>
			<color>FF0064f3</color>
		</LineStyle>
	</Style>
	<Style id="branch183_part53_style">
		<LineStyle>
			<width>5.999552077218398</width>
			<color>FF0064f3</color>
		</LineStyle>
	</Style>
	<Style id="branch183_part54_style">
		<LineStyle>
			<width>6.0196512749949465</width>
			<color>FF0064f3</color>
		</LineStyle>
	</Style>
	<Style id="branch183_part55_style">
		<LineStyle>
			<width>6.0397504727714955</width>
			<color>FF0064f3</color>
		</LineStyle>
	</Style>
	<Style id="branch183_part56_style">
		<LineStyle>
			<width>6.0598496705480445</width>
			<color>FF0064f3</color>
		</LineStyle>
	</Style>
	<Style id="branch183_part57_style">
		<LineStyle>
			<width>6.0799488683245935</width>
			<color>FF0064f3</color>
		</LineStyle>
	</Style>
	<Style id="branch183_part58_style">
		<LineStyle>
			<width>6.100048066101143</width>
			<color>FF0064f3</color>
		</LineStyle>
	</Style>
	<Style id="branch183_part59_style">
		<LineStyle>
			<width>6.1201472638776915</width>
			<color>FF0064f3</color>
		</LineStyle>
	</Style>
	<Style id="branch183_part60_style">
		<LineStyle>
			<width>6.1402464616542405</width>
			<color>FF0064f3</color>
		</LineStyle>
	</Style>
	<Style id="branch183_part61_style">
		<LineStyle>
			<width>6.1603456594307895</width>
			<color>FF0064f3</color>
		</LineStyle>
	</Style>
	<Style id="branch183_part62_style">
		<LineStyle>
			<width>6.1804448572073385</width>
			<color>FF0064f3</color>
		</LineStyle>
	</Style>
	<Style id="branch183_part63_style">
		<LineStyle>
			<width>6.2005440549838875</width>
			<color>FF0064f3</color>
		</LineStyle>
	</Style>
	<Style id="branch183_part64_style">
		<LineStyle>
			<width>6.2206432527604365</width>
			<color>FF0064f3</color>
		</LineStyle>
	</Style>
	<Style id="branch183_part65_style">
		<LineStyle>
			<width>6.2407424505369855</width>
			<color>FF0064f3</color>
		</LineStyle>
	</Style>
	<Style id="branch183_part66_style">
		<LineStyle>
			<width>6.2608416483135345</width>
			<color>FF0065f3</color>
		</LineStyle>
	</Style>
	<Style id="branch183_part67_style">
		<LineStyle>
			<width>6.2809408460900835</width>
			<color>FF0065f3</color>
		</LineStyle>
	</Style>
	<Style id="branch183_part68_style">
		<LineStyle>
			<width>6.3010400438666325</width>
			<color>FF0065f3</color>
		</LineStyle>
	</Style>
	<Style id="branch183_part69_style">
		<LineStyle>
			<width>6.3211392416431815</width>
			<color>FF0065f3</color>
		</LineStyle>
	</Style>
	<Style id="branch183_part70_style">
		<LineStyle>
			<width>6.34123843941973</width>
			<color>FF0065f3</color>
		</LineStyle>
	</Style>
	<Style id="branch183_part71_style">
		<LineStyle>
			<width>6.3613376371962795</width>
			<color>FF0065f3</color>
		</LineStyle>
	</Style>
	<Style id="branch183_part72_style">
		<LineStyle>
			<width>6.3814368349728285</width>
			<color>FF0065f3</color>
		</LineStyle>
	</Style>
	<Style id="branch183_part73_style">
		<LineStyle>
			<width>6.4015360327493775</width>
			<color>FF0065f3</color>
		</LineStyle>
	</Style>
	<Style id="branch183_part74_style">
		<LineStyle>
			<width>6.4216352305259266</width>
			<color>FF0065f3</color>
		</LineStyle>
	</Style>
	<Style id="branch183_part75_style">
		<LineStyle>
			<width>6.441734428302475</width>
			<color>FF0065f3</color>
		</LineStyle>
	</Style>
	<Style id="branch183_part76_style">
		<LineStyle>
			<width>6.461833626079025</width>
			<color>FF0065f3</color>
		</LineStyle>
	</Style>
	<Style id="branch183_part77_style">
		<LineStyle>
			<width>6.481932823855574</width>
			<color>FF0065f3</color>
		</LineStyle>
	</Style>
	<Style id="branch183_part78_style">
		<LineStyle>
			<width>6.502032021632122</width>
			<color>FF0065f3</color>
		</LineStyle>
	</Style>
	<Style id="branch183_part79_style">
		<LineStyle>
			<width>6.522131219408671</width>
			<color>FF0065f3</color>
		</LineStyle>
	</Style>
	<Style id="branch183_part80_style">
		<LineStyle>
			<width>6.54223041718522</width>
			<color>FF0065f3</color>
		</LineStyle>
	</Style>
	<Style id="branch183_part81_style">
		<LineStyle>
			<width>6.56232961496177</width>
			<color>FF0065f3</color>
		</LineStyle>
	</Style>
	<Style id="branch183_part82_style">
		<LineStyle>
			<width>6.582428812738319</width>
			<color>FF0065f3</color>
		</LineStyle>
	</Style>
	<Style id="branch183_part83_style">
		<LineStyle>
			<width>6.602528010514867</width>
			<color>FF0065f3</color>
		</LineStyle>
	</Style>
	<Style id="branch183_part84_style">
		<LineStyle>
			<width>6.622627208291416</width>
			<color>FF0065f3</color>
		</LineStyle>
	</Style>
	<Style id="branch183_part85_style">
		<LineStyle>
			<width>6.642726406067965</width>
			<color>FF0065f3</color>
		</LineStyle>
	</Style>
	<Style id="branch183_part86_style">
		<LineStyle>
			<width>6.662825603844514</width>
			<color>FF0065f3</color>
		</LineStyle>
	</Style>
	<Style id="branch183_part87_style">
		<LineStyle>
			<width>6.682924801621063</width>
			<color>FF0066f3</color>
		</LineStyle>
	</Style>
	<Style id="branch183_part88_style">
		<LineStyle>
			<width>6.703023999397612</width>
			<color>FF0066f3</color>
		</LineStyle>
	</Style>
	<Style id="branch183_part89_style">
		<LineStyle>
			<width>6.723123197174161</width>
			<color>FF0066f3</color>
		</LineStyle>
	</Style>
	<Style id="branch183_part90_style">
		<LineStyle>
			<width>6.74322239495071</width>
			<color>FF0066f3</color>
		</LineStyle>
	</Style>
	<Style id="branch183_part91_style">
		<LineStyle>
			<width>6.763321592727259</width>
			<color>FF0066f3</color>
		</LineStyle>
	</Style>
	<Style id="branch183_part92_style">
		<LineStyle>
			<width>6.783420790503808</width>
			<color>FF0066f3</color>
		</LineStyle>
	</Style>
	<Style id="branch183_part93_style">
		<LineStyle>
			<width>6.803519988280357</width>
			<color>FF0066f3</color>
		</LineStyle>
	</Style>
	<Style id="branch183_part94_style">
		<LineStyle>
			<width>6.823619186056906</width>
			<color>FF0066f3</color>
		</LineStyle>
	</Style>
	<Style id="branch183_part95_style">
		<LineStyle>
			<width>6.843718383833455</width>
			<color>FF0066f3</color>
		</LineStyle>
	</Style>
	<Style id="branch183_part96_style">
		<LineStyle>
			<width>6.863817581610004</width>
			<color>FF0066f3</color>
		</LineStyle>
	</Style>
	<Style id="branch183_part97_style">
		<LineStyle>
			<width>6.883916779386553</width>
			<color>FF0066f3</color>
		</LineStyle>
	</Style>
	<Style id="branch183_part98_style">
		<LineStyle>
			<width>6.904015977163102</width>
			<color>FF0066f3</color>
		</LineStyle>
	</Style>
	<Style id="branch183_part99_style">
		<LineStyle>
			<width>6.924115174939651</width>
			<color>FF0066f3</color>
		</LineStyle>
	</Style>
	<Style id="branch183_part100_style">
		<LineStyle>
			<width>6.9442143727162</width>
			<color>FF0066f3</color>
		</LineStyle>
	</Style>
	<Style id="branch184_part1_style">
		<LineStyle>
			<width>5.470259991802905</width>
			<color>FF0066f3</color>
		</LineStyle>
	</Style>
	<Style id="branch184_part2_style">
		<LineStyle>
			<width>5.464846199916627</width>
			<color>FF0066f3</color>
		</LineStyle>
	</Style>
	<Style id="branch184_part3_style">
		<LineStyle>
			<width>5.459432408030348</width>
			<color>FF0066f3</color>
		</LineStyle>
	</Style>
	<Style id="branch184_part4_style">
		<LineStyle>
			<width>5.454018616144069</width>
			<color>FF0066f3</color>
		</LineStyle>
	</Style>
	<Style id="branch184_part5_style">
		<LineStyle>
			<width>5.4486048242577905</width>
			<color>FF0066f3</color>
		</LineStyle>
	</Style>
	<Style id="branch184_part6_style">
		<LineStyle>
			<width>5.443191032371511</width>
			<color>FF0066f3</color>
		</LineStyle>
	</Style>
	<Style id="branch184_part7_style">
		<LineStyle>
			<width>5.437777240485232</width>
			<color>FF0066f3</color>
		</LineStyle>
	</Style>
	<Style id="branch184_part8_style">
		<LineStyle>
			<width>5.432363448598954</width>
			<color>FF0066f3</color>
		</LineStyle>
	</Style>
	<Style id="branch184_part9_style">
		<LineStyle>
			<width>5.426949656712675</width>
			<color>FF0066f3</color>
		</LineStyle>
	</Style>
	<Style id="branch184_part10_style">
		<LineStyle>
			<width>5.421535864826396</width>
			<color>FF0066f3</color>
		</LineStyle>
	</Style>
	<Style id="branch184_part11_style">
		<LineStyle>
			<width>5.416122072940118</width>
			<color>FF0066f3</color>
		</LineStyle>
	</Style>
	<Style id="branch184_part12_style">
		<LineStyle>
			<width>5.4107082810538385</width>
			<color>FF0066f3</color>
		</LineStyle>
	</Style>
	<Style id="branch184_part13_style">
		<LineStyle>
			<width>5.405294489167559</width>
			<color>FF0066f3</color>
		</LineStyle>
	</Style>
	<Style id="branch184_part14_style">
		<LineStyle>
			<width>5.399880697281281</width>
			<color>FF0066f3</color>
		</LineStyle>
	</Style>
	<Style id="branch184_part15_style">
		<LineStyle>
			<width>5.394466905395002</width>
			<color>FF0066f3</color>
		</LineStyle>
	</Style>
	<Style id="branch184_part16_style">
		<LineStyle>
			<width>5.389053113508723</width>
			<color>FF0066f3</color>
		</LineStyle>
	</Style>
	<Style id="branch184_part17_style">
		<LineStyle>
			<width>5.383639321622445</width>
			<color>FF0066f3</color>
		</LineStyle>
	</Style>
	<Style id="branch184_part18_style">
		<LineStyle>
			<width>5.378225529736166</width>
			<color>FF0066f3</color>
		</LineStyle>
	</Style>
	<Style id="branch184_part19_style">
		<LineStyle>
			<width>5.3728117378498865</width>
			<color>FF0066f3</color>
		</LineStyle>
	</Style>
	<Style id="branch184_part20_style">
		<LineStyle>
			<width>5.367397945963608</width>
			<color>FF0066f3</color>
		</LineStyle>
	</Style>
	<Style id="branch184_part21_style">
		<LineStyle>
			<width>5.361984154077329</width>
			<color>FF0067f3</color>
		</LineStyle>
	</Style>
	<Style id="branch184_part22_style">
		<LineStyle>
			<width>5.35657036219105</width>
			<color>FF0067f3</color>
		</LineStyle>
	</Style>
	<Style id="branch184_part23_style">
		<LineStyle>
			<width>5.351156570304772</width>
			<color>FF0067f3</color>
		</LineStyle>
	</Style>
	<Style id="branch184_part24_style">
		<LineStyle>
			<width>5.345742778418492</width>
			<color>FF0067f3</color>
		</LineStyle>
	</Style>
	<Style id="branch184_part25_style">
		<LineStyle>
			<width>5.340328986532214</width>
			<color>FF0067f3</color>
		</LineStyle>
	</Style>
	<Style id="branch184_part26_style">
		<LineStyle>
			<width>5.334915194645935</width>
			<color>FF0067f3</color>
		</LineStyle>
	</Style>
	<Style id="branch184_part27_style">
		<LineStyle>
			<width>5.3295014027596554</width>
			<color>FF0067f3</color>
		</LineStyle>
	</Style>
	<Style id="branch184_part28_style">
		<LineStyle>
			<width>5.324087610873377</width>
			<color>FF0067f3</color>
		</LineStyle>
	</Style>
	<Style id="branch184_part29_style">
		<LineStyle>
			<width>5.318673818987099</width>
			<color>FF0067f3</color>
		</LineStyle>
	</Style>
	<Style id="branch184_part30_style">
		<LineStyle>
			<width>5.313260027100819</width>
			<color>FF0067f3</color>
		</LineStyle>
	</Style>
	<Style id="branch184_part31_style">
		<LineStyle>
			<width>5.307846235214541</width>
			<color>FF0067f3</color>
		</LineStyle>
	</Style>
	<Style id="branch184_part32_style">
		<LineStyle>
			<width>5.302432443328263</width>
			<color>FF0067f3</color>
		</LineStyle>
	</Style>
	<Style id="branch184_part33_style">
		<LineStyle>
			<width>5.297018651441983</width>
			<color>FF0067f3</color>
		</LineStyle>
	</Style>
	<Style id="branch184_part34_style">
		<LineStyle>
			<width>5.291604859555704</width>
			<color>FF0067f3</color>
		</LineStyle>
	</Style>
	<Style id="branch184_part35_style">
		<LineStyle>
			<width>5.286191067669426</width>
			<color>FF0067f3</color>
		</LineStyle>
	</Style>
	<Style id="branch184_part36_style">
		<LineStyle>
			<width>5.280777275783146</width>
			<color>FF0067f3</color>
		</LineStyle>
	</Style>
	<Style id="branch184_part37_style">
		<LineStyle>
			<width>5.275363483896868</width>
			<color>FF0067f3</color>
		</LineStyle>
	</Style>
	<Style id="branch184_part38_style">
		<LineStyle>
			<width>5.26994969201059</width>
			<color>FF0067f3</color>
		</LineStyle>
	</Style>
	<Style id="branch184_part39_style">
		<LineStyle>
			<width>5.26453590012431</width>
			<color>FF0067f3</color>
		</LineStyle>
	</Style>
	<Style id="branch184_part40_style">
		<LineStyle>
			<width>5.2591221082380315</width>
			<color>FF0067f3</color>
		</LineStyle>
	</Style>
	<Style id="branch184_part41_style">
		<LineStyle>
			<width>5.253708316351753</width>
			<color>FF0067f3</color>
		</LineStyle>
	</Style>
	<Style id="branch184_part42_style">
		<LineStyle>
			<width>5.248294524465473</width>
			<color>FF0067f3</color>
		</LineStyle>
	</Style>
	<Style id="branch184_part43_style">
		<LineStyle>
			<width>5.242880732579195</width>
			<color>FF0067f3</color>
		</LineStyle>
	</Style>
	<Style id="branch184_part44_style">
		<LineStyle>
			<width>5.237466940692917</width>
			<color>FF0067f3</color>
		</LineStyle>
	</Style>
	<Style id="branch184_part45_style">
		<LineStyle>
			<width>5.232053148806637</width>
			<color>FF0067f3</color>
		</LineStyle>
	</Style>
	<Style id="branch184_part46_style">
		<LineStyle>
			<width>5.226639356920359</width>
			<color>FF0067f3</color>
		</LineStyle>
	</Style>
	<Style id="branch184_part47_style">
		<LineStyle>
			<width>5.22122556503408</width>
			<color>FF0067f3</color>
		</LineStyle>
	</Style>
	<Style id="branch184_part48_style">
		<LineStyle>
			<width>5.2158117731478</width>
			<color>FF0067f3</color>
		</LineStyle>
	</Style>
	<Style id="branch184_part49_style">
		<LineStyle>
			<width>5.210397981261522</width>
			<color>FF0067f3</color>
		</LineStyle>
	</Style>
	<Style id="branch184_part50_style">
		<LineStyle>
			<width>5.204984189375243</width>
			<color>FF0067f3</color>
		</LineStyle>
	</Style>
	<Style id="branch184_part51_style">
		<LineStyle>
			<width>5.199570397488964</width>
			<color>FF0067f3</color>
		</LineStyle>
	</Style>
	<Style id="branch184_part52_style">
		<LineStyle>
			<width>5.194156605602686</width>
			<color>FF0067f3</color>
		</LineStyle>
	</Style>
	<Style id="branch184_part53_style">
		<LineStyle>
			<width>5.188742813716407</width>
			<color>FF0067f3</color>
		</LineStyle>
	</Style>
	<Style id="branch184_part54_style">
		<LineStyle>
			<width>5.183329021830128</width>
			<color>FF0067f3</color>
		</LineStyle>
	</Style>
	<Style id="branch184_part55_style">
		<LineStyle>
			<width>5.177915229943849</width>
			<color>FF0067f3</color>
		</LineStyle>
	</Style>
	<Style id="branch184_part56_style">
		<LineStyle>
			<width>5.17250143805757</width>
			<color>FF0067f3</color>
		</LineStyle>
	</Style>
	<Style id="branch184_part57_style">
		<LineStyle>
			<width>5.167087646171291</width>
			<color>FF0067f3</color>
		</LineStyle>
	</Style>
	<Style id="branch184_part58_style">
		<LineStyle>
			<width>5.161673854285013</width>
			<color>FF0067f3</color>
		</LineStyle>
	</Style>
	<Style id="branch184_part59_style">
		<LineStyle>
			<width>5.156260062398734</width>
			<color>FF0067f3</color>
		</LineStyle>
	</Style>
	<Style id="branch184_part60_style">
		<LineStyle>
			<width>5.150846270512455</width>
			<color>FF0067f3</color>
		</LineStyle>
	</Style>
	<Style id="branch184_part61_style">
		<LineStyle>
			<width>5.1454324786261765</width>
			<color>FF0067f3</color>
		</LineStyle>
	</Style>
	<Style id="branch184_part62_style">
		<LineStyle>
			<width>5.140018686739897</width>
			<color>FF0067f3</color>
		</LineStyle>
	</Style>
	<Style id="branch184_part63_style">
		<LineStyle>
			<width>5.134604894853618</width>
			<color>FF0067f3</color>
		</LineStyle>
	</Style>
	<Style id="branch184_part64_style">
		<LineStyle>
			<width>5.12919110296734</width>
			<color>FF0067f3</color>
		</LineStyle>
	</Style>
	<Style id="branch184_part65_style">
		<LineStyle>
			<width>5.123777311081061</width>
			<color>FF0067f3</color>
		</LineStyle>
	</Style>
	<Style id="branch184_part66_style">
		<LineStyle>
			<width>5.118363519194782</width>
			<color>FF0067f3</color>
		</LineStyle>
	</Style>
	<Style id="branch184_part67_style">
		<LineStyle>
			<width>5.112949727308504</width>
			<color>FF0067f3</color>
		</LineStyle>
	</Style>
	<Style id="branch184_part68_style">
		<LineStyle>
			<width>5.1075359354222245</width>
			<color>FF0067f3</color>
		</LineStyle>
	</Style>
	<Style id="branch184_part69_style">
		<LineStyle>
			<width>5.102122143535945</width>
			<color>FF0067f3</color>
		</LineStyle>
	</Style>
	<Style id="branch184_part70_style">
		<LineStyle>
			<width>5.096708351649667</width>
			<color>FF0067f3</color>
		</LineStyle>
	</Style>
	<Style id="branch184_part71_style">
		<LineStyle>
			<width>5.091294559763388</width>
			<color>FF0067f3</color>
		</LineStyle>
	</Style>
	<Style id="branch184_part72_style">
		<LineStyle>
			<width>5.085880767877109</width>
			<color>FF0067f3</color>
		</LineStyle>
	</Style>
	<Style id="branch184_part73_style">
		<LineStyle>
			<width>5.080466975990831</width>
			<color>FF0067f3</color>
		</LineStyle>
	</Style>
	<Style id="branch184_part74_style">
		<LineStyle>
			<width>5.075053184104552</width>
			<color>FF0067f3</color>
		</LineStyle>
	</Style>
	<Style id="branch184_part75_style">
		<LineStyle>
			<width>5.0696393922182725</width>
			<color>FF0067f3</color>
		</LineStyle>
	</Style>
	<Style id="branch184_part76_style">
		<LineStyle>
			<width>5.064225600331994</width>
			<color>FF0067f3</color>
		</LineStyle>
	</Style>
	<Style id="branch184_part77_style">
		<LineStyle>
			<width>5.058811808445715</width>
			<color>FF0067f3</color>
		</LineStyle>
	</Style>
	<Style id="branch184_part78_style">
		<LineStyle>
			<width>5.053398016559436</width>
			<color>FF0067f3</color>
		</LineStyle>
	</Style>
	<Style id="branch184_part79_style">
		<LineStyle>
			<width>5.047984224673157</width>
			<color>FF0067f3</color>
		</LineStyle>
	</Style>
	<Style id="branch184_part80_style">
		<LineStyle>
			<width>5.042570432786879</width>
			<color>FF0067f3</color>
		</LineStyle>
	</Style>
	<Style id="branch184_part81_style">
		<LineStyle>
			<width>5.0371566409006</width>
			<color>FF0067f3</color>
		</LineStyle>
	</Style>
	<Style id="branch184_part82_style">
		<LineStyle>
			<width>5.031742849014321</width>
			<color>FF0067f3</color>
		</LineStyle>
	</Style>
	<Style id="branch184_part83_style">
		<LineStyle>
			<width>5.026329057128042</width>
			<color>FF0067f3</color>
		</LineStyle>
	</Style>
	<Style id="branch184_part84_style">
		<LineStyle>
			<width>5.020915265241763</width>
			<color>FF0067f3</color>
		</LineStyle>
	</Style>
	<Style id="branch184_part85_style">
		<LineStyle>
			<width>5.015501473355484</width>
			<color>FF0067f3</color>
		</LineStyle>
	</Style>
	<Style id="branch184_part86_style">
		<LineStyle>
			<width>5.010087681469206</width>
			<color>FF0068f3</color>
		</LineStyle>
	</Style>
	<Style id="branch184_part87_style">
		<LineStyle>
			<width>5.004673889582927</width>
			<color>FF0068f3</color>
		</LineStyle>
	</Style>
	<Style id="branch184_part88_style">
		<LineStyle>
			<width>4.999260097696648</width>
			<color>FF0068f3</color>
		</LineStyle>
	</Style>
	<Style id="branch184_part89_style">
		<LineStyle>
			<width>4.9938463058103695</width>
			<color>FF0068f3</color>
		</LineStyle>
	</Style>
	<Style id="branch184_part90_style">
		<LineStyle>
			<width>4.98843251392409</width>
			<color>FF0068f3</color>
		</LineStyle>
	</Style>
	<Style id="branch184_part91_style">
		<LineStyle>
			<width>4.983018722037811</width>
			<color>FF0068f3</color>
		</LineStyle>
	</Style>
	<Style id="branch184_part92_style">
		<LineStyle>
			<width>4.977604930151533</width>
			<color>FF0068f3</color>
		</LineStyle>
	</Style>
	<Style id="branch184_part93_style">
		<LineStyle>
			<width>4.972191138265254</width>
			<color>FF0068f3</color>
		</LineStyle>
	</Style>
	<Style id="branch184_part94_style">
		<LineStyle>
			<width>4.966777346378975</width>
			<color>FF0068f3</color>
		</LineStyle>
	</Style>
	<Style id="branch184_part95_style">
		<LineStyle>
			<width>4.961363554492697</width>
			<color>FF0068f3</color>
		</LineStyle>
	</Style>
	<Style id="branch184_part96_style">
		<LineStyle>
			<width>4.9559497626064175</width>
			<color>FF0068f3</color>
		</LineStyle>
	</Style>
	<Style id="branch184_part97_style">
		<LineStyle>
			<width>4.950535970720138</width>
			<color>FF0068f3</color>
		</LineStyle>
	</Style>
	<Style id="branch184_part98_style">
		<LineStyle>
			<width>4.945122178833859</width>
			<color>FF0068f3</color>
		</LineStyle>
	</Style>
	<Style id="branch184_part99_style">
		<LineStyle>
			<width>4.939708386947581</width>
			<color>FF0068f3</color>
		</LineStyle>
	</Style>
	<Style id="branch184_part100_style">
		<LineStyle>
			<width>4.934294595061302</width>
			<color>FF0068f3</color>
		</LineStyle>
	</Style>
	<Style id="branch194_part1_style">
		<LineStyle>
			<width>5.384462850182704</width>
			<color>FF0066f3</color>
		</LineStyle>
	</Style>
	<Style id="branch194_part2_style">
		<LineStyle>
			<width>5.399863580998782</width>
			<color>FF0066f3</color>
		</LineStyle>
	</Style>
	<Style id="branch194_part3_style">
		<LineStyle>
			<width>5.41526431181486</width>
			<color>FF0066f3</color>
		</LineStyle>
	</Style>
	<Style id="branch194_part4_style">
		<LineStyle>
			<width>5.430665042630938</width>
			<color>FF0066f3</color>
		</LineStyle>
	</Style>
	<Style id="branch194_part5_style">
		<LineStyle>
			<width>5.446065773447016</width>
			<color>FF0066f3</color>
		</LineStyle>
	</Style>
	<Style id="branch194_part6_style">
		<LineStyle>
			<width>5.461466504263093</width>
			<color>FF0066f3</color>
		</LineStyle>
	</Style>
	<Style id="branch194_part7_style">
		<LineStyle>
			<width>5.476867235079172</width>
			<color>FF0066f3</color>
		</LineStyle>
	</Style>
	<Style id="branch194_part8_style">
		<LineStyle>
			<width>5.492267965895249</width>
			<color>FF0066f3</color>
		</LineStyle>
	</Style>
	<Style id="branch194_part9_style">
		<LineStyle>
			<width>5.5076686967113275</width>
			<color>FF0066f3</color>
		</LineStyle>
	</Style>
	<Style id="branch194_part10_style">
		<LineStyle>
			<width>5.523069427527405</width>
			<color>FF0066f3</color>
		</LineStyle>
	</Style>
	<Style id="branch194_part11_style">
		<LineStyle>
			<width>5.538470158343483</width>
			<color>FF0066f3</color>
		</LineStyle>
	</Style>
	<Style id="branch194_part12_style">
		<LineStyle>
			<width>5.553870889159562</width>
			<color>FF0066f3</color>
		</LineStyle>
	</Style>
	<Style id="branch194_part13_style">
		<LineStyle>
			<width>5.569271619975639</width>
			<color>FF0066f3</color>
		</LineStyle>
	</Style>
	<Style id="branch194_part14_style">
		<LineStyle>
			<width>5.584672350791717</width>
			<color>FF0066f3</color>
		</LineStyle>
	</Style>
	<Style id="branch194_part15_style">
		<LineStyle>
			<width>5.600073081607795</width>
			<color>FF0067f3</color>
		</LineStyle>
	</Style>
	<Style id="branch194_part16_style">
		<LineStyle>
			<width>5.615473812423874</width>
			<color>FF0067f3</color>
		</LineStyle>
	</Style>
	<Style id="branch194_part17_style">
		<LineStyle>
			<width>5.630874543239951</width>
			<color>FF0067f3</color>
		</LineStyle>
	</Style>
	<Style id="branch194_part18_style">
		<LineStyle>
			<width>5.646275274056029</width>
			<color>FF0067f3</color>
		</LineStyle>
	</Style>
	<Style id="branch194_part19_style">
		<LineStyle>
			<width>5.661676004872107</width>
			<color>FF0067f3</color>
		</LineStyle>
	</Style>
	<Style id="branch194_part20_style">
		<LineStyle>
			<width>5.6770767356881855</width>
			<color>FF0067f3</color>
		</LineStyle>
	</Style>
	<Style id="branch194_part21_style">
		<LineStyle>
			<width>5.692477466504263</width>
			<color>FF0067f3</color>
		</LineStyle>
	</Style>
	<Style id="branch194_part22_style">
		<LineStyle>
			<width>5.707878197320341</width>
			<color>FF0067f3</color>
		</LineStyle>
	</Style>
	<Style id="branch194_part23_style">
		<LineStyle>
			<width>5.723278928136419</width>
			<color>FF0067f3</color>
		</LineStyle>
	</Style>
	<Style id="branch194_part24_style">
		<LineStyle>
			<width>5.738679658952497</width>
			<color>FF0067f3</color>
		</LineStyle>
	</Style>
	<Style id="branch194_part25_style">
		<LineStyle>
			<width>5.754080389768575</width>
			<color>FF0067f3</color>
		</LineStyle>
	</Style>
	<Style id="branch194_part26_style">
		<LineStyle>
			<width>5.769481120584652</width>
			<color>FF0067f3</color>
		</LineStyle>
	</Style>
	<Style id="branch194_part27_style">
		<LineStyle>
			<width>5.784881851400731</width>
			<color>FF0067f3</color>
		</LineStyle>
	</Style>
	<Style id="branch194_part28_style">
		<LineStyle>
			<width>5.800282582216808</width>
			<color>FF0067f3</color>
		</LineStyle>
	</Style>
	<Style id="branch194_part29_style">
		<LineStyle>
			<width>5.815683313032887</width>
			<color>FF0067f3</color>
		</LineStyle>
	</Style>
	<Style id="branch194_part30_style">
		<LineStyle>
			<width>5.831084043848964</width>
			<color>FF0068f3</color>
		</LineStyle>
	</Style>
	<Style id="branch194_part31_style">
		<LineStyle>
			<width>5.846484774665043</width>
			<color>FF0068f3</color>
		</LineStyle>
	</Style>
	<Style id="branch194_part32_style">
		<LineStyle>
			<width>5.861885505481121</width>
			<color>FF0068f3</color>
		</LineStyle>
	</Style>
	<Style id="branch194_part33_style">
		<LineStyle>
			<width>5.8772862362971985</width>
			<color>FF0068f3</color>
		</LineStyle>
	</Style>
	<Style id="branch194_part34_style">
		<LineStyle>
			<width>5.892686967113276</width>
			<color>FF0068f3</color>
		</LineStyle>
	</Style>
	<Style id="branch194_part35_style">
		<LineStyle>
			<width>5.908087697929354</width>
			<color>FF0068f3</color>
		</LineStyle>
	</Style>
	<Style id="branch194_part36_style">
		<LineStyle>
			<width>5.923488428745433</width>
			<color>FF0068f3</color>
		</LineStyle>
	</Style>
	<Style id="branch194_part37_style">
		<LineStyle>
			<width>5.93888915956151</width>
			<color>FF0068f3</color>
		</LineStyle>
	</Style>
	<Style id="branch194_part38_style">
		<LineStyle>
			<width>5.954289890377588</width>
			<color>FF0068f3</color>
		</LineStyle>
	</Style>
	<Style id="branch194_part39_style">
		<LineStyle>
			<width>5.969690621193666</width>
			<color>FF0068f3</color>
		</LineStyle>
	</Style>
	<Style id="branch194_part40_style">
		<LineStyle>
			<width>5.985091352009745</width>
			<color>FF0068f3</color>
		</LineStyle>
	</Style>
	<Style id="branch194_part41_style">
		<LineStyle>
			<width>6.000492082825822</width>
			<color>FF0068f3</color>
		</LineStyle>
	</Style>
	<Style id="branch194_part42_style">
		<LineStyle>
			<width>6.0158928136419005</width>
			<color>FF0068f3</color>
		</LineStyle>
	</Style>
	<Style id="branch194_part43_style">
		<LineStyle>
			<width>6.031293544457978</width>
			<color>FF0068f3</color>
		</LineStyle>
	</Style>
	<Style id="branch194_part44_style">
		<LineStyle>
			<width>6.046694275274056</width>
			<color>FF0068f3</color>
		</LineStyle>
	</Style>
	<Style id="branch194_part45_style">
		<LineStyle>
			<width>6.062095006090134</width>
			<color>FF0069f3</color>
		</LineStyle>
	</Style>
	<Style id="branch194_part46_style">
		<LineStyle>
			<width>6.077495736906212</width>
			<color>FF0069f3</color>
		</LineStyle>
	</Style>
	<Style id="branch194_part47_style">
		<LineStyle>
			<width>6.09289646772229</width>
			<color>FF0069f3</color>
		</LineStyle>
	</Style>
	<Style id="branch194_part48_style">
		<LineStyle>
			<width>6.108297198538367</width>
			<color>FF0069f3</color>
		</LineStyle>
	</Style>
	<Style id="branch194_part49_style">
		<LineStyle>
			<width>6.123697929354446</width>
			<color>FF0069f3</color>
		</LineStyle>
	</Style>
	<Style id="branch194_part50_style">
		<LineStyle>
			<width>6.139098660170523</width>
			<color>FF0069f3</color>
		</LineStyle>
	</Style>
	<Style id="branch194_part51_style">
		<LineStyle>
			<width>6.154499390986602</width>
			<color>FF0069f3</color>
		</LineStyle>
	</Style>
	<Style id="branch194_part52_style">
		<LineStyle>
			<width>6.16990012180268</width>
			<color>FF0069f3</color>
		</LineStyle>
	</Style>
	<Style id="branch194_part53_style">
		<LineStyle>
			<width>6.185300852618758</width>
			<color>FF0069f3</color>
		</LineStyle>
	</Style>
	<Style id="branch194_part54_style">
		<LineStyle>
			<width>6.200701583434835</width>
			<color>FF0069f3</color>
		</LineStyle>
	</Style>
	<Style id="branch194_part55_style">
		<LineStyle>
			<width>6.2161023142509135</width>
			<color>FF0069f3</color>
		</LineStyle>
	</Style>
	<Style id="branch194_part56_style">
		<LineStyle>
			<width>6.231503045066992</width>
			<color>FF0069f3</color>
		</LineStyle>
	</Style>
	<Style id="branch194_part57_style">
		<LineStyle>
			<width>6.246903775883069</width>
			<color>FF0069f3</color>
		</LineStyle>
	</Style>
	<Style id="branch194_part58_style">
		<LineStyle>
			<width>6.262304506699147</width>
			<color>FF0069f3</color>
		</LineStyle>
	</Style>
	<Style id="branch194_part59_style">
		<LineStyle>
			<width>6.277705237515225</width>
			<color>FF0069f3</color>
		</LineStyle>
	</Style>
	<Style id="branch194_part60_style">
		<LineStyle>
			<width>6.293105968331304</width>
			<color>FF006af3</color>
		</LineStyle>
	</Style>
	<Style id="branch194_part61_style">
		<LineStyle>
			<width>6.308506699147381</width>
			<color>FF006af3</color>
		</LineStyle>
	</Style>
	<Style id="branch194_part62_style">
		<LineStyle>
			<width>6.32390742996346</width>
			<color>FF006af3</color>
		</LineStyle>
	</Style>
	<Style id="branch194_part63_style">
		<LineStyle>
			<width>6.339308160779537</width>
			<color>FF006af3</color>
		</LineStyle>
	</Style>
	<Style id="branch194_part64_style">
		<LineStyle>
			<width>6.354708891595615</width>
			<color>FF006af3</color>
		</LineStyle>
	</Style>
	<Style id="branch194_part65_style">
		<LineStyle>
			<width>6.370109622411693</width>
			<color>FF006af3</color>
		</LineStyle>
	</Style>
	<Style id="branch194_part66_style">
		<LineStyle>
			<width>6.3855103532277715</width>
			<color>FF006af3</color>
		</LineStyle>
	</Style>
	<Style id="branch194_part67_style">
		<LineStyle>
			<width>6.400911084043849</width>
			<color>FF006af3</color>
		</LineStyle>
	</Style>
	<Style id="branch194_part68_style">
		<LineStyle>
			<width>6.4163118148599265</width>
			<color>FF006af3</color>
		</LineStyle>
	</Style>
	<Style id="branch194_part69_style">
		<LineStyle>
			<width>6.431712545676005</width>
			<color>FF006af3</color>
		</LineStyle>
	</Style>
	<Style id="branch194_part70_style">
		<LineStyle>
			<width>6.447113276492082</width>
			<color>FF006af3</color>
		</LineStyle>
	</Style>
	<Style id="branch194_part71_style">
		<LineStyle>
			<width>6.462514007308161</width>
			<color>FF006af3</color>
		</LineStyle>
	</Style>
	<Style id="branch194_part72_style">
		<LineStyle>
			<width>6.477914738124239</width>
			<color>FF006af3</color>
		</LineStyle>
	</Style>
	<Style id="branch194_part73_style">
		<LineStyle>
			<width>6.493315468940317</width>
			<color>FF006af3</color>
		</LineStyle>
	</Style>
	<Style id="branch194_part74_style">
		<LineStyle>
			<width>6.508716199756394</width>
			<color>FF006af3</color>
		</LineStyle>
	</Style>
	<Style id="branch194_part75_style">
		<LineStyle>
			<width>6.524116930572473</width>
			<color>FF006af3</color>
		</LineStyle>
	</Style>
	<Style id="branch194_part76_style">
		<LineStyle>
			<width>6.539517661388551</width>
			<color>FF006bf3</color>
		</LineStyle>
	</Style>
	<Style id="branch194_part77_style">
		<LineStyle>
			<width>6.554918392204629</width>
			<color>FF006bf3</color>
		</LineStyle>
	</Style>
	<Style id="branch194_part78_style">
		<LineStyle>
			<width>6.570319123020706</width>
			<color>FF006bf3</color>
		</LineStyle>
	</Style>
	<Style id="branch194_part79_style">
		<LineStyle>
			<width>6.5857198538367845</width>
			<color>FF006bf3</color>
		</LineStyle>
	</Style>
	<Style id="branch194_part80_style">
		<LineStyle>
			<width>6.601120584652863</width>
			<color>FF006bf3</color>
		</LineStyle>
	</Style>
	<Style id="branch194_part81_style">
		<LineStyle>
			<width>6.61652131546894</width>
			<color>FF006bf3</color>
		</LineStyle>
	</Style>
	<Style id="branch194_part82_style">
		<LineStyle>
			<width>6.631922046285019</width>
			<color>FF006bf3</color>
		</LineStyle>
	</Style>
	<Style id="branch194_part83_style">
		<LineStyle>
			<width>6.647322777101096</width>
			<color>FF006bf3</color>
		</LineStyle>
	</Style>
	<Style id="branch194_part84_style">
		<LineStyle>
			<width>6.662723507917175</width>
			<color>FF006bf3</color>
		</LineStyle>
	</Style>
	<Style id="branch194_part85_style">
		<LineStyle>
			<width>6.678124238733252</width>
			<color>FF006bf3</color>
		</LineStyle>
	</Style>
	<Style id="branch194_part86_style">
		<LineStyle>
			<width>6.693524969549331</width>
			<color>FF006bf3</color>
		</LineStyle>
	</Style>
	<Style id="branch194_part87_style">
		<LineStyle>
			<width>6.708925700365408</width>
			<color>FF006bf3</color>
		</LineStyle>
	</Style>
	<Style id="branch194_part88_style">
		<LineStyle>
			<width>6.724326431181486</width>
			<color>FF006bf3</color>
		</LineStyle>
	</Style>
	<Style id="branch194_part89_style">
		<LineStyle>
			<width>6.739727161997564</width>
			<color>FF006bf3</color>
		</LineStyle>
	</Style>
	<Style id="branch194_part90_style">
		<LineStyle>
			<width>6.755127892813642</width>
			<color>FF006bf3</color>
		</LineStyle>
	</Style>
	<Style id="branch194_part91_style">
		<LineStyle>
			<width>6.77052862362972</width>
			<color>FF006cf3</color>
		</LineStyle>
	</Style>
	<Style id="branch194_part92_style">
		<LineStyle>
			<width>6.785929354445798</width>
			<color>FF006cf3</color>
		</LineStyle>
	</Style>
	<Style id="branch194_part93_style">
		<LineStyle>
			<width>6.801330085261876</width>
			<color>FF006cf3</color>
		</LineStyle>
	</Style>
	<Style id="branch194_part94_style">
		<LineStyle>
			<width>6.816730816077954</width>
			<color>FF006cf3</color>
		</LineStyle>
	</Style>
	<Style id="branch194_part95_style">
		<LineStyle>
			<width>6.832131546894032</width>
			<color>FF006cf3</color>
		</LineStyle>
	</Style>
	<Style id="branch194_part96_style">
		<LineStyle>
			<width>6.84753227771011</width>
			<color>FF006cf3</color>
		</LineStyle>
	</Style>
	<Style id="branch194_part97_style">
		<LineStyle>
			<width>6.862933008526188</width>
			<color>FF006cf3</color>
		</LineStyle>
	</Style>
	<Style id="branch194_part98_style">
		<LineStyle>
			<width>6.878333739342265</width>
			<color>FF006cf3</color>
		</LineStyle>
	</Style>
	<Style id="branch194_part99_style">
		<LineStyle>
			<width>6.8937344701583445</width>
			<color>FF006cf3</color>
		</LineStyle>
	</Style>
	<Style id="branch194_part100_style">
		<LineStyle>
			<width>6.909135200974422</width>
			<color>FF006cf3</color>
		</LineStyle>
	</Style>
	<Style id="branch198_part1_style">
		<LineStyle>
			<width>6.152983870883514</width>
			<color>FF007cf3</color>
		</LineStyle>
	</Style>
	<Style id="branch198_part2_style">
		<LineStyle>
			<width>6.126879043173096</width>
			<color>FF007cf3</color>
		</LineStyle>
	</Style>
	<Style id="branch198_part3_style">
		<LineStyle>
			<width>6.100774215462678</width>
			<color>FF007cf3</color>
		</LineStyle>
	</Style>
	<Style id="branch198_part4_style">
		<LineStyle>
			<width>6.07466938775226</width>
			<color>FF007cf3</color>
		</LineStyle>
	</Style>
	<Style id="branch198_part5_style">
		<LineStyle>
			<width>6.048564560041842</width>
			<color>FF007cf3</color>
		</LineStyle>
	</Style>
	<Style id="branch198_part6_style">
		<LineStyle>
			<width>6.022459732331424</width>
			<color>FF007cf3</color>
		</LineStyle>
	</Style>
	<Style id="branch198_part7_style">
		<LineStyle>
			<width>5.996354904621007</width>
			<color>FF007cf3</color>
		</LineStyle>
	</Style>
	<Style id="branch198_part8_style">
		<LineStyle>
			<width>5.970250076910588</width>
			<color>FF007df3</color>
		</LineStyle>
	</Style>
	<Style id="branch198_part9_style">
		<LineStyle>
			<width>5.9441452492001705</width>
			<color>FF007df3</color>
		</LineStyle>
	</Style>
	<Style id="branch198_part10_style">
		<LineStyle>
			<width>5.918040421489753</width>
			<color>FF007df3</color>
		</LineStyle>
	</Style>
	<Style id="branch198_part11_style">
		<LineStyle>
			<width>5.891935593779335</width>
			<color>FF007df3</color>
		</LineStyle>
	</Style>
	<Style id="branch198_part12_style">
		<LineStyle>
			<width>5.865830766068917</width>
			<color>FF007df3</color>
		</LineStyle>
	</Style>
	<Style id="branch198_part13_style">
		<LineStyle>
			<width>5.839725938358499</width>
			<color>FF007df3</color>
		</LineStyle>
	</Style>
	<Style id="branch198_part14_style">
		<LineStyle>
			<width>5.813621110648081</width>
			<color>FF007df3</color>
		</LineStyle>
	</Style>
	<Style id="branch198_part15_style">
		<LineStyle>
			<width>5.787516282937663</width>
			<color>FF007df3</color>
		</LineStyle>
	</Style>
	<Style id="branch198_part16_style">
		<LineStyle>
			<width>5.761411455227245</width>
			<color>FF007df3</color>
		</LineStyle>
	</Style>
	<Style id="branch198_part17_style">
		<LineStyle>
			<width>5.735306627516827</width>
			<color>FF007df3</color>
		</LineStyle>
	</Style>
	<Style id="branch198_part18_style">
		<LineStyle>
			<width>5.70920179980641</width>
			<color>FF007ef3</color>
		</LineStyle>
	</Style>
	<Style id="branch198_part19_style">
		<LineStyle>
			<width>5.683096972095992</width>
			<color>FF007ef3</color>
		</LineStyle>
	</Style>
	<Style id="branch198_part20_style">
		<LineStyle>
			<width>5.6569921443855735</width>
			<color>FF007ef3</color>
		</LineStyle>
	</Style>
	<Style id="branch198_part21_style">
		<LineStyle>
			<width>5.630887316675155</width>
			<color>FF007ef3</color>
		</LineStyle>
	</Style>
	<Style id="branch198_part22_style">
		<LineStyle>
			<width>5.604782488964737</width>
			<color>FF007ef3</color>
		</LineStyle>
	</Style>
	<Style id="branch198_part23_style">
		<LineStyle>
			<width>5.57867766125432</width>
			<color>FF007ef3</color>
		</LineStyle>
	</Style>
	<Style id="branch198_part24_style">
		<LineStyle>
			<width>5.552572833543902</width>
			<color>FF007ef3</color>
		</LineStyle>
	</Style>
	<Style id="branch198_part25_style">
		<LineStyle>
			<width>5.526468005833484</width>
			<color>FF007ef3</color>
		</LineStyle>
	</Style>
	<Style id="branch198_part26_style">
		<LineStyle>
			<width>5.500363178123066</width>
			<color>FF007ef3</color>
		</LineStyle>
	</Style>
	<Style id="branch198_part27_style">
		<LineStyle>
			<width>5.474258350412649</width>
			<color>FF007ff3</color>
		</LineStyle>
	</Style>
	<Style id="branch198_part28_style">
		<LineStyle>
			<width>5.44815352270223</width>
			<color>FF007ff3</color>
		</LineStyle>
	</Style>
	<Style id="branch198_part29_style">
		<LineStyle>
			<width>5.422048694991813</width>
			<color>FF007ff3</color>
		</LineStyle>
	</Style>
	<Style id="branch198_part30_style">
		<LineStyle>
			<width>5.395943867281394</width>
			<color>FF007ff3</color>
		</LineStyle>
	</Style>
	<Style id="branch198_part31_style">
		<LineStyle>
			<width>5.3698390395709765</width>
			<color>FF007ff3</color>
		</LineStyle>
	</Style>
	<Style id="branch198_part32_style">
		<LineStyle>
			<width>5.343734211860559</width>
			<color>FF007ff3</color>
		</LineStyle>
	</Style>
	<Style id="branch198_part33_style">
		<LineStyle>
			<width>5.317629384150141</width>
			<color>FF007ff3</color>
		</LineStyle>
	</Style>
	<Style id="branch198_part34_style">
		<LineStyle>
			<width>5.291524556439723</width>
			<color>FF007ff3</color>
		</LineStyle>
	</Style>
	<Style id="branch198_part35_style">
		<LineStyle>
			<width>5.265419728729305</width>
			<color>FF007ff3</color>
		</LineStyle>
	</Style>
	<Style id="branch198_part36_style">
		<LineStyle>
			<width>5.239314901018887</width>
			<color>FF0080f3</color>
		</LineStyle>
	</Style>
	<Style id="branch198_part37_style">
		<LineStyle>
			<width>5.213210073308469</width>
			<color>FF0080f3</color>
		</LineStyle>
	</Style>
	<Style id="branch198_part38_style">
		<LineStyle>
			<width>5.187105245598051</width>
			<color>FF0080f3</color>
		</LineStyle>
	</Style>
	<Style id="branch198_part39_style">
		<LineStyle>
			<width>5.161000417887633</width>
			<color>FF0080f3</color>
		</LineStyle>
	</Style>
	<Style id="branch198_part40_style">
		<LineStyle>
			<width>5.134895590177216</width>
			<color>FF0080f3</color>
		</LineStyle>
	</Style>
	<Style id="branch198_part41_style">
		<LineStyle>
			<width>5.108790762466798</width>
			<color>FF0080f3</color>
		</LineStyle>
	</Style>
	<Style id="branch198_part42_style">
		<LineStyle>
			<width>5.0826859347563795</width>
			<color>FF0080f3</color>
		</LineStyle>
	</Style>
	<Style id="branch198_part43_style">
		<LineStyle>
			<width>5.056581107045961</width>
			<color>FF0080f3</color>
		</LineStyle>
	</Style>
	<Style id="branch198_part44_style">
		<LineStyle>
			<width>5.030476279335543</width>
			<color>FF0080f3</color>
		</LineStyle>
	</Style>
	<Style id="branch198_part45_style">
		<LineStyle>
			<width>5.004371451625126</width>
			<color>FF0081f3</color>
		</LineStyle>
	</Style>
	<Style id="branch198_part46_style">
		<LineStyle>
			<width>4.978266623914708</width>
			<color>FF0081f3</color>
		</LineStyle>
	</Style>
	<Style id="branch198_part47_style">
		<LineStyle>
			<width>4.95216179620429</width>
			<color>FF0081f3</color>
		</LineStyle>
	</Style>
	<Style id="branch198_part48_style">
		<LineStyle>
			<width>4.926056968493872</width>
			<color>FF0081f3</color>
		</LineStyle>
	</Style>
	<Style id="branch198_part49_style">
		<LineStyle>
			<width>4.899952140783454</width>
			<color>FF0081f3</color>
		</LineStyle>
	</Style>
	<Style id="branch198_part50_style">
		<LineStyle>
			<width>4.873847313073036</width>
			<color>FF0081f3</color>
		</LineStyle>
	</Style>
	<Style id="branch198_part51_style">
		<LineStyle>
			<width>4.847742485362619</width>
			<color>FF0081f3</color>
		</LineStyle>
	</Style>
	<Style id="branch198_part52_style">
		<LineStyle>
			<width>4.8216376576522</width>
			<color>FF0081f3</color>
		</LineStyle>
	</Style>
	<Style id="branch198_part53_style">
		<LineStyle>
			<width>4.7955328299417825</width>
			<color>FF0081f3</color>
		</LineStyle>
	</Style>
	<Style id="branch198_part54_style">
		<LineStyle>
			<width>4.769428002231365</width>
			<color>FF0082f3</color>
		</LineStyle>
	</Style>
	<Style id="branch198_part55_style">
		<LineStyle>
			<width>4.743323174520947</width>
			<color>FF0082f3</color>
		</LineStyle>
	</Style>
	<Style id="branch198_part56_style">
		<LineStyle>
			<width>4.717218346810529</width>
			<color>FF0082f3</color>
		</LineStyle>
	</Style>
	<Style id="branch198_part57_style">
		<LineStyle>
			<width>4.691113519100111</width>
			<color>FF0082f3</color>
		</LineStyle>
	</Style>
	<Style id="branch198_part58_style">
		<LineStyle>
			<width>4.665008691389693</width>
			<color>FF0082f3</color>
		</LineStyle>
	</Style>
	<Style id="branch198_part59_style">
		<LineStyle>
			<width>4.638903863679275</width>
			<color>FF0082f3</color>
		</LineStyle>
	</Style>
	<Style id="branch198_part60_style">
		<LineStyle>
			<width>4.612799035968857</width>
			<color>FF0082f3</color>
		</LineStyle>
	</Style>
	<Style id="branch198_part61_style">
		<LineStyle>
			<width>4.586694208258439</width>
			<color>FF0082f3</color>
		</LineStyle>
	</Style>
	<Style id="branch198_part62_style">
		<LineStyle>
			<width>4.560589380548022</width>
			<color>FF0082f3</color>
		</LineStyle>
	</Style>
	<Style id="branch198_part63_style">
		<LineStyle>
			<width>4.534484552837604</width>
			<color>FF0083f3</color>
		</LineStyle>
	</Style>
	<Style id="branch198_part64_style">
		<LineStyle>
			<width>4.5083797251271855</width>
			<color>FF0083f3</color>
		</LineStyle>
	</Style>
	<Style id="branch198_part65_style">
		<LineStyle>
			<width>4.482274897416768</width>
			<color>FF0083f3</color>
		</LineStyle>
	</Style>
	<Style id="branch198_part66_style">
		<LineStyle>
			<width>4.456170069706349</width>
			<color>FF0083f3</color>
		</LineStyle>
	</Style>
	<Style id="branch198_part67_style">
		<LineStyle>
			<width>4.430065241995932</width>
			<color>FF0083f3</color>
		</LineStyle>
	</Style>
	<Style id="branch198_part68_style">
		<LineStyle>
			<width>4.403960414285514</width>
			<color>FF0083f3</color>
		</LineStyle>
	</Style>
	<Style id="branch198_part69_style">
		<LineStyle>
			<width>4.377855586575096</width>
			<color>FF0083f3</color>
		</LineStyle>
	</Style>
	<Style id="branch198_part70_style">
		<LineStyle>
			<width>4.351750758864678</width>
			<color>FF0083f3</color>
		</LineStyle>
	</Style>
	<Style id="branch198_part71_style">
		<LineStyle>
			<width>4.32564593115426</width>
			<color>FF0083f3</color>
		</LineStyle>
	</Style>
	<Style id="branch198_part72_style">
		<LineStyle>
			<width>4.299541103443842</width>
			<color>FF0084f3</color>
		</LineStyle>
	</Style>
	<Style id="branch198_part73_style">
		<LineStyle>
			<width>4.273436275733424</width>
			<color>FF0084f3</color>
		</LineStyle>
	</Style>
	<Style id="branch198_part74_style">
		<LineStyle>
			<width>4.247331448023006</width>
			<color>FF0084f3</color>
		</LineStyle>
	</Style>
	<Style id="branch198_part75_style">
		<LineStyle>
			<width>4.2212266203125886</width>
			<color>FF0084f3</color>
		</LineStyle>
	</Style>
	<Style id="branch198_part76_style">
		<LineStyle>
			<width>4.195121792602171</width>
			<color>FF0084f3</color>
		</LineStyle>
	</Style>
	<Style id="branch198_part77_style">
		<LineStyle>
			<width>4.169016964891753</width>
			<color>FF0084f3</color>
		</LineStyle>
	</Style>
	<Style id="branch198_part78_style">
		<LineStyle>
			<width>4.142912137181335</width>
			<color>FF0084f3</color>
		</LineStyle>
	</Style>
	<Style id="branch198_part79_style">
		<LineStyle>
			<width>4.116807309470917</width>
			<color>FF0084f3</color>
		</LineStyle>
	</Style>
	<Style id="branch198_part80_style">
		<LineStyle>
			<width>4.090702481760499</width>
			<color>FF0084f3</color>
		</LineStyle>
	</Style>
	<Style id="branch198_part81_style">
		<LineStyle>
			<width>4.064597654050081</width>
			<color>FF0085f3</color>
		</LineStyle>
	</Style>
	<Style id="branch198_part82_style">
		<LineStyle>
			<width>4.038492826339663</width>
			<color>FF0085f3</color>
		</LineStyle>
	</Style>
	<Style id="branch198_part83_style">
		<LineStyle>
			<width>4.0123879986292454</width>
			<color>FF0085f3</color>
		</LineStyle>
	</Style>
	<Style id="branch198_part84_style">
		<LineStyle>
			<width>3.9862831709188273</width>
			<color>FF0085f3</color>
		</LineStyle>
	</Style>
	<Style id="branch198_part85_style">
		<LineStyle>
			<width>3.9601783432084092</width>
			<color>FF0085f3</color>
		</LineStyle>
	</Style>
	<Style id="branch198_part86_style">
		<LineStyle>
			<width>3.9340735154979916</width>
			<color>FF0085f3</color>
		</LineStyle>
	</Style>
	<Style id="branch198_part87_style">
		<LineStyle>
			<width>3.907968687787574</width>
			<color>FF0085f3</color>
		</LineStyle>
	</Style>
	<Style id="branch198_part88_style">
		<LineStyle>
			<width>3.8818638600771553</width>
			<color>FF0085f3</color>
		</LineStyle>
	</Style>
	<Style id="branch198_part89_style">
		<LineStyle>
			<width>3.8557590323667377</width>
			<color>FF0085f3</color>
		</LineStyle>
	</Style>
	<Style id="branch198_part90_style">
		<LineStyle>
			<width>3.82965420465632</width>
			<color>FF0086f3</color>
		</LineStyle>
	</Style>
	<Style id="branch198_part91_style">
		<LineStyle>
			<width>3.803549376945902</width>
			<color>FF0086f3</color>
		</LineStyle>
	</Style>
	<Style id="branch198_part92_style">
		<LineStyle>
			<width>3.777444549235484</width>
			<color>FF0086f3</color>
		</LineStyle>
	</Style>
	<Style id="branch198_part93_style">
		<LineStyle>
			<width>3.751339721525066</width>
			<color>FF0086f3</color>
		</LineStyle>
	</Style>
	<Style id="branch198_part94_style">
		<LineStyle>
			<width>3.7252348938146485</width>
			<color>FF0086f3</color>
		</LineStyle>
	</Style>
	<Style id="branch198_part95_style">
		<LineStyle>
			<width>3.6991300661042303</width>
			<color>FF0086f3</color>
		</LineStyle>
	</Style>
	<Style id="branch198_part96_style">
		<LineStyle>
			<width>3.6730252383938122</width>
			<color>FF0086f3</color>
		</LineStyle>
	</Style>
	<Style id="branch198_part97_style">
		<LineStyle>
			<width>3.6469204106833946</width>
			<color>FF0086f3</color>
		</LineStyle>
	</Style>
	<Style id="branch198_part98_style">
		<LineStyle>
			<width>3.6208155829729765</width>
			<color>FF0086f3</color>
		</LineStyle>
	</Style>
	<Style id="branch198_part99_style">
		<LineStyle>
			<width>3.594710755262559</width>
			<color>FF0087f3</color>
		</LineStyle>
	</Style>
	<Style id="branch198_part100_style">
		<LineStyle>
			<width>3.5686059275521407</width>
			<color>FF0087f3</color>
		</LineStyle>
	</Style>
	<Style id="branch266_part1_style">
		<LineStyle>
			<width>6.887803962773941</width>
			<color>FF0056f3</color>
		</LineStyle>
	</Style>
	<Style id="branch266_part2_style">
		<LineStyle>
			<width>6.888937256079256</width>
			<color>FF0056f3</color>
		</LineStyle>
	</Style>
	<Style id="branch266_part3_style">
		<LineStyle>
			<width>6.8900705493845695</width>
			<color>FF0056f3</color>
		</LineStyle>
	</Style>
	<Style id="branch266_part4_style">
		<LineStyle>
			<width>6.891203842689883</width>
			<color>FF0056f3</color>
		</LineStyle>
	</Style>
	<Style id="branch266_part5_style">
		<LineStyle>
			<width>6.892337135995197</width>
			<color>FF0056f3</color>
		</LineStyle>
	</Style>
	<Style id="branch266_part6_style">
		<LineStyle>
			<width>6.8934704293005105</width>
			<color>FF0056f3</color>
		</LineStyle>
	</Style>
	<Style id="branch266_part7_style">
		<LineStyle>
			<width>6.894603722605824</width>
			<color>FF0056f3</color>
		</LineStyle>
	</Style>
	<Style id="branch266_part8_style">
		<LineStyle>
			<width>6.895737015911138</width>
			<color>FF0056f3</color>
		</LineStyle>
	</Style>
	<Style id="branch266_part9_style">
		<LineStyle>
			<width>6.896870309216451</width>
			<color>FF0056f3</color>
		</LineStyle>
	</Style>
	<Style id="branch266_part10_style">
		<LineStyle>
			<width>6.898003602521765</width>
			<color>FF0056f3</color>
		</LineStyle>
	</Style>
	<Style id="branch266_part11_style">
		<LineStyle>
			<width>6.899136895827079</width>
			<color>FF0057f3</color>
		</LineStyle>
	</Style>
	<Style id="branch266_part12_style">
		<LineStyle>
			<width>6.900270189132392</width>
			<color>FF0057f3</color>
		</LineStyle>
	</Style>
	<Style id="branch266_part13_style">
		<LineStyle>
			<width>6.901403482437706</width>
			<color>FF0057f3</color>
		</LineStyle>
	</Style>
	<Style id="branch266_part14_style">
		<LineStyle>
			<width>6.90253677574302</width>
			<color>FF0057f3</color>
		</LineStyle>
	</Style>
	<Style id="branch266_part15_style">
		<LineStyle>
			<width>6.903670069048333</width>
			<color>FF0057f3</color>
		</LineStyle>
	</Style>
	<Style id="branch266_part16_style">
		<LineStyle>
			<width>6.904803362353648</width>
			<color>FF0057f3</color>
		</LineStyle>
	</Style>
	<Style id="branch266_part17_style">
		<LineStyle>
			<width>6.905936655658961</width>
			<color>FF0057f3</color>
		</LineStyle>
	</Style>
	<Style id="branch266_part18_style">
		<LineStyle>
			<width>6.907069948964275</width>
			<color>FF0057f3</color>
		</LineStyle>
	</Style>
	<Style id="branch266_part19_style">
		<LineStyle>
			<width>6.908203242269589</width>
			<color>FF0057f3</color>
		</LineStyle>
	</Style>
	<Style id="branch266_part20_style">
		<LineStyle>
			<width>6.909336535574902</width>
			<color>FF0057f3</color>
		</LineStyle>
	</Style>
	<Style id="branch266_part21_style">
		<LineStyle>
			<width>6.910469828880216</width>
			<color>FF0057f3</color>
		</LineStyle>
	</Style>
	<Style id="branch266_part22_style">
		<LineStyle>
			<width>6.91160312218553</width>
			<color>FF0057f3</color>
		</LineStyle>
	</Style>
	<Style id="branch266_part23_style">
		<LineStyle>
			<width>6.912736415490844</width>
			<color>FF0057f3</color>
		</LineStyle>
	</Style>
	<Style id="branch266_part24_style">
		<LineStyle>
			<width>6.913869708796158</width>
			<color>FF0057f3</color>
		</LineStyle>
	</Style>
	<Style id="branch266_part25_style">
		<LineStyle>
			<width>6.9150030021014715</width>
			<color>FF0057f3</color>
		</LineStyle>
	</Style>
	<Style id="branch266_part26_style">
		<LineStyle>
			<width>6.916136295406784</width>
			<color>FF0057f3</color>
		</LineStyle>
	</Style>
	<Style id="branch266_part27_style">
		<LineStyle>
			<width>6.917269588712098</width>
			<color>FF0057f3</color>
		</LineStyle>
	</Style>
	<Style id="branch266_part28_style">
		<LineStyle>
			<width>6.918402882017412</width>
			<color>FF0057f3</color>
		</LineStyle>
	</Style>
	<Style id="branch266_part29_style">
		<LineStyle>
			<width>6.919536175322726</width>
			<color>FF0057f3</color>
		</LineStyle>
	</Style>
	<Style id="branch266_part30_style">
		<LineStyle>
			<width>6.92066946862804</width>
			<color>FF0057f3</color>
		</LineStyle>
	</Style>
	<Style id="branch266_part31_style">
		<LineStyle>
			<width>6.921802761933353</width>
			<color>FF0057f3</color>
		</LineStyle>
	</Style>
	<Style id="branch266_part32_style">
		<LineStyle>
			<width>6.922936055238667</width>
			<color>FF0058f3</color>
		</LineStyle>
	</Style>
	<Style id="branch266_part33_style">
		<LineStyle>
			<width>6.924069348543981</width>
			<color>FF0058f3</color>
		</LineStyle>
	</Style>
	<Style id="branch266_part34_style">
		<LineStyle>
			<width>6.925202641849294</width>
			<color>FF0058f3</color>
		</LineStyle>
	</Style>
	<Style id="branch266_part35_style">
		<LineStyle>
			<width>6.926335935154608</width>
			<color>FF0058f3</color>
		</LineStyle>
	</Style>
	<Style id="branch266_part36_style">
		<LineStyle>
			<width>6.9274692284599215</width>
			<color>FF0058f3</color>
		</LineStyle>
	</Style>
	<Style id="branch266_part37_style">
		<LineStyle>
			<width>6.928602521765236</width>
			<color>FF0058f3</color>
		</LineStyle>
	</Style>
	<Style id="branch266_part38_style">
		<LineStyle>
			<width>6.92973581507055</width>
			<color>FF0058f3</color>
		</LineStyle>
	</Style>
	<Style id="branch266_part39_style">
		<LineStyle>
			<width>6.930869108375863</width>
			<color>FF0058f3</color>
		</LineStyle>
	</Style>
	<Style id="branch266_part40_style">
		<LineStyle>
			<width>6.932002401681177</width>
			<color>FF0058f3</color>
		</LineStyle>
	</Style>
	<Style id="branch266_part41_style">
		<LineStyle>
			<width>6.933135694986491</width>
			<color>FF0058f3</color>
		</LineStyle>
	</Style>
	<Style id="branch266_part42_style">
		<LineStyle>
			<width>6.934268988291804</width>
			<color>FF0058f3</color>
		</LineStyle>
	</Style>
	<Style id="branch266_part43_style">
		<LineStyle>
			<width>6.935402281597118</width>
			<color>FF0058f3</color>
		</LineStyle>
	</Style>
	<Style id="branch266_part44_style">
		<LineStyle>
			<width>6.9365355749024316</width>
			<color>FF0058f3</color>
		</LineStyle>
	</Style>
	<Style id="branch266_part45_style">
		<LineStyle>
			<width>6.937668868207745</width>
			<color>FF0058f3</color>
		</LineStyle>
	</Style>
	<Style id="branch266_part46_style">
		<LineStyle>
			<width>6.938802161513059</width>
			<color>FF0058f3</color>
		</LineStyle>
	</Style>
	<Style id="branch266_part47_style">
		<LineStyle>
			<width>6.9399354548183725</width>
			<color>FF0058f3</color>
		</LineStyle>
	</Style>
	<Style id="branch266_part48_style">
		<LineStyle>
			<width>6.941068748123686</width>
			<color>FF0058f3</color>
		</LineStyle>
	</Style>
	<Style id="branch266_part49_style">
		<LineStyle>
			<width>6.942202041429001</width>
			<color>FF0058f3</color>
		</LineStyle>
	</Style>
	<Style id="branch266_part50_style">
		<LineStyle>
			<width>6.943335334734314</width>
			<color>FF0058f3</color>
		</LineStyle>
	</Style>
	<Style id="branch266_part51_style">
		<LineStyle>
			<width>6.944468628039628</width>
			<color>FF0058f3</color>
		</LineStyle>
	</Style>
	<Style id="branch266_part52_style">
		<LineStyle>
			<width>6.945601921344942</width>
			<color>FF0058f3</color>
		</LineStyle>
	</Style>
	<Style id="branch266_part53_style">
		<LineStyle>
			<width>6.946735214650255</width>
			<color>FF0059f3</color>
		</LineStyle>
	</Style>
	<Style id="branch266_part54_style">
		<LineStyle>
			<width>6.947868507955569</width>
			<color>FF0059f3</color>
		</LineStyle>
	</Style>
	<Style id="branch266_part55_style">
		<LineStyle>
			<width>6.9490018012608825</width>
			<color>FF0059f3</color>
		</LineStyle>
	</Style>
	<Style id="branch266_part56_style">
		<LineStyle>
			<width>6.950135094566196</width>
			<color>FF0059f3</color>
		</LineStyle>
	</Style>
	<Style id="branch266_part57_style">
		<LineStyle>
			<width>6.95126838787151</width>
			<color>FF0059f3</color>
		</LineStyle>
	</Style>
	<Style id="branch266_part58_style">
		<LineStyle>
			<width>6.952401681176824</width>
			<color>FF0059f3</color>
		</LineStyle>
	</Style>
	<Style id="branch266_part59_style">
		<LineStyle>
			<width>6.953534974482137</width>
			<color>FF0059f3</color>
		</LineStyle>
	</Style>
	<Style id="branch266_part60_style">
		<LineStyle>
			<width>6.954668267787451</width>
			<color>FF0059f3</color>
		</LineStyle>
	</Style>
	<Style id="branch266_part61_style">
		<LineStyle>
			<width>6.955801561092764</width>
			<color>FF0059f3</color>
		</LineStyle>
	</Style>
	<Style id="branch266_part62_style">
		<LineStyle>
			<width>6.956934854398078</width>
			<color>FF0059f3</color>
		</LineStyle>
	</Style>
	<Style id="branch266_part63_style">
		<LineStyle>
			<width>6.9580681477033925</width>
			<color>FF0059f3</color>
		</LineStyle>
	</Style>
	<Style id="branch266_part64_style">
		<LineStyle>
			<width>6.959201441008706</width>
			<color>FF0059f3</color>
		</LineStyle>
	</Style>
	<Style id="branch266_part65_style">
		<LineStyle>
			<width>6.96033473431402</width>
			<color>FF0059f3</color>
		</LineStyle>
	</Style>
	<Style id="branch266_part66_style">
		<LineStyle>
			<width>6.9614680276193335</width>
			<color>FF0059f3</color>
		</LineStyle>
	</Style>
	<Style id="branch266_part67_style">
		<LineStyle>
			<width>6.962601320924647</width>
			<color>FF0059f3</color>
		</LineStyle>
	</Style>
	<Style id="branch266_part68_style">
		<LineStyle>
			<width>6.963734614229961</width>
			<color>FF0059f3</color>
		</LineStyle>
	</Style>
	<Style id="branch266_part69_style">
		<LineStyle>
			<width>6.964867907535274</width>
			<color>FF0059f3</color>
		</LineStyle>
	</Style>
	<Style id="branch266_part70_style">
		<LineStyle>
			<width>6.966001200840589</width>
			<color>FF0059f3</color>
		</LineStyle>
	</Style>
	<Style id="branch266_part71_style">
		<LineStyle>
			<width>6.967134494145903</width>
			<color>FF0059f3</color>
		</LineStyle>
	</Style>
	<Style id="branch266_part72_style">
		<LineStyle>
			<width>6.968267787451216</width>
			<color>FF0059f3</color>
		</LineStyle>
	</Style>
	<Style id="branch266_part73_style">
		<LineStyle>
			<width>6.96940108075653</width>
			<color>FF005af3</color>
		</LineStyle>
	</Style>
	<Style id="branch266_part74_style">
		<LineStyle>
			<width>6.9705343740618435</width>
			<color>FF005af3</color>
		</LineStyle>
	</Style>
	<Style id="branch266_part75_style">
		<LineStyle>
			<width>6.971667667367157</width>
			<color>FF005af3</color>
		</LineStyle>
	</Style>
	<Style id="branch266_part76_style">
		<LineStyle>
			<width>6.972800960672471</width>
			<color>FF005af3</color>
		</LineStyle>
	</Style>
	<Style id="branch266_part77_style">
		<LineStyle>
			<width>6.973934253977784</width>
			<color>FF005af3</color>
		</LineStyle>
	</Style>
	<Style id="branch266_part78_style">
		<LineStyle>
			<width>6.975067547283098</width>
			<color>FF005af3</color>
		</LineStyle>
	</Style>
	<Style id="branch266_part79_style">
		<LineStyle>
			<width>6.976200840588412</width>
			<color>FF005af3</color>
		</LineStyle>
	</Style>
	<Style id="branch266_part80_style">
		<LineStyle>
			<width>6.977334133893725</width>
			<color>FF005af3</color>
		</LineStyle>
	</Style>
	<Style id="branch266_part81_style">
		<LineStyle>
			<width>6.978467427199039</width>
			<color>FF005af3</color>
		</LineStyle>
	</Style>
	<Style id="branch266_part82_style">
		<LineStyle>
			<width>6.979600720504353</width>
			<color>FF005af3</color>
		</LineStyle>
	</Style>
	<Style id="branch266_part83_style">
		<LineStyle>
			<width>6.980734013809666</width>
			<color>FF005af3</color>
		</LineStyle>
	</Style>
	<Style id="branch266_part84_style">
		<LineStyle>
			<width>6.981867307114981</width>
			<color>FF005af3</color>
		</LineStyle>
	</Style>
	<Style id="branch266_part85_style">
		<LineStyle>
			<width>6.9830006004202945</width>
			<color>FF005af3</color>
		</LineStyle>
	</Style>
	<Style id="branch266_part86_style">
		<LineStyle>
			<width>6.984133893725608</width>
			<color>FF005af3</color>
		</LineStyle>
	</Style>
	<Style id="branch266_part87_style">
		<LineStyle>
			<width>6.985267187030922</width>
			<color>FF005af3</color>
		</LineStyle>
	</Style>
	<Style id="branch266_part88_style">
		<LineStyle>
			<width>6.986400480336235</width>
			<color>FF005af3</color>
		</LineStyle>
	</Style>
	<Style id="branch266_part89_style">
		<LineStyle>
			<width>6.987533773641549</width>
			<color>FF005af3</color>
		</LineStyle>
	</Style>
	<Style id="branch266_part90_style">
		<LineStyle>
			<width>6.988667066946863</width>
			<color>FF005af3</color>
		</LineStyle>
	</Style>
	<Style id="branch266_part91_style">
		<LineStyle>
			<width>6.989800360252177</width>
			<color>FF005af3</color>
		</LineStyle>
	</Style>
	<Style id="branch266_part92_style">
		<LineStyle>
			<width>6.99093365355749</width>
			<color>FF005af3</color>
		</LineStyle>
	</Style>
	<Style id="branch266_part93_style">
		<LineStyle>
			<width>6.992066946862804</width>
			<color>FF005af3</color>
		</LineStyle>
	</Style>
	<Style id="branch266_part94_style">
		<LineStyle>
			<width>6.993200240168117</width>
			<color>FF005bf3</color>
		</LineStyle>
	</Style>
	<Style id="branch266_part95_style">
		<LineStyle>
			<width>6.994333533473431</width>
			<color>FF005bf3</color>
		</LineStyle>
	</Style>
	<Style id="branch266_part96_style">
		<LineStyle>
			<width>6.995466826778745</width>
			<color>FF005bf3</color>
		</LineStyle>
	</Style>
	<Style id="branch266_part97_style">
		<LineStyle>
			<width>6.996600120084059</width>
			<color>FF005bf3</color>
		</LineStyle>
	</Style>
	<Style id="branch266_part98_style">
		<LineStyle>
			<width>6.997733413389373</width>
			<color>FF005bf3</color>
		</LineStyle>
	</Style>
	<Style id="branch266_part99_style">
		<LineStyle>
			<width>6.998866706694686</width>
			<color>FF005bf3</color>
		</LineStyle>
	</Style>
	<Style id="branch266_part100_style">
		<LineStyle>
			<width>7.0</width>
			<color>FF005bf3</color>
		</LineStyle>
	</Style>
	<Style id="branch305_part1_style">
		<LineStyle>
			<width>6.465568818514008</width>
			<color>FF0056f3</color>
		</LineStyle>
	</Style>
	<Style id="branch305_part2_style">
		<LineStyle>
			<width>6.470967113276492</width>
			<color>FF0056f3</color>
		</LineStyle>
	</Style>
	<Style id="branch305_part3_style">
		<LineStyle>
			<width>6.476365408038977</width>
			<color>FF0056f3</color>
		</LineStyle>
	</Style>
	<Style id="branch305_part4_style">
		<LineStyle>
			<width>6.481763702801461</width>
			<color>FF0056f3</color>
		</LineStyle>
	</Style>
	<Style id="branch305_part5_style">
		<LineStyle>
			<width>6.4871619975639465</width>
			<color>FF0056f3</color>
		</LineStyle>
	</Style>
	<Style id="branch305_part6_style">
		<LineStyle>
			<width>6.492560292326432</width>
			<color>FF0056f3</color>
		</LineStyle>
	</Style>
	<Style id="branch305_part7_style">
		<LineStyle>
			<width>6.497958587088916</width>
			<color>FF0056f3</color>
		</LineStyle>
	</Style>
	<Style id="branch305_part8_style">
		<LineStyle>
			<width>6.503356881851401</width>
			<color>FF0056f3</color>
		</LineStyle>
	</Style>
	<Style id="branch305_part9_style">
		<LineStyle>
			<width>6.508755176613885</width>
			<color>FF0056f3</color>
		</LineStyle>
	</Style>
	<Style id="branch305_part10_style">
		<LineStyle>
			<width>6.51415347137637</width>
			<color>FF0056f3</color>
		</LineStyle>
	</Style>
	<Style id="branch305_part11_style">
		<LineStyle>
			<width>6.519551766138855</width>
			<color>FF0056f3</color>
		</LineStyle>
	</Style>
	<Style id="branch305_part12_style">
		<LineStyle>
			<width>6.5249500609013396</width>
			<color>FF0056f3</color>
		</LineStyle>
	</Style>
	<Style id="branch305_part13_style">
		<LineStyle>
			<width>6.530348355663825</width>
			<color>FF0056f3</color>
		</LineStyle>
	</Style>
	<Style id="branch305_part14_style">
		<LineStyle>
			<width>6.53574665042631</width>
			<color>FF0056f3</color>
		</LineStyle>
	</Style>
	<Style id="branch305_part15_style">
		<LineStyle>
			<width>6.541144945188794</width>
			<color>FF0056f3</color>
		</LineStyle>
	</Style>
	<Style id="branch305_part16_style">
		<LineStyle>
			<width>6.546543239951279</width>
			<color>FF0056f3</color>
		</LineStyle>
	</Style>
	<Style id="branch305_part17_style">
		<LineStyle>
			<width>6.551941534713764</width>
			<color>FF0056f3</color>
		</LineStyle>
	</Style>
	<Style id="branch305_part18_style">
		<LineStyle>
			<width>6.557339829476248</width>
			<color>FF0056f3</color>
		</LineStyle>
	</Style>
	<Style id="branch305_part19_style">
		<LineStyle>
			<width>6.5627381242387335</width>
			<color>FF0056f3</color>
		</LineStyle>
	</Style>
	<Style id="branch305_part20_style">
		<LineStyle>
			<width>6.568136419001218</width>
			<color>FF0056f3</color>
		</LineStyle>
	</Style>
	<Style id="branch305_part21_style">
		<LineStyle>
			<width>6.573534713763703</width>
			<color>FF0056f3</color>
		</LineStyle>
	</Style>
	<Style id="branch305_part22_style">
		<LineStyle>
			<width>6.578933008526188</width>
			<color>FF0056f3</color>
		</LineStyle>
	</Style>
	<Style id="branch305_part23_style">
		<LineStyle>
			<width>6.584331303288672</width>
			<color>FF0056f3</color>
		</LineStyle>
	</Style>
	<Style id="branch305_part24_style">
		<LineStyle>
			<width>6.589729598051157</width>
			<color>FF0056f3</color>
		</LineStyle>
	</Style>
	<Style id="branch305_part25_style">
		<LineStyle>
			<width>6.595127892813641</width>
			<color>FF0056f3</color>
		</LineStyle>
	</Style>
	<Style id="branch305_part26_style">
		<LineStyle>
			<width>6.6005261875761265</width>
			<color>FF0056f3</color>
		</LineStyle>
	</Style>
	<Style id="branch305_part27_style">
		<LineStyle>
			<width>6.605924482338612</width>
			<color>FF0056f3</color>
		</LineStyle>
	</Style>
	<Style id="branch305_part28_style">
		<LineStyle>
			<width>6.611322777101096</width>
			<color>FF0056f3</color>
		</LineStyle>
	</Style>
	<Style id="branch305_part29_style">
		<LineStyle>
			<width>6.616721071863581</width>
			<color>FF0056f3</color>
		</LineStyle>
	</Style>
	<Style id="branch305_part30_style">
		<LineStyle>
			<width>6.622119366626066</width>
			<color>FF0056f3</color>
		</LineStyle>
	</Style>
	<Style id="branch305_part31_style">
		<LineStyle>
			<width>6.62751766138855</width>
			<color>FF0056f3</color>
		</LineStyle>
	</Style>
	<Style id="branch305_part32_style">
		<LineStyle>
			<width>6.632915956151035</width>
			<color>FF0056f3</color>
		</LineStyle>
	</Style>
	<Style id="branch305_part33_style">
		<LineStyle>
			<width>6.6383142509135205</width>
			<color>FF0057f3</color>
		</LineStyle>
	</Style>
	<Style id="branch305_part34_style">
		<LineStyle>
			<width>6.643712545676005</width>
			<color>FF0057f3</color>
		</LineStyle>
	</Style>
	<Style id="branch305_part35_style">
		<LineStyle>
			<width>6.64911084043849</width>
			<color>FF0057f3</color>
		</LineStyle>
	</Style>
	<Style id="branch305_part36_style">
		<LineStyle>
			<width>6.654509135200974</width>
			<color>FF0057f3</color>
		</LineStyle>
	</Style>
	<Style id="branch305_part37_style">
		<LineStyle>
			<width>6.659907429963459</width>
			<color>FF0057f3</color>
		</LineStyle>
	</Style>
	<Style id="branch305_part38_style">
		<LineStyle>
			<width>6.665305724725944</width>
			<color>FF0057f3</color>
		</LineStyle>
	</Style>
	<Style id="branch305_part39_style">
		<LineStyle>
			<width>6.670704019488428</width>
			<color>FF0057f3</color>
		</LineStyle>
	</Style>
	<Style id="branch305_part40_style">
		<LineStyle>
			<width>6.6761023142509135</width>
			<color>FF0057f3</color>
		</LineStyle>
	</Style>
	<Style id="branch305_part41_style">
		<LineStyle>
			<width>6.681500609013398</width>
			<color>FF0057f3</color>
		</LineStyle>
	</Style>
	<Style id="branch305_part42_style">
		<LineStyle>
			<width>6.686898903775883</width>
			<color>FF0057f3</color>
		</LineStyle>
	</Style>
	<Style id="branch305_part43_style">
		<LineStyle>
			<width>6.692297198538368</width>
			<color>FF0057f3</color>
		</LineStyle>
	</Style>
	<Style id="branch305_part44_style">
		<LineStyle>
			<width>6.697695493300852</width>
			<color>FF0057f3</color>
		</LineStyle>
	</Style>
	<Style id="branch305_part45_style">
		<LineStyle>
			<width>6.703093788063337</width>
			<color>FF0057f3</color>
		</LineStyle>
	</Style>
	<Style id="branch305_part46_style">
		<LineStyle>
			<width>6.708492082825822</width>
			<color>FF0057f3</color>
		</LineStyle>
	</Style>
	<Style id="branch305_part47_style">
		<LineStyle>
			<width>6.7138903775883065</width>
			<color>FF0057f3</color>
		</LineStyle>
	</Style>
	<Style id="branch305_part48_style">
		<LineStyle>
			<width>6.7192886723507925</width>
			<color>FF0057f3</color>
		</LineStyle>
	</Style>
	<Style id="branch305_part49_style">
		<LineStyle>
			<width>6.724686967113277</width>
			<color>FF0057f3</color>
		</LineStyle>
	</Style>
	<Style id="branch305_part50_style">
		<LineStyle>
			<width>6.730085261875762</width>
			<color>FF0057f3</color>
		</LineStyle>
	</Style>
	<Style id="branch305_part51_style">
		<LineStyle>
			<width>6.735483556638246</width>
			<color>FF0057f3</color>
		</LineStyle>
	</Style>
	<Style id="branch305_part52_style">
		<LineStyle>
			<width>6.740881851400731</width>
			<color>FF0057f3</color>
		</LineStyle>
	</Style>
	<Style id="branch305_part53_style">
		<LineStyle>
			<width>6.746280146163215</width>
			<color>FF0057f3</color>
		</LineStyle>
	</Style>
	<Style id="branch305_part54_style">
		<LineStyle>
			<width>6.7516784409257005</width>
			<color>FF0057f3</color>
		</LineStyle>
	</Style>
	<Style id="branch305_part55_style">
		<LineStyle>
			<width>6.757076735688186</width>
			<color>FF0057f3</color>
		</LineStyle>
	</Style>
	<Style id="branch305_part56_style">
		<LineStyle>
			<width>6.76247503045067</width>
			<color>FF0057f3</color>
		</LineStyle>
	</Style>
	<Style id="branch305_part57_style">
		<LineStyle>
			<width>6.767873325213155</width>
			<color>FF0057f3</color>
		</LineStyle>
	</Style>
	<Style id="branch305_part58_style">
		<LineStyle>
			<width>6.77327161997564</width>
			<color>FF0057f3</color>
		</LineStyle>
	</Style>
	<Style id="branch305_part59_style">
		<LineStyle>
			<width>6.778669914738124</width>
			<color>FF0057f3</color>
		</LineStyle>
	</Style>
	<Style id="branch305_part60_style">
		<LineStyle>
			<width>6.784068209500609</width>
			<color>FF0057f3</color>
		</LineStyle>
	</Style>
	<Style id="branch305_part61_style">
		<LineStyle>
			<width>6.789466504263094</width>
			<color>FF0057f3</color>
		</LineStyle>
	</Style>
	<Style id="branch305_part62_style">
		<LineStyle>
			<width>6.794864799025579</width>
			<color>FF0057f3</color>
		</LineStyle>
	</Style>
	<Style id="branch305_part63_style">
		<LineStyle>
			<width>6.800263093788064</width>
			<color>FF0057f3</color>
		</LineStyle>
	</Style>
	<Style id="branch305_part64_style">
		<LineStyle>
			<width>6.805661388550549</width>
			<color>FF0057f3</color>
		</LineStyle>
	</Style>
	<Style id="branch305_part65_style">
		<LineStyle>
			<width>6.811059683313033</width>
			<color>FF0057f3</color>
		</LineStyle>
	</Style>
	<Style id="branch305_part66_style">
		<LineStyle>
			<width>6.816457978075518</width>
			<color>FF0057f3</color>
		</LineStyle>
	</Style>
	<Style id="branch305_part67_style">
		<LineStyle>
			<width>6.821856272838002</width>
			<color>FF0057f3</color>
		</LineStyle>
	</Style>
	<Style id="branch305_part68_style">
		<LineStyle>
			<width>6.827254567600487</width>
			<color>FF0057f3</color>
		</LineStyle>
	</Style>
	<Style id="branch305_part69_style">
		<LineStyle>
			<width>6.8326528623629725</width>
			<color>FF0057f3</color>
		</LineStyle>
	</Style>
	<Style id="branch305_part70_style">
		<LineStyle>
			<width>6.838051157125457</width>
			<color>FF0057f3</color>
		</LineStyle>
	</Style>
	<Style id="branch305_part71_style">
		<LineStyle>
			<width>6.843449451887942</width>
			<color>FF0057f3</color>
		</LineStyle>
	</Style>
	<Style id="branch305_part72_style">
		<LineStyle>
			<width>6.848847746650426</width>
			<color>FF0057f3</color>
		</LineStyle>
	</Style>
	<Style id="branch305_part73_style">
		<LineStyle>
			<width>6.854246041412911</width>
			<color>FF0057f3</color>
		</LineStyle>
	</Style>
	<Style id="branch305_part74_style">
		<LineStyle>
			<width>6.859644336175396</width>
			<color>FF0057f3</color>
		</LineStyle>
	</Style>
	<Style id="branch305_part75_style">
		<LineStyle>
			<width>6.8650426309378805</width>
			<color>FF0057f3</color>
		</LineStyle>
	</Style>
	<Style id="branch305_part76_style">
		<LineStyle>
			<width>6.870440925700366</width>
			<color>FF0057f3</color>
		</LineStyle>
	</Style>
	<Style id="branch305_part77_style">
		<LineStyle>
			<width>6.875839220462851</width>
			<color>FF0057f3</color>
		</LineStyle>
	</Style>
	<Style id="branch305_part78_style">
		<LineStyle>
			<width>6.881237515225335</width>
			<color>FF0057f3</color>
		</LineStyle>
	</Style>
	<Style id="branch305_part79_style">
		<LineStyle>
			<width>6.88663580998782</width>
			<color>FF0057f3</color>
		</LineStyle>
	</Style>
	<Style id="branch305_part80_style">
		<LineStyle>
			<width>6.892034104750305</width>
			<color>FF0057f3</color>
		</LineStyle>
	</Style>
	<Style id="branch305_part81_style">
		<LineStyle>
			<width>6.897432399512789</width>
			<color>FF0057f3</color>
		</LineStyle>
	</Style>
	<Style id="branch305_part82_style">
		<LineStyle>
			<width>6.902830694275274</width>
			<color>FF0057f3</color>
		</LineStyle>
	</Style>
	<Style id="branch305_part83_style">
		<LineStyle>
			<width>6.908228989037759</width>
			<color>FF0057f3</color>
		</LineStyle>
	</Style>
	<Style id="branch305_part84_style">
		<LineStyle>
			<width>6.913627283800244</width>
			<color>FF0057f3</color>
		</LineStyle>
	</Style>
	<Style id="branch305_part85_style">
		<LineStyle>
			<width>6.919025578562729</width>
			<color>FF0057f3</color>
		</LineStyle>
	</Style>
	<Style id="branch305_part86_style">
		<LineStyle>
			<width>6.924423873325213</width>
			<color>FF0057f3</color>
		</LineStyle>
	</Style>
	<Style id="branch305_part87_style">
		<LineStyle>
			<width>6.929822168087698</width>
			<color>FF0057f3</color>
		</LineStyle>
	</Style>
	<Style id="branch305_part88_style">
		<LineStyle>
			<width>6.935220462850182</width>
			<color>FF0057f3</color>
		</LineStyle>
	</Style>
	<Style id="branch305_part89_style">
		<LineStyle>
			<width>6.9406187576126674</width>
			<color>FF0057f3</color>
		</LineStyle>
	</Style>
	<Style id="branch305_part90_style">
		<LineStyle>
			<width>6.9460170523751525</width>
			<color>FF0057f3</color>
		</LineStyle>
	</Style>
	<Style id="branch305_part91_style">
		<LineStyle>
			<width>6.951415347137637</width>
			<color>FF0057f3</color>
		</LineStyle>
	</Style>
	<Style id="branch305_part92_style">
		<LineStyle>
			<width>6.956813641900122</width>
			<color>FF0057f3</color>
		</LineStyle>
	</Style>
	<Style id="branch305_part93_style">
		<LineStyle>
			<width>6.962211936662607</width>
			<color>FF0057f3</color>
		</LineStyle>
	</Style>
	<Style id="branch305_part94_style">
		<LineStyle>
			<width>6.967610231425091</width>
			<color>FF0057f3</color>
		</LineStyle>
	</Style>
	<Style id="branch305_part95_style">
		<LineStyle>
			<width>6.973008526187576</width>
			<color>FF0057f3</color>
		</LineStyle>
	</Style>
	<Style id="branch305_part96_style">
		<LineStyle>
			<width>6.978406820950061</width>
			<color>FF0057f3</color>
		</LineStyle>
	</Style>
	<Style id="branch305_part97_style">
		<LineStyle>
			<width>6.983805115712546</width>
			<color>FF0058f3</color>
		</LineStyle>
	</Style>
	<Style id="branch305_part98_style">
		<LineStyle>
			<width>6.989203410475031</width>
			<color>FF0058f3</color>
		</LineStyle>
	</Style>
	<Style id="branch305_part99_style">
		<LineStyle>
			<width>6.994601705237515</width>
			<color>FF0058f3</color>
		</LineStyle>
	</Style>
	<Style id="branch305_part100_style">
		<LineStyle>
			<width>7.0</width>
			<color>FF0058f3</color>
		</LineStyle>
	</Style>
	<Style id="branch324_part1_style">
		<LineStyle>
			<width>6.421787834938376</width>
			<color>FF0056f3</color>
		</LineStyle>
	</Style>
	<Style id="branch324_part2_style">
		<LineStyle>
			<width>6.427628361858191</width>
			<color>FF0056f3</color>
		</LineStyle>
	</Style>
	<Style id="branch324_part3_style">
		<LineStyle>
			<width>6.433468888778005</width>
			<color>FF0056f3</color>
		</LineStyle>
	</Style>
	<Style id="branch324_part4_style">
		<LineStyle>
			<width>6.439309415697819</width>
			<color>FF0056f3</color>
		</LineStyle>
	</Style>
	<Style id="branch324_part5_style">
		<LineStyle>
			<width>6.4451499426176335</width>
			<color>FF0056f3</color>
		</LineStyle>
	</Style>
	<Style id="branch324_part6_style">
		<LineStyle>
			<width>6.450990469537448</width>
			<color>FF0056f3</color>
		</LineStyle>
	</Style>
	<Style id="branch324_part7_style">
		<LineStyle>
			<width>6.4568309964572626</width>
			<color>FF0056f3</color>
		</LineStyle>
	</Style>
	<Style id="branch324_part8_style">
		<LineStyle>
			<width>6.462671523377077</width>
			<color>FF0057f3</color>
		</LineStyle>
	</Style>
	<Style id="branch324_part9_style">
		<LineStyle>
			<width>6.468512050296891</width>
			<color>FF0057f3</color>
		</LineStyle>
	</Style>
	<Style id="branch324_part10_style">
		<LineStyle>
			<width>6.474352577216706</width>
			<color>FF0057f3</color>
		</LineStyle>
	</Style>
	<Style id="branch324_part11_style">
		<LineStyle>
			<width>6.48019310413652</width>
			<color>FF0057f3</color>
		</LineStyle>
	</Style>
	<Style id="branch324_part12_style">
		<LineStyle>
			<width>6.486033631056334</width>
			<color>FF0057f3</color>
		</LineStyle>
	</Style>
	<Style id="branch324_part13_style">
		<LineStyle>
			<width>6.491874157976149</width>
			<color>FF0057f3</color>
		</LineStyle>
	</Style>
	<Style id="branch324_part14_style">
		<LineStyle>
			<width>6.497714684895963</width>
			<color>FF0057f3</color>
		</LineStyle>
	</Style>
	<Style id="branch324_part15_style">
		<LineStyle>
			<width>6.503555211815778</width>
			<color>FF0057f3</color>
		</LineStyle>
	</Style>
	<Style id="branch324_part16_style">
		<LineStyle>
			<width>6.509395738735592</width>
			<color>FF0057f3</color>
		</LineStyle>
	</Style>
	<Style id="branch324_part17_style">
		<LineStyle>
			<width>6.515236265655406</width>
			<color>FF0057f3</color>
		</LineStyle>
	</Style>
	<Style id="branch324_part18_style">
		<LineStyle>
			<width>6.52107679257522</width>
			<color>FF0057f3</color>
		</LineStyle>
	</Style>
	<Style id="branch324_part19_style">
		<LineStyle>
			<width>6.526917319495035</width>
			<color>FF0057f3</color>
		</LineStyle>
	</Style>
	<Style id="branch324_part20_style">
		<LineStyle>
			<width>6.5327578464148495</width>
			<color>FF0057f3</color>
		</LineStyle>
	</Style>
	<Style id="branch324_part21_style">
		<LineStyle>
			<width>6.538598373334664</width>
			<color>FF0057f3</color>
		</LineStyle>
	</Style>
	<Style id="branch324_part22_style">
		<LineStyle>
			<width>6.5444389002544785</width>
			<color>FF0057f3</color>
		</LineStyle>
	</Style>
	<Style id="branch324_part23_style">
		<LineStyle>
			<width>6.550279427174292</width>
			<color>FF0057f3</color>
		</LineStyle>
	</Style>
	<Style id="branch324_part24_style">
		<LineStyle>
			<width>6.5561199540941075</width>
			<color>FF0058f3</color>
		</LineStyle>
	</Style>
	<Style id="branch324_part25_style">
		<LineStyle>
			<width>6.561960481013921</width>
			<color>FF0058f3</color>
		</LineStyle>
	</Style>
	<Style id="branch324_part26_style">
		<LineStyle>
			<width>6.567801007933736</width>
			<color>FF0058f3</color>
		</LineStyle>
	</Style>
	<Style id="branch324_part27_style">
		<LineStyle>
			<width>6.57364153485355</width>
			<color>FF0058f3</color>
		</LineStyle>
	</Style>
	<Style id="branch324_part28_style">
		<LineStyle>
			<width>6.579482061773365</width>
			<color>FF0058f3</color>
		</LineStyle>
	</Style>
	<Style id="branch324_part29_style">
		<LineStyle>
			<width>6.585322588693178</width>
			<color>FF0058f3</color>
		</LineStyle>
	</Style>
	<Style id="branch324_part30_style">
		<LineStyle>
			<width>6.591163115612994</width>
			<color>FF0058f3</color>
		</LineStyle>
	</Style>
	<Style id="branch324_part31_style">
		<LineStyle>
			<width>6.597003642532807</width>
			<color>FF0058f3</color>
		</LineStyle>
	</Style>
	<Style id="branch324_part32_style">
		<LineStyle>
			<width>6.602844169452622</width>
			<color>FF0058f3</color>
		</LineStyle>
	</Style>
	<Style id="branch324_part33_style">
		<LineStyle>
			<width>6.608684696372436</width>
			<color>FF0058f3</color>
		</LineStyle>
	</Style>
	<Style id="branch324_part34_style">
		<LineStyle>
			<width>6.614525223292251</width>
			<color>FF0058f3</color>
		</LineStyle>
	</Style>
	<Style id="branch324_part35_style">
		<LineStyle>
			<width>6.620365750212065</width>
			<color>FF0058f3</color>
		</LineStyle>
	</Style>
	<Style id="branch324_part36_style">
		<LineStyle>
			<width>6.62620627713188</width>
			<color>FF0058f3</color>
		</LineStyle>
	</Style>
	<Style id="branch324_part37_style">
		<LineStyle>
			<width>6.632046804051694</width>
			<color>FF0058f3</color>
		</LineStyle>
	</Style>
	<Style id="branch324_part38_style">
		<LineStyle>
			<width>6.637887330971509</width>
			<color>FF0058f3</color>
		</LineStyle>
	</Style>
	<Style id="branch324_part39_style">
		<LineStyle>
			<width>6.643727857891323</width>
			<color>FF0059f3</color>
		</LineStyle>
	</Style>
	<Style id="branch324_part40_style">
		<LineStyle>
			<width>6.649568384811137</width>
			<color>FF0059f3</color>
		</LineStyle>
	</Style>
	<Style id="branch324_part41_style">
		<LineStyle>
			<width>6.655408911730952</width>
			<color>FF0059f3</color>
		</LineStyle>
	</Style>
	<Style id="branch324_part42_style">
		<LineStyle>
			<width>6.661249438650766</width>
			<color>FF0059f3</color>
		</LineStyle>
	</Style>
	<Style id="branch324_part43_style">
		<LineStyle>
			<width>6.66708996557058</width>
			<color>FF0059f3</color>
		</LineStyle>
	</Style>
	<Style id="branch324_part44_style">
		<LineStyle>
			<width>6.672930492490394</width>
			<color>FF0059f3</color>
		</LineStyle>
	</Style>
	<Style id="branch324_part45_style">
		<LineStyle>
			<width>6.678771019410209</width>
			<color>FF0059f3</color>
		</LineStyle>
	</Style>
	<Style id="branch324_part46_style">
		<LineStyle>
			<width>6.684611546330023</width>
			<color>FF0059f3</color>
		</LineStyle>
	</Style>
	<Style id="branch324_part47_style">
		<LineStyle>
			<width>6.690452073249838</width>
			<color>FF0059f3</color>
		</LineStyle>
	</Style>
	<Style id="branch324_part48_style">
		<LineStyle>
			<width>6.696292600169652</width>
			<color>FF0059f3</color>
		</LineStyle>
	</Style>
	<Style id="branch324_part49_style">
		<LineStyle>
			<width>6.702133127089467</width>
			<color>FF0059f3</color>
		</LineStyle>
	</Style>
	<Style id="branch324_part50_style">
		<LineStyle>
			<width>6.707973654009281</width>
			<color>FF0059f3</color>
		</LineStyle>
	</Style>
	<Style id="branch324_part51_style">
		<LineStyle>
			<width>6.713814180929095</width>
			<color>FF0059f3</color>
		</LineStyle>
	</Style>
	<Style id="branch324_part52_style">
		<LineStyle>
			<width>6.7196547078489095</width>
			<color>FF0059f3</color>
		</LineStyle>
	</Style>
	<Style id="branch324_part53_style">
		<LineStyle>
			<width>6.725495234768724</width>
			<color>FF0059f3</color>
		</LineStyle>
	</Style>
	<Style id="branch324_part54_style">
		<LineStyle>
			<width>6.7313357616885385</width>
			<color>FF005af3</color>
		</LineStyle>
	</Style>
	<Style id="branch324_part55_style">
		<LineStyle>
			<width>6.737176288608353</width>
			<color>FF005af3</color>
		</LineStyle>
	</Style>
	<Style id="branch324_part56_style">
		<LineStyle>
			<width>6.743016815528167</width>
			<color>FF005af3</color>
		</LineStyle>
	</Style>
	<Style id="branch324_part57_style">
		<LineStyle>
			<width>6.748857342447982</width>
			<color>FF005af3</color>
		</LineStyle>
	</Style>
	<Style id="branch324_part58_style">
		<LineStyle>
			<width>6.754697869367796</width>
			<color>FF005af3</color>
		</LineStyle>
	</Style>
	<Style id="branch324_part59_style">
		<LineStyle>
			<width>6.76053839628761</width>
			<color>FF005af3</color>
		</LineStyle>
	</Style>
	<Style id="branch324_part60_style">
		<LineStyle>
			<width>6.766378923207425</width>
			<color>FF005af3</color>
		</LineStyle>
	</Style>
	<Style id="branch324_part61_style">
		<LineStyle>
			<width>6.772219450127239</width>
			<color>FF005af3</color>
		</LineStyle>
	</Style>
	<Style id="branch324_part62_style">
		<LineStyle>
			<width>6.778059977047054</width>
			<color>FF005af3</color>
		</LineStyle>
	</Style>
	<Style id="branch324_part63_style">
		<LineStyle>
			<width>6.783900503966868</width>
			<color>FF005af3</color>
		</LineStyle>
	</Style>
	<Style id="branch324_part64_style">
		<LineStyle>
			<width>6.789741030886682</width>
			<color>FF005af3</color>
		</LineStyle>
	</Style>
	<Style id="branch324_part65_style">
		<LineStyle>
			<width>6.795581557806496</width>
			<color>FF005af3</color>
		</LineStyle>
	</Style>
	<Style id="branch324_part66_style">
		<LineStyle>
			<width>6.801422084726311</width>
			<color>FF005af3</color>
		</LineStyle>
	</Style>
	<Style id="branch324_part67_style">
		<LineStyle>
			<width>6.8072626116461254</width>
			<color>FF005af3</color>
		</LineStyle>
	</Style>
	<Style id="branch324_part68_style">
		<LineStyle>
			<width>6.813103138565939</width>
			<color>FF005af3</color>
		</LineStyle>
	</Style>
	<Style id="branch324_part69_style">
		<LineStyle>
			<width>6.8189436654857545</width>
			<color>FF005af3</color>
		</LineStyle>
	</Style>
	<Style id="branch324_part70_style">
		<LineStyle>
			<width>6.824784192405568</width>
			<color>FF005bf3</color>
		</LineStyle>
	</Style>
	<Style id="branch324_part71_style">
		<LineStyle>
			<width>6.830624719325383</width>
			<color>FF005bf3</color>
		</LineStyle>
	</Style>
	<Style id="branch324_part72_style">
		<LineStyle>
			<width>6.836465246245197</width>
			<color>FF005bf3</color>
		</LineStyle>
	</Style>
	<Style id="branch324_part73_style">
		<LineStyle>
			<width>6.842305773165012</width>
			<color>FF005bf3</color>
		</LineStyle>
	</Style>
	<Style id="branch324_part74_style">
		<LineStyle>
			<width>6.848146300084826</width>
			<color>FF005bf3</color>
		</LineStyle>
	</Style>
	<Style id="branch324_part75_style">
		<LineStyle>
			<width>6.853986827004641</width>
			<color>FF005bf3</color>
		</LineStyle>
	</Style>
	<Style id="branch324_part76_style">
		<LineStyle>
			<width>6.859827353924454</width>
			<color>FF005bf3</color>
		</LineStyle>
	</Style>
	<Style id="branch324_part77_style">
		<LineStyle>
			<width>6.86566788084427</width>
			<color>FF005bf3</color>
		</LineStyle>
	</Style>
	<Style id="branch324_part78_style">
		<LineStyle>
			<width>6.871508407764083</width>
			<color>FF005bf3</color>
		</LineStyle>
	</Style>
	<Style id="branch324_part79_style">
		<LineStyle>
			<width>6.877348934683898</width>
			<color>FF005bf3</color>
		</LineStyle>
	</Style>
	<Style id="branch324_part80_style">
		<LineStyle>
			<width>6.883189461603712</width>
			<color>FF005bf3</color>
		</LineStyle>
	</Style>
	<Style id="branch324_part81_style">
		<LineStyle>
			<width>6.889029988523527</width>
			<color>FF005bf3</color>
		</LineStyle>
	</Style>
	<Style id="branch324_part82_style">
		<LineStyle>
			<width>6.894870515443341</width>
			<color>FF005bf3</color>
		</LineStyle>
	</Style>
	<Style id="branch324_part83_style">
		<LineStyle>
			<width>6.900711042363156</width>
			<color>FF005bf3</color>
		</LineStyle>
	</Style>
	<Style id="branch324_part84_style">
		<LineStyle>
			<width>6.9065515692829695</width>
			<color>FF005bf3</color>
		</LineStyle>
	</Style>
	<Style id="branch324_part85_style">
		<LineStyle>
			<width>6.912392096202785</width>
			<color>FF005cf3</color>
		</LineStyle>
	</Style>
	<Style id="branch324_part86_style">
		<LineStyle>
			<width>6.918232623122599</width>
			<color>FF005cf3</color>
		</LineStyle>
	</Style>
	<Style id="branch324_part87_style">
		<LineStyle>
			<width>6.924073150042413</width>
			<color>FF005cf3</color>
		</LineStyle>
	</Style>
	<Style id="branch324_part88_style">
		<LineStyle>
			<width>6.929913676962228</width>
			<color>FF005cf3</color>
		</LineStyle>
	</Style>
	<Style id="branch324_part89_style">
		<LineStyle>
			<width>6.935754203882042</width>
			<color>FF005cf3</color>
		</LineStyle>
	</Style>
	<Style id="branch324_part90_style">
		<LineStyle>
			<width>6.941594730801856</width>
			<color>FF005cf3</color>
		</LineStyle>
	</Style>
	<Style id="branch324_part91_style">
		<LineStyle>
			<width>6.94743525772167</width>
			<color>FF005cf3</color>
		</LineStyle>
	</Style>
	<Style id="branch324_part92_style">
		<LineStyle>
			<width>6.953275784641485</width>
			<color>FF005cf3</color>
		</LineStyle>
	</Style>
	<Style id="branch324_part93_style">
		<LineStyle>
			<width>6.959116311561299</width>
			<color>FF005cf3</color>
		</LineStyle>
	</Style>
	<Style id="branch324_part94_style">
		<LineStyle>
			<width>6.964956838481114</width>
			<color>FF005cf3</color>
		</LineStyle>
	</Style>
	<Style id="branch324_part95_style">
		<LineStyle>
			<width>6.970797365400928</width>
			<color>FF005cf3</color>
		</LineStyle>
	</Style>
	<Style id="branch324_part96_style">
		<LineStyle>
			<width>6.976637892320742</width>
			<color>FF005cf3</color>
		</LineStyle>
	</Style>
	<Style id="branch324_part97_style">
		<LineStyle>
			<width>6.982478419240557</width>
			<color>FF005cf3</color>
		</LineStyle>
	</Style>
	<Style id="branch324_part98_style">
		<LineStyle>
			<width>6.988318946160371</width>
			<color>FF005cf3</color>
		</LineStyle>
	</Style>
	<Style id="branch324_part99_style">
		<LineStyle>
			<width>6.9941594730801855</width>
			<color>FF005cf3</color>
		</LineStyle>
	</Style>
	<Style id="branch324_part100_style">
		<LineStyle>
			<width>7.0</width>
			<color>FF005df3</color>
		</LineStyle>
	</Style>
	<Style id="branch328_part1_style">
		<LineStyle>
			<width>6.8005432937181665</width>
			<color>FF0056f3</color>
		</LineStyle>
	</Style>
	<Style id="branch328_part2_style">
		<LineStyle>
			<width>6.802558007923033</width>
			<color>FF0056f3</color>
		</LineStyle>
	</Style>
	<Style id="branch328_part3_style">
		<LineStyle>
			<width>6.804572722127901</width>
			<color>FF0056f3</color>
		</LineStyle>
	</Style>
	<Style id="branch328_part4_style">
		<LineStyle>
			<width>6.806587436332767</width>
			<color>FF0056f3</color>
		</LineStyle>
	</Style>
	<Style id="branch328_part5_style">
		<LineStyle>
			<width>6.808602150537634</width>
			<color>FF0056f3</color>
		</LineStyle>
	</Style>
	<Style id="branch328_part6_style">
		<LineStyle>
			<width>6.810616864742501</width>
			<color>FF0057f3</color>
		</LineStyle>
	</Style>
	<Style id="branch328_part7_style">
		<LineStyle>
			<width>6.812631578947368</width>
			<color>FF0057f3</color>
		</LineStyle>
	</Style>
	<Style id="branch328_part8_style">
		<LineStyle>
			<width>6.814646293152236</width>
			<color>FF0057f3</color>
		</LineStyle>
	</Style>
	<Style id="branch328_part9_style">
		<LineStyle>
			<width>6.816661007357102</width>
			<color>FF0057f3</color>
		</LineStyle>
	</Style>
	<Style id="branch328_part10_style">
		<LineStyle>
			<width>6.818675721561969</width>
			<color>FF0057f3</color>
		</LineStyle>
	</Style>
	<Style id="branch328_part11_style">
		<LineStyle>
			<width>6.820690435766836</width>
			<color>FF0057f3</color>
		</LineStyle>
	</Style>
	<Style id="branch328_part12_style">
		<LineStyle>
			<width>6.8227051499717035</width>
			<color>FF0057f3</color>
		</LineStyle>
	</Style>
	<Style id="branch328_part13_style">
		<LineStyle>
			<width>6.82471986417657</width>
			<color>FF0057f3</color>
		</LineStyle>
	</Style>
	<Style id="branch328_part14_style">
		<LineStyle>
			<width>6.826734578381437</width>
			<color>FF0057f3</color>
		</LineStyle>
	</Style>
	<Style id="branch328_part15_style">
		<LineStyle>
			<width>6.828749292586305</width>
			<color>FF0057f3</color>
		</LineStyle>
	</Style>
	<Style id="branch328_part16_style">
		<LineStyle>
			<width>6.8307640067911715</width>
			<color>FF0057f3</color>
		</LineStyle>
	</Style>
	<Style id="branch328_part17_style">
		<LineStyle>
			<width>6.832778720996038</width>
			<color>FF0057f3</color>
		</LineStyle>
	</Style>
	<Style id="branch328_part18_style">
		<LineStyle>
			<width>6.834793435200905</width>
			<color>FF0058f3</color>
		</LineStyle>
	</Style>
	<Style id="branch328_part19_style">
		<LineStyle>
			<width>6.836808149405773</width>
			<color>FF0058f3</color>
		</LineStyle>
	</Style>
	<Style id="branch328_part20_style">
		<LineStyle>
			<width>6.838822863610639</width>
			<color>FF0058f3</color>
		</LineStyle>
	</Style>
	<Style id="branch328_part21_style">
		<LineStyle>
			<width>6.840837577815506</width>
			<color>FF0058f3</color>
		</LineStyle>
	</Style>
	<Style id="branch328_part22_style">
		<LineStyle>
			<width>6.842852292020373</width>
			<color>FF0058f3</color>
		</LineStyle>
	</Style>
	<Style id="branch328_part23_style">
		<LineStyle>
			<width>6.844867006225241</width>
			<color>FF0058f3</color>
		</LineStyle>
	</Style>
	<Style id="branch328_part24_style">
		<LineStyle>
			<width>6.846881720430107</width>
			<color>FF0058f3</color>
		</LineStyle>
	</Style>
	<Style id="branch328_part25_style">
		<LineStyle>
			<width>6.848896434634974</width>
			<color>FF0058f3</color>
		</LineStyle>
	</Style>
	<Style id="branch328_part26_style">
		<LineStyle>
			<width>6.850911148839842</width>
			<color>FF0058f3</color>
		</LineStyle>
	</Style>
	<Style id="branch328_part27_style">
		<LineStyle>
			<width>6.8529258630447085</width>
			<color>FF0058f3</color>
		</LineStyle>
	</Style>
	<Style id="branch328_part28_style">
		<LineStyle>
			<width>6.854940577249575</width>
			<color>FF0058f3</color>
		</LineStyle>
	</Style>
	<Style id="branch328_part29_style">
		<LineStyle>
			<width>6.856955291454442</width>
			<color>FF0058f3</color>
		</LineStyle>
	</Style>
	<Style id="branch328_part30_style">
		<LineStyle>
			<width>6.85897000565931</width>
			<color>FF0059f3</color>
		</LineStyle>
	</Style>
	<Style id="branch328_part31_style">
		<LineStyle>
			<width>6.8609847198641765</width>
			<color>FF0059f3</color>
		</LineStyle>
	</Style>
	<Style id="branch328_part32_style">
		<LineStyle>
			<width>6.862999434069043</width>
			<color>FF0059f3</color>
		</LineStyle>
	</Style>
	<Style id="branch328_part33_style">
		<LineStyle>
			<width>6.865014148273911</width>
			<color>FF0059f3</color>
		</LineStyle>
	</Style>
	<Style id="branch328_part34_style">
		<LineStyle>
			<width>6.867028862478778</width>
			<color>FF0059f3</color>
		</LineStyle>
	</Style>
	<Style id="branch328_part35_style">
		<LineStyle>
			<width>6.869043576683644</width>
			<color>FF0059f3</color>
		</LineStyle>
	</Style>
	<Style id="branch328_part36_style">
		<LineStyle>
			<width>6.871058290888511</width>
			<color>FF0059f3</color>
		</LineStyle>
	</Style>
	<Style id="branch328_part37_style">
		<LineStyle>
			<width>6.873073005093379</width>
			<color>FF0059f3</color>
		</LineStyle>
	</Style>
	<Style id="branch328_part38_style">
		<LineStyle>
			<width>6.875087719298246</width>
			<color>FF0059f3</color>
		</LineStyle>
	</Style>
	<Style id="branch328_part39_style">
		<LineStyle>
			<width>6.877102433503112</width>
			<color>FF0059f3</color>
		</LineStyle>
	</Style>
	<Style id="branch328_part40_style">
		<LineStyle>
			<width>6.87911714770798</width>
			<color>FF0059f3</color>
		</LineStyle>
	</Style>
	<Style id="branch328_part41_style">
		<LineStyle>
			<width>6.881131861912847</width>
			<color>FF0059f3</color>
		</LineStyle>
	</Style>
	<Style id="branch328_part42_style">
		<LineStyle>
			<width>6.8831465761177135</width>
			<color>FF005af3</color>
		</LineStyle>
	</Style>
	<Style id="branch328_part43_style">
		<LineStyle>
			<width>6.88516129032258</width>
			<color>FF005af3</color>
		</LineStyle>
	</Style>
	<Style id="branch328_part44_style">
		<LineStyle>
			<width>6.887176004527448</width>
			<color>FF005af3</color>
		</LineStyle>
	</Style>
	<Style id="branch328_part45_style">
		<LineStyle>
			<width>6.889190718732315</width>
			<color>FF005af3</color>
		</LineStyle>
	</Style>
	<Style id="branch328_part46_style">
		<LineStyle>
			<width>6.8912054329371815</width>
			<color>FF005af3</color>
		</LineStyle>
	</Style>
	<Style id="branch328_part47_style">
		<LineStyle>
			<width>6.893220147142048</width>
			<color>FF005af3</color>
		</LineStyle>
	</Style>
	<Style id="branch328_part48_style">
		<LineStyle>
			<width>6.895234861346916</width>
			<color>FF005af3</color>
		</LineStyle>
	</Style>
	<Style id="branch328_part49_style">
		<LineStyle>
			<width>6.897249575551783</width>
			<color>FF005af3</color>
		</LineStyle>
	</Style>
	<Style id="branch328_part50_style">
		<LineStyle>
			<width>6.899264289756649</width>
			<color>FF005af3</color>
		</LineStyle>
	</Style>
	<Style id="branch328_part51_style">
		<LineStyle>
			<width>6.901279003961517</width>
			<color>FF005af3</color>
		</LineStyle>
	</Style>
	<Style id="branch328_part52_style">
		<LineStyle>
			<width>6.903293718166384</width>
			<color>FF005af3</color>
		</LineStyle>
	</Style>
	<Style id="branch328_part53_style">
		<LineStyle>
			<width>6.905308432371251</width>
			<color>FF005af3</color>
		</LineStyle>
	</Style>
	<Style id="branch328_part54_style">
		<LineStyle>
			<width>6.907323146576117</width>
			<color>FF005bf3</color>
		</LineStyle>
	</Style>
	<Style id="branch328_part55_style">
		<LineStyle>
			<width>6.909337860780985</width>
			<color>FF005bf3</color>
		</LineStyle>
	</Style>
	<Style id="branch328_part56_style">
		<LineStyle>
			<width>6.911352574985852</width>
			<color>FF005bf3</color>
		</LineStyle>
	</Style>
	<Style id="branch328_part57_style">
		<LineStyle>
			<width>6.9133672891907185</width>
			<color>FF005bf3</color>
		</LineStyle>
	</Style>
	<Style id="branch328_part58_style">
		<LineStyle>
			<width>6.915382003395586</width>
			<color>FF005bf3</color>
		</LineStyle>
	</Style>
	<Style id="branch328_part59_style">
		<LineStyle>
			<width>6.917396717600453</width>
			<color>FF005bf3</color>
		</LineStyle>
	</Style>
	<Style id="branch328_part60_style">
		<LineStyle>
			<width>6.91941143180532</width>
			<color>FF005bf3</color>
		</LineStyle>
	</Style>
	<Style id="branch328_part61_style">
		<LineStyle>
			<width>6.9214261460101865</width>
			<color>FF005bf3</color>
		</LineStyle>
	</Style>
	<Style id="branch328_part62_style">
		<LineStyle>
			<width>6.923440860215054</width>
			<color>FF005bf3</color>
		</LineStyle>
	</Style>
	<Style id="branch328_part63_style">
		<LineStyle>
			<width>6.925455574419921</width>
			<color>FF005bf3</color>
		</LineStyle>
	</Style>
	<Style id="branch328_part64_style">
		<LineStyle>
			<width>6.927470288624788</width>
			<color>FF005bf3</color>
		</LineStyle>
	</Style>
	<Style id="branch328_part65_style">
		<LineStyle>
			<width>6.929485002829655</width>
			<color>FF005bf3</color>
		</LineStyle>
	</Style>
	<Style id="branch328_part66_style">
		<LineStyle>
			<width>6.931499717034521</width>
			<color>FF005cf3</color>
		</LineStyle>
	</Style>
	<Style id="branch328_part67_style">
		<LineStyle>
			<width>6.933514431239389</width>
			<color>FF005cf3</color>
		</LineStyle>
	</Style>
	<Style id="branch328_part68_style">
		<LineStyle>
			<width>6.935529145444256</width>
			<color>FF005cf3</color>
		</LineStyle>
	</Style>
	<Style id="branch328_part69_style">
		<LineStyle>
			<width>6.937543859649123</width>
			<color>FF005cf3</color>
		</LineStyle>
	</Style>
	<Style id="branch328_part70_style">
		<LineStyle>
			<width>6.93955857385399</width>
			<color>FF005cf3</color>
		</LineStyle>
	</Style>
	<Style id="branch328_part71_style">
		<LineStyle>
			<width>6.941573288058857</width>
			<color>FF005cf3</color>
		</LineStyle>
	</Style>
	<Style id="branch328_part72_style">
		<LineStyle>
			<width>6.9435880022637235</width>
			<color>FF005cf3</color>
		</LineStyle>
	</Style>
	<Style id="branch328_part73_style">
		<LineStyle>
			<width>6.94560271646859</width>
			<color>FF005cf3</color>
		</LineStyle>
	</Style>
	<Style id="branch328_part74_style">
		<LineStyle>
			<width>6.947617430673458</width>
			<color>FF005cf3</color>
		</LineStyle>
	</Style>
	<Style id="branch328_part75_style">
		<LineStyle>
			<width>6.949632144878325</width>
			<color>FF005cf3</color>
		</LineStyle>
	</Style>
	<Style id="branch328_part76_style">
		<LineStyle>
			<width>6.951646859083192</width>
			<color>FF005cf3</color>
		</LineStyle>
	</Style>
	<Style id="branch328_part77_style">
		<LineStyle>
			<width>6.953661573288059</width>
			<color>FF005cf3</color>
		</LineStyle>
	</Style>
	<Style id="branch328_part78_style">
		<LineStyle>
			<width>6.955676287492926</width>
			<color>FF005df3</color>
		</LineStyle>
	</Style>
	<Style id="branch328_part79_style">
		<LineStyle>
			<width>6.957691001697793</width>
			<color>FF005df3</color>
		</LineStyle>
	</Style>
	<Style id="branch328_part80_style">
		<LineStyle>
			<width>6.959705715902659</width>
			<color>FF005df3</color>
		</LineStyle>
	</Style>
	<Style id="branch328_part81_style">
		<LineStyle>
			<width>6.961720430107527</width>
			<color>FF005df3</color>
		</LineStyle>
	</Style>
	<Style id="branch328_part82_style">
		<LineStyle>
			<width>6.963735144312394</width>
			<color>FF005df3</color>
		</LineStyle>
	</Style>
	<Style id="branch328_part83_style">
		<LineStyle>
			<width>6.9657498585172615</width>
			<color>FF005df3</color>
		</LineStyle>
	</Style>
	<Style id="branch328_part84_style">
		<LineStyle>
			<width>6.967764572722128</width>
			<color>FF005df3</color>
		</LineStyle>
	</Style>
	<Style id="branch328_part85_style">
		<LineStyle>
			<width>6.969779286926995</width>
			<color>FF005df3</color>
		</LineStyle>
	</Style>
	<Style id="branch328_part86_style">
		<LineStyle>
			<width>6.971794001131862</width>
			<color>FF005df3</color>
		</LineStyle>
	</Style>
	<Style id="branch328_part87_style">
		<LineStyle>
			<width>6.9738087153367285</width>
			<color>FF005df3</color>
		</LineStyle>
	</Style>
	<Style id="branch328_part88_style">
		<LineStyle>
			<width>6.975823429541596</width>
			<color>FF005df3</color>
		</LineStyle>
	</Style>
	<Style id="branch328_part89_style">
		<LineStyle>
			<width>6.977838143746463</width>
			<color>FF005df3</color>
		</LineStyle>
	</Style>
	<Style id="branch328_part90_style">
		<LineStyle>
			<width>6.979852857951331</width>
			<color>FF005ef3</color>
		</LineStyle>
	</Style>
	<Style id="branch328_part91_style">
		<LineStyle>
			<width>6.9818675721561965</width>
			<color>FF005ef3</color>
		</LineStyle>
	</Style>
	<Style id="branch328_part92_style">
		<LineStyle>
			<width>6.983882286361064</width>
			<color>FF005ef3</color>
		</LineStyle>
	</Style>
	<Style id="branch328_part93_style">
		<LineStyle>
			<width>6.985897000565931</width>
			<color>FF005ef3</color>
		</LineStyle>
	</Style>
	<Style id="branch328_part94_style">
		<LineStyle>
			<width>6.987911714770798</width>
			<color>FF005ef3</color>
		</LineStyle>
	</Style>
	<Style id="branch328_part95_style">
		<LineStyle>
			<width>6.989926428975665</width>
			<color>FF005ef3</color>
		</LineStyle>
	</Style>
	<Style id="branch328_part96_style">
		<LineStyle>
			<width>6.991941143180532</width>
			<color>FF005ef3</color>
		</LineStyle>
	</Style>
	<Style id="branch328_part97_style">
		<LineStyle>
			<width>6.993955857385399</width>
			<color>FF005ef3</color>
		</LineStyle>
	</Style>
	<Style id="branch328_part98_style">
		<LineStyle>
			<width>6.995970571590266</width>
			<color>FF005ef3</color>
		</LineStyle>
	</Style>
	<Style id="branch328_part99_style">
		<LineStyle>
			<width>6.997985285795133</width>
			<color>FF005ef3</color>
		</LineStyle>
	</Style>
	<Style id="branch328_part100_style">
		<LineStyle>
			<width>7.0</width>
			<color>FF005ef3</color>
		</LineStyle>
	</Style>
	<Style id="branch357_part1_style">
		<LineStyle>
			<width>5.015083444014552</width>
			<color>FF0056f3</color>
		</LineStyle>
	</Style>
	<Style id="branch357_part2_style">
		<LineStyle>
			<width>5.0351331061962235</width>
			<color>FF0056f3</color>
		</LineStyle>
	</Style>
	<Style id="branch357_part3_style">
		<LineStyle>
			<width>5.055182768377894</width>
			<color>FF0056f3</color>
		</LineStyle>
	</Style>
	<Style id="branch357_part4_style">
		<LineStyle>
			<width>5.0752324305595655</width>
			<color>FF0056f3</color>
		</LineStyle>
	</Style>
	<Style id="branch357_part5_style">
		<LineStyle>
			<width>5.095282092741236</width>
			<color>FF0057f3</color>
		</LineStyle>
	</Style>
	<Style id="branch357_part6_style">
		<LineStyle>
			<width>5.115331754922908</width>
			<color>FF0057f3</color>
		</LineStyle>
	</Style>
	<Style id="branch357_part7_style">
		<LineStyle>
			<width>5.135381417104579</width>
			<color>FF0057f3</color>
		</LineStyle>
	</Style>
	<Style id="branch357_part8_style">
		<LineStyle>
			<width>5.1554310792862506</width>
			<color>FF0057f3</color>
		</LineStyle>
	</Style>
	<Style id="branch357_part9_style">
		<LineStyle>
			<width>5.175480741467922</width>
			<color>FF0057f3</color>
		</LineStyle>
	</Style>
	<Style id="branch357_part10_style">
		<LineStyle>
			<width>5.1955304036495935</width>
			<color>FF0057f3</color>
		</LineStyle>
	</Style>
	<Style id="branch357_part11_style">
		<LineStyle>
			<width>5.215580065831264</width>
			<color>FF0057f3</color>
		</LineStyle>
	</Style>
	<Style id="branch357_part12_style">
		<LineStyle>
			<width>5.235629728012936</width>
			<color>FF0057f3</color>
		</LineStyle>
	</Style>
	<Style id="branch357_part13_style">
		<LineStyle>
			<width>5.255679390194606</width>
			<color>FF0057f3</color>
		</LineStyle>
	</Style>
	<Style id="branch357_part14_style">
		<LineStyle>
			<width>5.275729052376278</width>
			<color>FF0057f3</color>
		</LineStyle>
	</Style>
	<Style id="branch357_part15_style">
		<LineStyle>
			<width>5.295778714557949</width>
			<color>FF0058f3</color>
		</LineStyle>
	</Style>
	<Style id="branch357_part16_style">
		<LineStyle>
			<width>5.315828376739621</width>
			<color>FF0058f3</color>
		</LineStyle>
	</Style>
	<Style id="branch357_part17_style">
		<LineStyle>
			<width>5.335878038921291</width>
			<color>FF0058f3</color>
		</LineStyle>
	</Style>
	<Style id="branch357_part18_style">
		<LineStyle>
			<width>5.355927701102963</width>
			<color>FF0058f3</color>
		</LineStyle>
	</Style>
	<Style id="branch357_part19_style">
		<LineStyle>
			<width>5.375977363284633</width>
			<color>FF0058f3</color>
		</LineStyle>
	</Style>
	<Style id="branch357_part20_style">
		<LineStyle>
			<width>5.396027025466305</width>
			<color>FF0058f3</color>
		</LineStyle>
	</Style>
	<Style id="branch357_part21_style">
		<LineStyle>
			<width>5.416076687647976</width>
			<color>FF0058f3</color>
		</LineStyle>
	</Style>
	<Style id="branch357_part22_style">
		<LineStyle>
			<width>5.436126349829647</width>
			<color>FF0058f3</color>
		</LineStyle>
	</Style>
	<Style id="branch357_part23_style">
		<LineStyle>
			<width>5.456176012011318</width>
			<color>FF0058f3</color>
		</LineStyle>
	</Style>
	<Style id="branch357_part24_style">
		<LineStyle>
			<width>5.47622567419299</width>
			<color>FF0059f3</color>
		</LineStyle>
	</Style>
	<Style id="branch357_part25_style">
		<LineStyle>
			<width>5.49627533637466</width>
			<color>FF0059f3</color>
		</LineStyle>
	</Style>
	<Style id="branch357_part26_style">
		<LineStyle>
			<width>5.516324998556332</width>
			<color>FF0059f3</color>
		</LineStyle>
	</Style>
	<Style id="branch357_part27_style">
		<LineStyle>
			<width>5.536374660738003</width>
			<color>FF0059f3</color>
		</LineStyle>
	</Style>
	<Style id="branch357_part28_style">
		<LineStyle>
			<width>5.556424322919674</width>
			<color>FF0059f3</color>
		</LineStyle>
	</Style>
	<Style id="branch357_part29_style">
		<LineStyle>
			<width>5.576473985101345</width>
			<color>FF0059f3</color>
		</LineStyle>
	</Style>
	<Style id="branch357_part30_style">
		<LineStyle>
			<width>5.596523647283016</width>
			<color>FF0059f3</color>
		</LineStyle>
	</Style>
	<Style id="branch357_part31_style">
		<LineStyle>
			<width>5.6165733094646875</width>
			<color>FF0059f3</color>
		</LineStyle>
	</Style>
	<Style id="branch357_part32_style">
		<LineStyle>
			<width>5.636622971646359</width>
			<color>FF0059f3</color>
		</LineStyle>
	</Style>
	<Style id="branch357_part33_style">
		<LineStyle>
			<width>5.65667263382803</width>
			<color>FF0059f3</color>
		</LineStyle>
	</Style>
	<Style id="branch357_part34_style">
		<LineStyle>
			<width>5.676722296009701</width>
			<color>FF005af3</color>
		</LineStyle>
	</Style>
	<Style id="branch357_part35_style">
		<LineStyle>
			<width>5.6967719581913725</width>
			<color>FF005af3</color>
		</LineStyle>
	</Style>
	<Style id="branch357_part36_style">
		<LineStyle>
			<width>5.716821620373043</width>
			<color>FF005af3</color>
		</LineStyle>
	</Style>
	<Style id="branch357_part37_style">
		<LineStyle>
			<width>5.736871282554715</width>
			<color>FF005af3</color>
		</LineStyle>
	</Style>
	<Style id="branch357_part38_style">
		<LineStyle>
			<width>5.756920944736386</width>
			<color>FF005af3</color>
		</LineStyle>
	</Style>
	<Style id="branch357_part39_style">
		<LineStyle>
			<width>5.7769706069180575</width>
			<color>FF005af3</color>
		</LineStyle>
	</Style>
	<Style id="branch357_part40_style">
		<LineStyle>
			<width>5.797020269099729</width>
			<color>FF005af3</color>
		</LineStyle>
	</Style>
	<Style id="branch357_part41_style">
		<LineStyle>
			<width>5.8170699312814</width>
			<color>FF005af3</color>
		</LineStyle>
	</Style>
	<Style id="branch357_part42_style">
		<LineStyle>
			<width>5.837119593463071</width>
			<color>FF005af3</color>
		</LineStyle>
	</Style>
	<Style id="branch357_part43_style">
		<LineStyle>
			<width>5.857169255644743</width>
			<color>FF005bf3</color>
		</LineStyle>
	</Style>
	<Style id="branch357_part44_style">
		<LineStyle>
			<width>5.877218917826413</width>
			<color>FF005bf3</color>
		</LineStyle>
	</Style>
	<Style id="branch357_part45_style">
		<LineStyle>
			<width>5.897268580008085</width>
			<color>FF005bf3</color>
		</LineStyle>
	</Style>
	<Style id="branch357_part46_style">
		<LineStyle>
			<width>5.917318242189756</width>
			<color>FF005bf3</color>
		</LineStyle>
	</Style>
	<Style id="branch357_part47_style">
		<LineStyle>
			<width>5.937367904371428</width>
			<color>FF005bf3</color>
		</LineStyle>
	</Style>
	<Style id="branch357_part48_style">
		<LineStyle>
			<width>5.957417566553098</width>
			<color>FF005bf3</color>
		</LineStyle>
	</Style>
	<Style id="branch357_part49_style">
		<LineStyle>
			<width>5.977467228734769</width>
			<color>FF005bf3</color>
		</LineStyle>
	</Style>
	<Style id="branch357_part50_style">
		<LineStyle>
			<width>5.99751689091644</width>
			<color>FF005bf3</color>
		</LineStyle>
	</Style>
	<Style id="branch357_part51_style">
		<LineStyle>
			<width>6.017566553098112</width>
			<color>FF005bf3</color>
		</LineStyle>
	</Style>
	<Style id="branch357_part52_style">
		<LineStyle>
			<width>6.037616215279783</width>
			<color>FF005bf3</color>
		</LineStyle>
	</Style>
	<Style id="branch357_part53_style">
		<LineStyle>
			<width>6.057665877461454</width>
			<color>FF005cf3</color>
		</LineStyle>
	</Style>
	<Style id="branch357_part54_style">
		<LineStyle>
			<width>6.077715539643125</width>
			<color>FF005cf3</color>
		</LineStyle>
	</Style>
	<Style id="branch357_part55_style">
		<LineStyle>
			<width>6.097765201824796</width>
			<color>FF005cf3</color>
		</LineStyle>
	</Style>
	<Style id="branch357_part56_style">
		<LineStyle>
			<width>6.117814864006467</width>
			<color>FF005cf3</color>
		</LineStyle>
	</Style>
	<Style id="branch357_part57_style">
		<LineStyle>
			<width>6.137864526188139</width>
			<color>FF005cf3</color>
		</LineStyle>
	</Style>
	<Style id="branch357_part58_style">
		<LineStyle>
			<width>6.15791418836981</width>
			<color>FF005cf3</color>
		</LineStyle>
	</Style>
	<Style id="branch357_part59_style">
		<LineStyle>
			<width>6.177963850551481</width>
			<color>FF005cf3</color>
		</LineStyle>
	</Style>
	<Style id="branch357_part60_style">
		<LineStyle>
			<width>6.1980135127331515</width>
			<color>FF005cf3</color>
		</LineStyle>
	</Style>
	<Style id="branch357_part61_style">
		<LineStyle>
			<width>6.218063174914823</width>
			<color>FF005cf3</color>
		</LineStyle>
	</Style>
	<Style id="branch357_part62_style">
		<LineStyle>
			<width>6.2381128370964944</width>
			<color>FF005df3</color>
		</LineStyle>
	</Style>
	<Style id="branch357_part63_style">
		<LineStyle>
			<width>6.258162499278166</width>
			<color>FF005df3</color>
		</LineStyle>
	</Style>
	<Style id="branch357_part64_style">
		<LineStyle>
			<width>6.2782121614598365</width>
			<color>FF005df3</color>
		</LineStyle>
	</Style>
	<Style id="branch357_part65_style">
		<LineStyle>
			<width>6.298261823641508</width>
			<color>FF005df3</color>
		</LineStyle>
	</Style>
	<Style id="branch357_part66_style">
		<LineStyle>
			<width>6.3183114858231795</width>
			<color>FF005df3</color>
		</LineStyle>
	</Style>
	<Style id="branch357_part67_style">
		<LineStyle>
			<width>6.338361148004851</width>
			<color>FF005df3</color>
		</LineStyle>
	</Style>
	<Style id="branch357_part68_style">
		<LineStyle>
			<width>6.3584108101865215</width>
			<color>FF005df3</color>
		</LineStyle>
	</Style>
	<Style id="branch357_part69_style">
		<LineStyle>
			<width>6.378460472368193</width>
			<color>FF005df3</color>
		</LineStyle>
	</Style>
	<Style id="branch357_part70_style">
		<LineStyle>
			<width>6.3985101345498645</width>
			<color>FF005df3</color>
		</LineStyle>
	</Style>
	<Style id="branch357_part71_style">
		<LineStyle>
			<width>6.418559796731535</width>
			<color>FF005df3</color>
		</LineStyle>
	</Style>
	<Style id="branch357_part72_style">
		<LineStyle>
			<width>6.438609458913207</width>
			<color>FF005ef3</color>
		</LineStyle>
	</Style>
	<Style id="branch357_part73_style">
		<LineStyle>
			<width>6.458659121094878</width>
			<color>FF005ef3</color>
		</LineStyle>
	</Style>
	<Style id="branch357_part74_style">
		<LineStyle>
			<width>6.4787087832765495</width>
			<color>FF005ef3</color>
		</LineStyle>
	</Style>
	<Style id="branch357_part75_style">
		<LineStyle>
			<width>6.49875844545822</width>
			<color>FF005ef3</color>
		</LineStyle>
	</Style>
	<Style id="branch357_part76_style">
		<LineStyle>
			<width>6.518808107639892</width>
			<color>FF005ef3</color>
		</LineStyle>
	</Style>
	<Style id="branch357_part77_style">
		<LineStyle>
			<width>6.538857769821563</width>
			<color>FF005ef3</color>
		</LineStyle>
	</Style>
	<Style id="branch357_part78_style">
		<LineStyle>
			<width>6.558907432003234</width>
			<color>FF005ef3</color>
		</LineStyle>
	</Style>
	<Style id="branch357_part79_style">
		<LineStyle>
			<width>6.578957094184904</width>
			<color>FF005ef3</color>
		</LineStyle>
	</Style>
	<Style id="branch357_part80_style">
		<LineStyle>
			<width>6.599006756366576</width>
			<color>FF005ef3</color>
		</LineStyle>
	</Style>
	<Style id="branch357_part81_style">
		<LineStyle>
			<width>6.619056418548247</width>
			<color>FF005ff3</color>
		</LineStyle>
	</Style>
	<Style id="branch357_part82_style">
		<LineStyle>
			<width>6.639106080729919</width>
			<color>FF005ff3</color>
		</LineStyle>
	</Style>
	<Style id="branch357_part83_style">
		<LineStyle>
			<width>6.659155742911589</width>
			<color>FF005ff3</color>
		</LineStyle>
	</Style>
	<Style id="branch357_part84_style">
		<LineStyle>
			<width>6.679205405093261</width>
			<color>FF005ff3</color>
		</LineStyle>
	</Style>
	<Style id="branch357_part85_style">
		<LineStyle>
			<width>6.699255067274932</width>
			<color>FF005ff3</color>
		</LineStyle>
	</Style>
	<Style id="branch357_part86_style">
		<LineStyle>
			<width>6.719304729456603</width>
			<color>FF005ff3</color>
		</LineStyle>
	</Style>
	<Style id="branch357_part87_style">
		<LineStyle>
			<width>6.739354391638274</width>
			<color>FF005ff3</color>
		</LineStyle>
	</Style>
	<Style id="branch357_part88_style">
		<LineStyle>
			<width>6.759404053819946</width>
			<color>FF005ff3</color>
		</LineStyle>
	</Style>
	<Style id="branch357_part89_style">
		<LineStyle>
			<width>6.779453716001617</width>
			<color>FF005ff3</color>
		</LineStyle>
	</Style>
	<Style id="branch357_part90_style">
		<LineStyle>
			<width>6.799503378183288</width>
			<color>FF005ff3</color>
		</LineStyle>
	</Style>
	<Style id="branch357_part91_style">
		<LineStyle>
			<width>6.8195530403649585</width>
			<color>FF0060f3</color>
		</LineStyle>
	</Style>
	<Style id="branch357_part92_style">
		<LineStyle>
			<width>6.83960270254663</width>
			<color>FF0060f3</color>
		</LineStyle>
	</Style>
	<Style id="branch357_part93_style">
		<LineStyle>
			<width>6.859652364728301</width>
			<color>FF0060f3</color>
		</LineStyle>
	</Style>
	<Style id="branch357_part94_style">
		<LineStyle>
			<width>6.879702026909973</width>
			<color>FF0060f3</color>
		</LineStyle>
	</Style>
	<Style id="branch357_part95_style">
		<LineStyle>
			<width>6.8997516890916435</width>
			<color>FF0060f3</color>
		</LineStyle>
	</Style>
	<Style id="branch357_part96_style">
		<LineStyle>
			<width>6.919801351273315</width>
			<color>FF0060f3</color>
		</LineStyle>
	</Style>
	<Style id="branch357_part97_style">
		<LineStyle>
			<width>6.9398510134549865</width>
			<color>FF0060f3</color>
		</LineStyle>
	</Style>
	<Style id="branch357_part98_style">
		<LineStyle>
			<width>6.959900675636657</width>
			<color>FF0060f3</color>
		</LineStyle>
	</Style>
	<Style id="branch357_part99_style">
		<LineStyle>
			<width>6.9799503378183285</width>
			<color>FF0060f3</color>
		</LineStyle>
	</Style>
	<Style id="branch357_part100_style">
		<LineStyle>
			<width>7.0</width>
			<color>FF0061f3</color>
		</LineStyle>
	</Style>
	<Style id="branch360_part1_style">
		<LineStyle>
			<width>5.592021803766105</width>
			<color>FF0056f3</color>
		</LineStyle>
	</Style>
	<Style id="branch360_part2_style">
		<LineStyle>
			<width>5.6062438057482655</width>
			<color>FF0056f3</color>
		</LineStyle>
	</Style>
	<Style id="branch360_part3_style">
		<LineStyle>
			<width>5.620465807730426</width>
			<color>FF0056f3</color>
		</LineStyle>
	</Style>
	<Style id="branch360_part4_style">
		<LineStyle>
			<width>5.634687809712586</width>
			<color>FF0057f3</color>
		</LineStyle>
	</Style>
	<Style id="branch360_part5_style">
		<LineStyle>
			<width>5.648909811694747</width>
			<color>FF0057f3</color>
		</LineStyle>
	</Style>
	<Style id="branch360_part6_style">
		<LineStyle>
			<width>5.663131813676908</width>
			<color>FF0057f3</color>
		</LineStyle>
	</Style>
	<Style id="branch360_part7_style">
		<LineStyle>
			<width>5.677353815659068</width>
			<color>FF0057f3</color>
		</LineStyle>
	</Style>
	<Style id="branch360_part8_style">
		<LineStyle>
			<width>5.691575817641229</width>
			<color>FF0057f3</color>
		</LineStyle>
	</Style>
	<Style id="branch360_part9_style">
		<LineStyle>
			<width>5.70579781962339</width>
			<color>FF0057f3</color>
		</LineStyle>
	</Style>
	<Style id="branch360_part10_style">
		<LineStyle>
			<width>5.7200198216055504</width>
			<color>FF0057f3</color>
		</LineStyle>
	</Style>
	<Style id="branch360_part11_style">
		<LineStyle>
			<width>5.734241823587711</width>
			<color>FF0058f3</color>
		</LineStyle>
	</Style>
	<Style id="branch360_part12_style">
		<LineStyle>
			<width>5.748463825569871</width>
			<color>FF0058f3</color>
		</LineStyle>
	</Style>
	<Style id="branch360_part13_style">
		<LineStyle>
			<width>5.762685827552032</width>
			<color>FF0058f3</color>
		</LineStyle>
	</Style>
	<Style id="branch360_part14_style">
		<LineStyle>
			<width>5.776907829534192</width>
			<color>FF0058f3</color>
		</LineStyle>
	</Style>
	<Style id="branch360_part15_style">
		<LineStyle>
			<width>5.791129831516352</width>
			<color>FF0058f3</color>
		</LineStyle>
	</Style>
	<Style id="branch360_part16_style">
		<LineStyle>
			<width>5.805351833498514</width>
			<color>FF0058f3</color>
		</LineStyle>
	</Style>
	<Style id="branch360_part17_style">
		<LineStyle>
			<width>5.819573835480674</width>
			<color>FF0058f3</color>
		</LineStyle>
	</Style>
	<Style id="branch360_part18_style">
		<LineStyle>
			<width>5.8337958374628345</width>
			<color>FF0059f3</color>
		</LineStyle>
	</Style>
	<Style id="branch360_part19_style">
		<LineStyle>
			<width>5.848017839444995</width>
			<color>FF0059f3</color>
		</LineStyle>
	</Style>
	<Style id="branch360_part20_style">
		<LineStyle>
			<width>5.862239841427156</width>
			<color>FF0059f3</color>
		</LineStyle>
	</Style>
	<Style id="branch360_part21_style">
		<LineStyle>
			<width>5.8764618434093165</width>
			<color>FF0059f3</color>
		</LineStyle>
	</Style>
	<Style id="branch360_part22_style">
		<LineStyle>
			<width>5.890683845391477</width>
			<color>FF0059f3</color>
		</LineStyle>
	</Style>
	<Style id="branch360_part23_style">
		<LineStyle>
			<width>5.904905847373637</width>
			<color>FF0059f3</color>
		</LineStyle>
	</Style>
	<Style id="branch360_part24_style">
		<LineStyle>
			<width>5.919127849355798</width>
			<color>FF0059f3</color>
		</LineStyle>
	</Style>
	<Style id="branch360_part25_style">
		<LineStyle>
			<width>5.933349851337958</width>
			<color>FF005af3</color>
		</LineStyle>
	</Style>
	<Style id="branch360_part26_style">
		<LineStyle>
			<width>5.9475718533201185</width>
			<color>FF005af3</color>
		</LineStyle>
	</Style>
	<Style id="branch360_part27_style">
		<LineStyle>
			<width>5.96179385530228</width>
			<color>FF005af3</color>
		</LineStyle>
	</Style>
	<Style id="branch360_part28_style">
		<LineStyle>
			<width>5.97601585728444</width>
			<color>FF005af3</color>
		</LineStyle>
	</Style>
	<Style id="branch360_part29_style">
		<LineStyle>
			<width>5.990237859266601</width>
			<color>FF005af3</color>
		</LineStyle>
	</Style>
	<Style id="branch360_part30_style">
		<LineStyle>
			<width>6.004459861248762</width>
			<color>FF005af3</color>
		</LineStyle>
	</Style>
	<Style id="branch360_part31_style">
		<LineStyle>
			<width>6.018681863230922</width>
			<color>FF005bf3</color>
		</LineStyle>
	</Style>
	<Style id="branch360_part32_style">
		<LineStyle>
			<width>6.032903865213083</width>
			<color>FF005bf3</color>
		</LineStyle>
	</Style>
	<Style id="branch360_part33_style">
		<LineStyle>
			<width>6.047125867195243</width>
			<color>FF005bf3</color>
		</LineStyle>
	</Style>
	<Style id="branch360_part34_style">
		<LineStyle>
			<width>6.061347869177403</width>
			<color>FF005bf3</color>
		</LineStyle>
	</Style>
	<Style id="branch360_part35_style">
		<LineStyle>
			<width>6.075569871159564</width>
			<color>FF005bf3</color>
		</LineStyle>
	</Style>
	<Style id="branch360_part36_style">
		<LineStyle>
			<width>6.089791873141724</width>
			<color>FF005bf3</color>
		</LineStyle>
	</Style>
	<Style id="branch360_part37_style">
		<LineStyle>
			<width>6.1040138751238855</width>
			<color>FF005bf3</color>
		</LineStyle>
	</Style>
	<Style id="branch360_part38_style">
		<LineStyle>
			<width>6.118235877106046</width>
			<color>FF005cf3</color>
		</LineStyle>
	</Style>
	<Style id="branch360_part39_style">
		<LineStyle>
			<width>6.132457879088206</width>
			<color>FF005cf3</color>
		</LineStyle>
	</Style>
	<Style id="branch360_part40_style">
		<LineStyle>
			<width>6.146679881070367</width>
			<color>FF005cf3</color>
		</LineStyle>
	</Style>
	<Style id="branch360_part41_style">
		<LineStyle>
			<width>6.160901883052527</width>
			<color>FF005cf3</color>
		</LineStyle>
	</Style>
	<Style id="branch360_part42_style">
		<LineStyle>
			<width>6.1751238850346875</width>
			<color>FF005cf3</color>
		</LineStyle>
	</Style>
	<Style id="branch360_part43_style">
		<LineStyle>
			<width>6.189345887016848</width>
			<color>FF005cf3</color>
		</LineStyle>
	</Style>
	<Style id="branch360_part44_style">
		<LineStyle>
			<width>6.203567888999009</width>
			<color>FF005cf3</color>
		</LineStyle>
	</Style>
	<Style id="branch360_part45_style">
		<LineStyle>
			<width>6.2177898909811695</width>
			<color>FF005df3</color>
		</LineStyle>
	</Style>
	<Style id="branch360_part46_style">
		<LineStyle>
			<width>6.23201189296333</width>
			<color>FF005df3</color>
		</LineStyle>
	</Style>
	<Style id="branch360_part47_style">
		<LineStyle>
			<width>6.24623389494549</width>
			<color>FF005df3</color>
		</LineStyle>
	</Style>
	<Style id="branch360_part48_style">
		<LineStyle>
			<width>6.260455896927652</width>
			<color>FF005df3</color>
		</LineStyle>
	</Style>
	<Style id="branch360_part49_style">
		<LineStyle>
			<width>6.274677898909812</width>
			<color>FF005df3</color>
		</LineStyle>
	</Style>
	<Style id="branch360_part50_style">
		<LineStyle>
			<width>6.288899900891972</width>
			<color>FF005df3</color>
		</LineStyle>
	</Style>
	<Style id="branch360_part51_style">
		<LineStyle>
			<width>6.303121902874133</width>
			<color>FF005df3</color>
		</LineStyle>
	</Style>
	<Style id="branch360_part52_style">
		<LineStyle>
			<width>6.317343904856293</width>
			<color>FF005ef3</color>
		</LineStyle>
	</Style>
	<Style id="branch360_part53_style">
		<LineStyle>
			<width>6.3315659068384536</width>
			<color>FF005ef3</color>
		</LineStyle>
	</Style>
	<Style id="branch360_part54_style">
		<LineStyle>
			<width>6.345787908820614</width>
			<color>FF005ef3</color>
		</LineStyle>
	</Style>
	<Style id="branch360_part55_style">
		<LineStyle>
			<width>6.360009910802775</width>
			<color>FF005ef3</color>
		</LineStyle>
	</Style>
	<Style id="branch360_part56_style">
		<LineStyle>
			<width>6.374231912784936</width>
			<color>FF005ef3</color>
		</LineStyle>
	</Style>
	<Style id="branch360_part57_style">
		<LineStyle>
			<width>6.388453914767096</width>
			<color>FF005ef3</color>
		</LineStyle>
	</Style>
	<Style id="branch360_part58_style">
		<LineStyle>
			<width>6.402675916749256</width>
			<color>FF005ef3</color>
		</LineStyle>
	</Style>
	<Style id="branch360_part59_style">
		<LineStyle>
			<width>6.416897918731417</width>
			<color>FF005ff3</color>
		</LineStyle>
	</Style>
	<Style id="branch360_part60_style">
		<LineStyle>
			<width>6.431119920713577</width>
			<color>FF005ff3</color>
		</LineStyle>
	</Style>
	<Style id="branch360_part61_style">
		<LineStyle>
			<width>6.4453419226957385</width>
			<color>FF005ff3</color>
		</LineStyle>
	</Style>
	<Style id="branch360_part62_style">
		<LineStyle>
			<width>6.459563924677899</width>
			<color>FF005ff3</color>
		</LineStyle>
	</Style>
	<Style id="branch360_part63_style">
		<LineStyle>
			<width>6.473785926660059</width>
			<color>FF005ff3</color>
		</LineStyle>
	</Style>
	<Style id="branch360_part64_style">
		<LineStyle>
			<width>6.4880079286422205</width>
			<color>FF005ff3</color>
		</LineStyle>
	</Style>
	<Style id="branch360_part65_style">
		<LineStyle>
			<width>6.502229930624381</width>
			<color>FF005ff3</color>
		</LineStyle>
	</Style>
	<Style id="branch360_part66_style">
		<LineStyle>
			<width>6.516451932606541</width>
			<color>FF0060f3</color>
		</LineStyle>
	</Style>
	<Style id="branch360_part67_style">
		<LineStyle>
			<width>6.530673934588702</width>
			<color>FF0060f3</color>
		</LineStyle>
	</Style>
	<Style id="branch360_part68_style">
		<LineStyle>
			<width>6.544895936570862</width>
			<color>FF0060f3</color>
		</LineStyle>
	</Style>
	<Style id="branch360_part69_style">
		<LineStyle>
			<width>6.5591179385530225</width>
			<color>FF0060f3</color>
		</LineStyle>
	</Style>
	<Style id="branch360_part70_style">
		<LineStyle>
			<width>6.573339940535183</width>
			<color>FF0060f3</color>
		</LineStyle>
	</Style>
	<Style id="branch360_part71_style">
		<LineStyle>
			<width>6.587561942517344</width>
			<color>FF0060f3</color>
		</LineStyle>
	</Style>
	<Style id="branch360_part72_style">
		<LineStyle>
			<width>6.601783944499505</width>
			<color>FF0060f3</color>
		</LineStyle>
	</Style>
	<Style id="branch360_part73_style">
		<LineStyle>
			<width>6.616005946481665</width>
			<color>FF0061f3</color>
		</LineStyle>
	</Style>
	<Style id="branch360_part74_style">
		<LineStyle>
			<width>6.630227948463825</width>
			<color>FF0061f3</color>
		</LineStyle>
	</Style>
	<Style id="branch360_part75_style">
		<LineStyle>
			<width>6.644449950445987</width>
			<color>FF0061f3</color>
		</LineStyle>
	</Style>
	<Style id="branch360_part76_style">
		<LineStyle>
			<width>6.658671952428147</width>
			<color>FF0061f3</color>
		</LineStyle>
	</Style>
	<Style id="branch360_part77_style">
		<LineStyle>
			<width>6.672893954410307</width>
			<color>FF0061f3</color>
		</LineStyle>
	</Style>
	<Style id="branch360_part78_style">
		<LineStyle>
			<width>6.687115956392468</width>
			<color>FF0061f3</color>
		</LineStyle>
	</Style>
	<Style id="branch360_part79_style">
		<LineStyle>
			<width>6.701337958374628</width>
			<color>FF0062f3</color>
		</LineStyle>
	</Style>
	<Style id="branch360_part80_style">
		<LineStyle>
			<width>6.715559960356789</width>
			<color>FF0062f3</color>
		</LineStyle>
	</Style>
	<Style id="branch360_part81_style">
		<LineStyle>
			<width>6.729781962338949</width>
			<color>FF0062f3</color>
		</LineStyle>
	</Style>
	<Style id="branch360_part82_style">
		<LineStyle>
			<width>6.74400396432111</width>
			<color>FF0062f3</color>
		</LineStyle>
	</Style>
	<Style id="branch360_part83_style">
		<LineStyle>
			<width>6.758225966303271</width>
			<color>FF0062f3</color>
		</LineStyle>
	</Style>
	<Style id="branch360_part84_style">
		<LineStyle>
			<width>6.772447968285431</width>
			<color>FF0062f3</color>
		</LineStyle>
	</Style>
	<Style id="branch360_part85_style">
		<LineStyle>
			<width>6.786669970267592</width>
			<color>FF0062f3</color>
		</LineStyle>
	</Style>
	<Style id="branch360_part86_style">
		<LineStyle>
			<width>6.800891972249753</width>
			<color>FF0063f3</color>
		</LineStyle>
	</Style>
	<Style id="branch360_part87_style">
		<LineStyle>
			<width>6.815113974231913</width>
			<color>FF0063f3</color>
		</LineStyle>
	</Style>
	<Style id="branch360_part88_style">
		<LineStyle>
			<width>6.8293359762140735</width>
			<color>FF0063f3</color>
		</LineStyle>
	</Style>
	<Style id="branch360_part89_style">
		<LineStyle>
			<width>6.843557978196234</width>
			<color>FF0063f3</color>
		</LineStyle>
	</Style>
	<Style id="branch360_part90_style">
		<LineStyle>
			<width>6.857779980178394</width>
			<color>FF0063f3</color>
		</LineStyle>
	</Style>
	<Style id="branch360_part91_style">
		<LineStyle>
			<width>6.872001982160556</width>
			<color>FF0063f3</color>
		</LineStyle>
	</Style>
	<Style id="branch360_part92_style">
		<LineStyle>
			<width>6.886223984142716</width>
			<color>FF0063f3</color>
		</LineStyle>
	</Style>
	<Style id="branch360_part93_style">
		<LineStyle>
			<width>6.900445986124876</width>
			<color>FF0064f3</color>
		</LineStyle>
	</Style>
	<Style id="branch360_part94_style">
		<LineStyle>
			<width>6.914667988107037</width>
			<color>FF0064f3</color>
		</LineStyle>
	</Style>
	<Style id="branch360_part95_style">
		<LineStyle>
			<width>6.928889990089197</width>
			<color>FF0064f3</color>
		</LineStyle>
	</Style>
	<Style id="branch360_part96_style">
		<LineStyle>
			<width>6.9431119920713575</width>
			<color>FF0064f3</color>
		</LineStyle>
	</Style>
	<Style id="branch360_part97_style">
		<LineStyle>
			<width>6.957333994053518</width>
			<color>FF0064f3</color>
		</LineStyle>
	</Style>
	<Style id="branch360_part98_style">
		<LineStyle>
			<width>6.971555996035679</width>
			<color>FF0064f3</color>
		</LineStyle>
	</Style>
	<Style id="branch360_part99_style">
		<LineStyle>
			<width>6.98577799801784</width>
			<color>FF0064f3</color>
		</LineStyle>
	</Style>
	<Style id="branch360_part100_style">
		<LineStyle>
			<width>7.0</width>
			<color>FF0065f3</color>
		</LineStyle>
	</Style>
	<Style id="branch363_part1_style">
		<LineStyle>
			<width>5.223076923076924</width>
			<color>FF0062f3</color>
		</LineStyle>
	</Style>
	<Style id="branch363_part2_style">
		<LineStyle>
			<width>5.241025641025641</width>
			<color>FF0062f3</color>
		</LineStyle>
	</Style>
	<Style id="branch363_part3_style">
		<LineStyle>
			<width>5.258974358974359</width>
			<color>FF0062f3</color>
		</LineStyle>
	</Style>
	<Style id="branch363_part4_style">
		<LineStyle>
			<width>5.276923076923078</width>
			<color>FF0062f3</color>
		</LineStyle>
	</Style>
	<Style id="branch363_part5_style">
		<LineStyle>
			<width>5.294871794871796</width>
			<color>FF0062f3</color>
		</LineStyle>
	</Style>
	<Style id="branch363_part6_style">
		<LineStyle>
			<width>5.3128205128205135</width>
			<color>FF0062f3</color>
		</LineStyle>
	</Style>
	<Style id="branch363_part7_style">
		<LineStyle>
			<width>5.330769230769231</width>
			<color>FF0062f3</color>
		</LineStyle>
	</Style>
	<Style id="branch363_part8_style">
		<LineStyle>
			<width>5.348717948717949</width>
			<color>FF0062f3</color>
		</LineStyle>
	</Style>
	<Style id="branch363_part9_style">
		<LineStyle>
			<width>5.366666666666667</width>
			<color>FF0062f3</color>
		</LineStyle>
	</Style>
	<Style id="branch363_part10_style">
		<LineStyle>
			<width>5.384615384615385</width>
			<color>FF0062f3</color>
		</LineStyle>
	</Style>
	<Style id="branch363_part11_style">
		<LineStyle>
			<width>5.402564102564103</width>
			<color>FF0063f3</color>
		</LineStyle>
	</Style>
	<Style id="branch363_part12_style">
		<LineStyle>
			<width>5.420512820512821</width>
			<color>FF0063f3</color>
		</LineStyle>
	</Style>
	<Style id="branch363_part13_style">
		<LineStyle>
			<width>5.438461538461539</width>
			<color>FF0063f3</color>
		</LineStyle>
	</Style>
	<Style id="branch363_part14_style">
		<LineStyle>
			<width>5.456410256410257</width>
			<color>FF0063f3</color>
		</LineStyle>
	</Style>
	<Style id="branch363_part15_style">
		<LineStyle>
			<width>5.4743589743589745</width>
			<color>FF0063f3</color>
		</LineStyle>
	</Style>
	<Style id="branch363_part16_style">
		<LineStyle>
			<width>5.492307692307692</width>
			<color>FF0063f3</color>
		</LineStyle>
	</Style>
	<Style id="branch363_part17_style">
		<LineStyle>
			<width>5.51025641025641</width>
			<color>FF0063f3</color>
		</LineStyle>
	</Style>
	<Style id="branch363_part18_style">
		<LineStyle>
			<width>5.528205128205128</width>
			<color>FF0063f3</color>
		</LineStyle>
	</Style>
	<Style id="branch363_part19_style">
		<LineStyle>
			<width>5.546153846153847</width>
			<color>FF0063f3</color>
		</LineStyle>
	</Style>
	<Style id="branch363_part20_style">
		<LineStyle>
			<width>5.564102564102564</width>
			<color>FF0063f3</color>
		</LineStyle>
	</Style>
	<Style id="branch363_part21_style">
		<LineStyle>
			<width>5.582051282051282</width>
			<color>FF0063f3</color>
		</LineStyle>
	</Style>
	<Style id="branch363_part22_style">
		<LineStyle>
			<width>5.6000000000000005</width>
			<color>FF0063f3</color>
		</LineStyle>
	</Style>
	<Style id="branch363_part23_style">
		<LineStyle>
			<width>5.6179487179487175</width>
			<color>FF0063f3</color>
		</LineStyle>
	</Style>
	<Style id="branch363_part24_style">
		<LineStyle>
			<width>5.635897435897436</width>
			<color>FF0063f3</color>
		</LineStyle>
	</Style>
	<Style id="branch363_part25_style">
		<LineStyle>
			<width>5.653846153846154</width>
			<color>FF0063f3</color>
		</LineStyle>
	</Style>
	<Style id="branch363_part26_style">
		<LineStyle>
			<width>5.671794871794872</width>
			<color>FF0063f3</color>
		</LineStyle>
	</Style>
	<Style id="branch363_part27_style">
		<LineStyle>
			<width>5.68974358974359</width>
			<color>FF0063f3</color>
		</LineStyle>
	</Style>
	<Style id="branch363_part28_style">
		<LineStyle>
			<width>5.707692307692308</width>
			<color>FF0063f3</color>
		</LineStyle>
	</Style>
	<Style id="branch363_part29_style">
		<LineStyle>
			<width>5.725641025641027</width>
			<color>FF0063f3</color>
		</LineStyle>
	</Style>
	<Style id="branch363_part30_style">
		<LineStyle>
			<width>5.743589743589744</width>
			<color>FF0063f3</color>
		</LineStyle>
	</Style>
	<Style id="branch363_part31_style">
		<LineStyle>
			<width>5.7615384615384615</width>
			<color>FF0064f3</color>
		</LineStyle>
	</Style>
	<Style id="branch363_part32_style">
		<LineStyle>
			<width>5.77948717948718</width>
			<color>FF0064f3</color>
		</LineStyle>
	</Style>
	<Style id="branch363_part33_style">
		<LineStyle>
			<width>5.797435897435898</width>
			<color>FF0064f3</color>
		</LineStyle>
	</Style>
	<Style id="branch363_part34_style">
		<LineStyle>
			<width>5.815384615384616</width>
			<color>FF0064f3</color>
		</LineStyle>
	</Style>
	<Style id="branch363_part35_style">
		<LineStyle>
			<width>5.833333333333334</width>
			<color>FF0064f3</color>
		</LineStyle>
	</Style>
	<Style id="branch363_part36_style">
		<LineStyle>
			<width>5.851282051282051</width>
			<color>FF0064f3</color>
		</LineStyle>
	</Style>
	<Style id="branch363_part37_style">
		<LineStyle>
			<width>5.86923076923077</width>
			<color>FF0064f3</color>
		</LineStyle>
	</Style>
	<Style id="branch363_part38_style">
		<LineStyle>
			<width>5.887179487179488</width>
			<color>FF0064f3</color>
		</LineStyle>
	</Style>
	<Style id="branch363_part39_style">
		<LineStyle>
			<width>5.9051282051282055</width>
			<color>FF0064f3</color>
		</LineStyle>
	</Style>
	<Style id="branch363_part40_style">
		<LineStyle>
			<width>5.923076923076923</width>
			<color>FF0064f3</color>
		</LineStyle>
	</Style>
	<Style id="branch363_part41_style">
		<LineStyle>
			<width>5.941025641025641</width>
			<color>FF0064f3</color>
		</LineStyle>
	</Style>
	<Style id="branch363_part42_style">
		<LineStyle>
			<width>5.958974358974359</width>
			<color>FF0064f3</color>
		</LineStyle>
	</Style>
	<Style id="branch363_part43_style">
		<LineStyle>
			<width>5.976923076923077</width>
			<color>FF0064f3</color>
		</LineStyle>
	</Style>
	<Style id="branch363_part44_style">
		<LineStyle>
			<width>5.994871794871795</width>
			<color>FF0064f3</color>
		</LineStyle>
	</Style>
	<Style id="branch363_part45_style">
		<LineStyle>
			<width>6.012820512820513</width>
			<color>FF0064f3</color>
		</LineStyle>
	</Style>
	<Style id="branch363_part46_style">
		<LineStyle>
			<width>6.030769230769231</width>
			<color>FF0064f3</color>
		</LineStyle>
	</Style>
	<Style id="branch363_part47_style">
		<LineStyle>
			<width>6.048717948717949</width>
			<color>FF0064f3</color>
		</LineStyle>
	</Style>
	<Style id="branch363_part48_style">
		<LineStyle>
			<width>6.066666666666666</width>
			<color>FF0064f3</color>
		</LineStyle>
	</Style>
	<Style id="branch363_part49_style">
		<LineStyle>
			<width>6.084615384615385</width>
			<color>FF0064f3</color>
		</LineStyle>
	</Style>
	<Style id="branch363_part50_style">
		<LineStyle>
			<width>6.102564102564102</width>
			<color>FF0065f3</color>
		</LineStyle>
	</Style>
	<Style id="branch363_part51_style">
		<LineStyle>
			<width>6.12051282051282</width>
			<color>FF0065f3</color>
		</LineStyle>
	</Style>
	<Style id="branch363_part52_style">
		<LineStyle>
			<width>6.138461538461539</width>
			<color>FF0065f3</color>
		</LineStyle>
	</Style>
	<Style id="branch363_part53_style">
		<LineStyle>
			<width>6.156410256410257</width>
			<color>FF0065f3</color>
		</LineStyle>
	</Style>
	<Style id="branch363_part54_style">
		<LineStyle>
			<width>6.174358974358975</width>
			<color>FF0065f3</color>
		</LineStyle>
	</Style>
	<Style id="branch363_part55_style">
		<LineStyle>
			<width>6.1923076923076925</width>
			<color>FF0065f3</color>
		</LineStyle>
	</Style>
	<Style id="branch363_part56_style">
		<LineStyle>
			<width>6.21025641025641</width>
			<color>FF0065f3</color>
		</LineStyle>
	</Style>
	<Style id="branch363_part57_style">
		<LineStyle>
			<width>6.228205128205128</width>
			<color>FF0065f3</color>
		</LineStyle>
	</Style>
	<Style id="branch363_part58_style">
		<LineStyle>
			<width>6.246153846153846</width>
			<color>FF0065f3</color>
		</LineStyle>
	</Style>
	<Style id="branch363_part59_style">
		<LineStyle>
			<width>6.264102564102564</width>
			<color>FF0065f3</color>
		</LineStyle>
	</Style>
	<Style id="branch363_part60_style">
		<LineStyle>
			<width>6.282051282051283</width>
			<color>FF0065f3</color>
		</LineStyle>
	</Style>
	<Style id="branch363_part61_style">
		<LineStyle>
			<width>6.3</width>
			<color>FF0065f3</color>
		</LineStyle>
	</Style>
	<Style id="branch363_part62_style">
		<LineStyle>
			<width>6.317948717948718</width>
			<color>FF0065f3</color>
		</LineStyle>
	</Style>
	<Style id="branch363_part63_style">
		<LineStyle>
			<width>6.3358974358974365</width>
			<color>FF0065f3</color>
		</LineStyle>
	</Style>
	<Style id="branch363_part64_style">
		<LineStyle>
			<width>6.3538461538461535</width>
			<color>FF0065f3</color>
		</LineStyle>
	</Style>
	<Style id="branch363_part65_style">
		<LineStyle>
			<width>6.371794871794872</width>
			<color>FF0065f3</color>
		</LineStyle>
	</Style>
	<Style id="branch363_part66_style">
		<LineStyle>
			<width>6.38974358974359</width>
			<color>FF0065f3</color>
		</LineStyle>
	</Style>
	<Style id="branch363_part67_style">
		<LineStyle>
			<width>6.407692307692308</width>
			<color>FF0065f3</color>
		</LineStyle>
	</Style>
	<Style id="branch363_part68_style">
		<LineStyle>
			<width>6.425641025641026</width>
			<color>FF0065f3</color>
		</LineStyle>
	</Style>
	<Style id="branch363_part69_style">
		<LineStyle>
			<width>6.443589743589744</width>
			<color>FF0065f3</color>
		</LineStyle>
	</Style>
	<Style id="branch363_part70_style">
		<LineStyle>
			<width>6.461538461538462</width>
			<color>FF0066f3</color>
		</LineStyle>
	</Style>
	<Style id="branch363_part71_style">
		<LineStyle>
			<width>6.47948717948718</width>
			<color>FF0066f3</color>
		</LineStyle>
	</Style>
	<Style id="branch363_part72_style">
		<LineStyle>
			<width>6.4974358974358974</width>
			<color>FF0066f3</color>
		</LineStyle>
	</Style>
	<Style id="branch363_part73_style">
		<LineStyle>
			<width>6.515384615384615</width>
			<color>FF0066f3</color>
		</LineStyle>
	</Style>
	<Style id="branch363_part74_style">
		<LineStyle>
			<width>6.533333333333333</width>
			<color>FF0066f3</color>
		</LineStyle>
	</Style>
	<Style id="branch363_part75_style">
		<LineStyle>
			<width>6.551282051282052</width>
			<color>FF0066f3</color>
		</LineStyle>
	</Style>
	<Style id="branch363_part76_style">
		<LineStyle>
			<width>6.569230769230769</width>
			<color>FF0066f3</color>
		</LineStyle>
	</Style>
	<Style id="branch363_part77_style">
		<LineStyle>
			<width>6.587179487179487</width>
			<color>FF0066f3</color>
		</LineStyle>
	</Style>
	<Style id="branch363_part78_style">
		<LineStyle>
			<width>6.605128205128205</width>
			<color>FF0066f3</color>
		</LineStyle>
	</Style>
	<Style id="branch363_part79_style">
		<LineStyle>
			<width>6.623076923076923</width>
			<color>FF0066f3</color>
		</LineStyle>
	</Style>
	<Style id="branch363_part80_style">
		<LineStyle>
			<width>6.641025641025641</width>
			<color>FF0066f3</color>
		</LineStyle>
	</Style>
	<Style id="branch363_part81_style">
		<LineStyle>
			<width>6.658974358974359</width>
			<color>FF0066f3</color>
		</LineStyle>
	</Style>
	<Style id="branch363_part82_style">
		<LineStyle>
			<width>6.676923076923077</width>
			<color>FF0066f3</color>
		</LineStyle>
	</Style>
	<Style id="branch363_part83_style">
		<LineStyle>
			<width>6.694871794871795</width>
			<color>FF0066f3</color>
		</LineStyle>
	</Style>
	<Style id="branch363_part84_style">
		<LineStyle>
			<width>6.712820512820512</width>
			<color>FF0066f3</color>
		</LineStyle>
	</Style>
	<Style id="branch363_part85_style">
		<LineStyle>
			<width>6.730769230769231</width>
			<color>FF0066f3</color>
		</LineStyle>
	</Style>
	<Style id="branch363_part86_style">
		<LineStyle>
			<width>6.748717948717949</width>
			<color>FF0066f3</color>
		</LineStyle>
	</Style>
	<Style id="branch363_part87_style">
		<LineStyle>
			<width>6.766666666666667</width>
			<color>FF0066f3</color>
		</LineStyle>
	</Style>
	<Style id="branch363_part88_style">
		<LineStyle>
			<width>6.784615384615385</width>
			<color>FF0066f3</color>
		</LineStyle>
	</Style>
	<Style id="branch363_part89_style">
		<LineStyle>
			<width>6.802564102564103</width>
			<color>FF0067f3</color>
		</LineStyle>
	</Style>
	<Style id="branch363_part90_style">
		<LineStyle>
			<width>6.82051282051282</width>
			<color>FF0067f3</color>
		</LineStyle>
	</Style>
	<Style id="branch363_part91_style">
		<LineStyle>
			<width>6.838461538461538</width>
			<color>FF0067f3</color>
		</LineStyle>
	</Style>
	<Style id="branch363_part92_style">
		<LineStyle>
			<width>6.856410256410256</width>
			<color>FF0067f3</color>
		</LineStyle>
	</Style>
	<Style id="branch363_part93_style">
		<LineStyle>
			<width>6.874358974358975</width>
			<color>FF0067f3</color>
		</LineStyle>
	</Style>
	<Style id="branch363_part94_style">
		<LineStyle>
			<width>6.892307692307693</width>
			<color>FF0067f3</color>
		</LineStyle>
	</Style>
	<Style id="branch363_part95_style">
		<LineStyle>
			<width>6.910256410256411</width>
			<color>FF0067f3</color>
		</LineStyle>
	</Style>
	<Style id="branch363_part96_style">
		<LineStyle>
			<width>6.9282051282051285</width>
			<color>FF0067f3</color>
		</LineStyle>
	</Style>
	<Style id="branch363_part97_style">
		<LineStyle>
			<width>6.946153846153846</width>
			<color>FF0067f3</color>
		</LineStyle>
	</Style>
	<Style id="branch363_part98_style">
		<LineStyle>
			<width>6.964102564102564</width>
			<color>FF0067f3</color>
		</LineStyle>
	</Style>
	<Style id="branch363_part99_style">
		<LineStyle>
			<width>6.982051282051282</width>
			<color>FF0067f3</color>
		</LineStyle>
	</Style>
	<Style id="branch363_part100_style">
		<LineStyle>
			<width>7.0</width>
			<color>FF0067f3</color>
		</LineStyle>
	</Style>
	<Style id="branch367_part1_style">
		<LineStyle>
			<width>6.732975638051044</width>
			<color>FF0056f3</color>
		</LineStyle>
	</Style>
	<Style id="branch367_part2_style">
		<LineStyle>
			<width>6.735672853828307</width>
			<color>FF0056f3</color>
		</LineStyle>
	</Style>
	<Style id="branch367_part3_style">
		<LineStyle>
			<width>6.738370069605569</width>
			<color>FF0056f3</color>
		</LineStyle>
	</Style>
	<Style id="branch367_part4_style">
		<LineStyle>
			<width>6.74106728538283</width>
			<color>FF0056f3</color>
		</LineStyle>
	</Style>
	<Style id="branch367_part5_style">
		<LineStyle>
			<width>6.7437645011600935</width>
			<color>FF0056f3</color>
		</LineStyle>
	</Style>
	<Style id="branch367_part6_style">
		<LineStyle>
			<width>6.746461716937355</width>
			<color>FF0056f3</color>
		</LineStyle>
	</Style>
	<Style id="branch367_part7_style">
		<LineStyle>
			<width>6.749158932714617</width>
			<color>FF0057f3</color>
		</LineStyle>
	</Style>
	<Style id="branch367_part8_style">
		<LineStyle>
			<width>6.751856148491879</width>
			<color>FF0057f3</color>
		</LineStyle>
	</Style>
	<Style id="branch367_part9_style">
		<LineStyle>
			<width>6.7545533642691415</width>
			<color>FF0057f3</color>
		</LineStyle>
	</Style>
	<Style id="branch367_part10_style">
		<LineStyle>
			<width>6.757250580046404</width>
			<color>FF0057f3</color>
		</LineStyle>
	</Style>
	<Style id="branch367_part11_style">
		<LineStyle>
			<width>6.759947795823666</width>
			<color>FF0057f3</color>
		</LineStyle>
	</Style>
	<Style id="branch367_part12_style">
		<LineStyle>
			<width>6.762645011600928</width>
			<color>FF0057f3</color>
		</LineStyle>
	</Style>
	<Style id="branch367_part13_style">
		<LineStyle>
			<width>6.7653422273781905</width>
			<color>FF0057f3</color>
		</LineStyle>
	</Style>
	<Style id="branch367_part14_style">
		<LineStyle>
			<width>6.768039443155453</width>
			<color>FF0057f3</color>
		</LineStyle>
	</Style>
	<Style id="branch367_part15_style">
		<LineStyle>
			<width>6.770736658932715</width>
			<color>FF0057f3</color>
		</LineStyle>
	</Style>
	<Style id="branch367_part16_style">
		<LineStyle>
			<width>6.773433874709977</width>
			<color>FF0057f3</color>
		</LineStyle>
	</Style>
	<Style id="branch367_part17_style">
		<LineStyle>
			<width>6.7761310904872385</width>
			<color>FF0057f3</color>
		</LineStyle>
	</Style>
	<Style id="branch367_part18_style">
		<LineStyle>
			<width>6.778828306264502</width>
			<color>FF0057f3</color>
		</LineStyle>
	</Style>
	<Style id="branch367_part19_style">
		<LineStyle>
			<width>6.781525522041764</width>
			<color>FF0057f3</color>
		</LineStyle>
	</Style>
	<Style id="branch367_part20_style">
		<LineStyle>
			<width>6.784222737819025</width>
			<color>FF0057f3</color>
		</LineStyle>
	</Style>
	<Style id="branch367_part21_style">
		<LineStyle>
			<width>6.786919953596288</width>
			<color>FF0058f3</color>
		</LineStyle>
	</Style>
	<Style id="branch367_part22_style">
		<LineStyle>
			<width>6.78961716937355</width>
			<color>FF0058f3</color>
		</LineStyle>
	</Style>
	<Style id="branch367_part23_style">
		<LineStyle>
			<width>6.792314385150812</width>
			<color>FF0058f3</color>
		</LineStyle>
	</Style>
	<Style id="branch367_part24_style">
		<LineStyle>
			<width>6.795011600928074</width>
			<color>FF0058f3</color>
		</LineStyle>
	</Style>
	<Style id="branch367_part25_style">
		<LineStyle>
			<width>6.797708816705336</width>
			<color>FF0058f3</color>
		</LineStyle>
	</Style>
	<Style id="branch367_part26_style">
		<LineStyle>
			<width>6.800406032482599</width>
			<color>FF0058f3</color>
		</LineStyle>
	</Style>
	<Style id="branch367_part27_style">
		<LineStyle>
			<width>6.803103248259861</width>
			<color>FF0058f3</color>
		</LineStyle>
	</Style>
	<Style id="branch367_part28_style">
		<LineStyle>
			<width>6.805800464037123</width>
			<color>FF0058f3</color>
		</LineStyle>
	</Style>
	<Style id="branch367_part29_style">
		<LineStyle>
			<width>6.808497679814385</width>
			<color>FF0058f3</color>
		</LineStyle>
	</Style>
	<Style id="branch367_part30_style">
		<LineStyle>
			<width>6.8111948955916475</width>
			<color>FF0058f3</color>
		</LineStyle>
	</Style>
	<Style id="branch367_part31_style">
		<LineStyle>
			<width>6.81389211136891</width>
			<color>FF0058f3</color>
		</LineStyle>
	</Style>
	<Style id="branch367_part32_style">
		<LineStyle>
			<width>6.816589327146172</width>
			<color>FF0058f3</color>
		</LineStyle>
	</Style>
	<Style id="branch367_part33_style">
		<LineStyle>
			<width>6.819286542923434</width>
			<color>FF0058f3</color>
		</LineStyle>
	</Style>
	<Style id="branch367_part34_style">
		<LineStyle>
			<width>6.821983758700696</width>
			<color>FF0058f3</color>
		</LineStyle>
	</Style>
	<Style id="branch367_part35_style">
		<LineStyle>
			<width>6.824680974477959</width>
			<color>FF0059f3</color>
		</LineStyle>
	</Style>
	<Style id="branch367_part36_style">
		<LineStyle>
			<width>6.827378190255221</width>
			<color>FF0059f3</color>
		</LineStyle>
	</Style>
	<Style id="branch367_part37_style">
		<LineStyle>
			<width>6.830075406032482</width>
			<color>FF0059f3</color>
		</LineStyle>
	</Style>
	<Style id="branch367_part38_style">
		<LineStyle>
			<width>6.832772621809745</width>
			<color>FF0059f3</color>
		</LineStyle>
	</Style>
	<Style id="branch367_part39_style">
		<LineStyle>
			<width>6.835469837587007</width>
			<color>FF0059f3</color>
		</LineStyle>
	</Style>
	<Style id="branch367_part40_style">
		<LineStyle>
			<width>6.838167053364269</width>
			<color>FF0059f3</color>
		</LineStyle>
	</Style>
	<Style id="branch367_part41_style">
		<LineStyle>
			<width>6.840864269141532</width>
			<color>FF0059f3</color>
		</LineStyle>
	</Style>
	<Style id="branch367_part42_style">
		<LineStyle>
			<width>6.843561484918793</width>
			<color>FF0059f3</color>
		</LineStyle>
	</Style>
	<Style id="branch367_part43_style">
		<LineStyle>
			<width>6.846258700696056</width>
			<color>FF0059f3</color>
		</LineStyle>
	</Style>
	<Style id="branch367_part44_style">
		<LineStyle>
			<width>6.848955916473318</width>
			<color>FF0059f3</color>
		</LineStyle>
	</Style>
	<Style id="branch367_part45_style">
		<LineStyle>
			<width>6.85165313225058</width>
			<color>FF0059f3</color>
		</LineStyle>
	</Style>
	<Style id="branch367_part46_style">
		<LineStyle>
			<width>6.854350348027842</width>
			<color>FF0059f3</color>
		</LineStyle>
	</Style>
	<Style id="branch367_part47_style">
		<LineStyle>
			<width>6.8570475638051045</width>
			<color>FF0059f3</color>
		</LineStyle>
	</Style>
	<Style id="branch367_part48_style">
		<LineStyle>
			<width>6.859744779582367</width>
			<color>FF0059f3</color>
		</LineStyle>
	</Style>
	<Style id="branch367_part49_style">
		<LineStyle>
			<width>6.862441995359629</width>
			<color>FF005af3</color>
		</LineStyle>
	</Style>
	<Style id="branch367_part50_style">
		<LineStyle>
			<width>6.86513921113689</width>
			<color>FF005af3</color>
		</LineStyle>
	</Style>
	<Style id="branch367_part51_style">
		<LineStyle>
			<width>6.867836426914153</width>
			<color>FF005af3</color>
		</LineStyle>
	</Style>
	<Style id="branch367_part52_style">
		<LineStyle>
			<width>6.870533642691416</width>
			<color>FF005af3</color>
		</LineStyle>
	</Style>
	<Style id="branch367_part53_style">
		<LineStyle>
			<width>6.873230858468677</width>
			<color>FF005af3</color>
		</LineStyle>
	</Style>
	<Style id="branch367_part54_style">
		<LineStyle>
			<width>6.87592807424594</width>
			<color>FF005af3</color>
		</LineStyle>
	</Style>
	<Style id="branch367_part55_style">
		<LineStyle>
			<width>6.878625290023201</width>
			<color>FF005af3</color>
		</LineStyle>
	</Style>
	<Style id="branch367_part56_style">
		<LineStyle>
			<width>6.881322505800464</width>
			<color>FF005af3</color>
		</LineStyle>
	</Style>
	<Style id="branch367_part57_style">
		<LineStyle>
			<width>6.884019721577727</width>
			<color>FF005af3</color>
		</LineStyle>
	</Style>
	<Style id="branch367_part58_style">
		<LineStyle>
			<width>6.886716937354988</width>
			<color>FF005af3</color>
		</LineStyle>
	</Style>
	<Style id="branch367_part59_style">
		<LineStyle>
			<width>6.88941415313225</width>
			<color>FF005af3</color>
		</LineStyle>
	</Style>
	<Style id="branch367_part60_style">
		<LineStyle>
			<width>6.892111368909513</width>
			<color>FF005af3</color>
		</LineStyle>
	</Style>
	<Style id="branch367_part61_style">
		<LineStyle>
			<width>6.894808584686775</width>
			<color>FF005af3</color>
		</LineStyle>
	</Style>
	<Style id="branch367_part62_style">
		<LineStyle>
			<width>6.897505800464037</width>
			<color>FF005af3</color>
		</LineStyle>
	</Style>
	<Style id="branch367_part63_style">
		<LineStyle>
			<width>6.900203016241299</width>
			<color>FF005bf3</color>
		</LineStyle>
	</Style>
	<Style id="branch367_part64_style">
		<LineStyle>
			<width>6.9029002320185615</width>
			<color>FF005bf3</color>
		</LineStyle>
	</Style>
	<Style id="branch367_part65_style">
		<LineStyle>
			<width>6.905597447795824</width>
			<color>FF005bf3</color>
		</LineStyle>
	</Style>
	<Style id="branch367_part66_style">
		<LineStyle>
			<width>6.908294663573086</width>
			<color>FF005bf3</color>
		</LineStyle>
	</Style>
	<Style id="branch367_part67_style">
		<LineStyle>
			<width>6.910991879350348</width>
			<color>FF005bf3</color>
		</LineStyle>
	</Style>
	<Style id="branch367_part68_style">
		<LineStyle>
			<width>6.91368909512761</width>
			<color>FF005bf3</color>
		</LineStyle>
	</Style>
	<Style id="branch367_part69_style">
		<LineStyle>
			<width>6.916386310904873</width>
			<color>FF005bf3</color>
		</LineStyle>
	</Style>
	<Style id="branch367_part70_style">
		<LineStyle>
			<width>6.919083526682135</width>
			<color>FF005bf3</color>
		</LineStyle>
	</Style>
	<Style id="branch367_part71_style">
		<LineStyle>
			<width>6.921780742459397</width>
			<color>FF005bf3</color>
		</LineStyle>
	</Style>
	<Style id="branch367_part72_style">
		<LineStyle>
			<width>6.9244779582366585</width>
			<color>FF005bf3</color>
		</LineStyle>
	</Style>
	<Style id="branch367_part73_style">
		<LineStyle>
			<width>6.927175174013922</width>
			<color>FF005bf3</color>
		</LineStyle>
	</Style>
	<Style id="branch367_part74_style">
		<LineStyle>
			<width>6.929872389791184</width>
			<color>FF005bf3</color>
		</LineStyle>
	</Style>
	<Style id="branch367_part75_style">
		<LineStyle>
			<width>6.932569605568445</width>
			<color>FF005bf3</color>
		</LineStyle>
	</Style>
	<Style id="branch367_part76_style">
		<LineStyle>
			<width>6.935266821345707</width>
			<color>FF005bf3</color>
		</LineStyle>
	</Style>
	<Style id="branch367_part77_style">
		<LineStyle>
			<width>6.93796403712297</width>
			<color>FF005cf3</color>
		</LineStyle>
	</Style>
	<Style id="branch367_part78_style">
		<LineStyle>
			<width>6.940661252900232</width>
			<color>FF005cf3</color>
		</LineStyle>
	</Style>
	<Style id="branch367_part79_style">
		<LineStyle>
			<width>6.943358468677494</width>
			<color>FF005cf3</color>
		</LineStyle>
	</Style>
	<Style id="branch367_part80_style">
		<LineStyle>
			<width>6.946055684454756</width>
			<color>FF005cf3</color>
		</LineStyle>
	</Style>
	<Style id="branch367_part81_style">
		<LineStyle>
			<width>6.9487529002320185</width>
			<color>FF005cf3</color>
		</LineStyle>
	</Style>
	<Style id="branch367_part82_style">
		<LineStyle>
			<width>6.951450116009281</width>
			<color>FF005cf3</color>
		</LineStyle>
	</Style>
	<Style id="branch367_part83_style">
		<LineStyle>
			<width>6.954147331786543</width>
			<color>FF005cf3</color>
		</LineStyle>
	</Style>
	<Style id="branch367_part84_style">
		<LineStyle>
			<width>6.956844547563805</width>
			<color>FF005cf3</color>
		</LineStyle>
	</Style>
	<Style id="branch367_part85_style">
		<LineStyle>
			<width>6.959541763341067</width>
			<color>FF005cf3</color>
		</LineStyle>
	</Style>
	<Style id="branch367_part86_style">
		<LineStyle>
			<width>6.96223897911833</width>
			<color>FF005cf3</color>
		</LineStyle>
	</Style>
	<Style id="branch367_part87_style">
		<LineStyle>
			<width>6.964936194895592</width>
			<color>FF005cf3</color>
		</LineStyle>
	</Style>
	<Style id="branch367_part88_style">
		<LineStyle>
			<width>6.967633410672853</width>
			<color>FF005cf3</color>
		</LineStyle>
	</Style>
	<Style id="branch367_part89_style">
		<LineStyle>
			<width>6.970330626450116</width>
			<color>FF005cf3</color>
		</LineStyle>
	</Style>
	<Style id="branch367_part90_style">
		<LineStyle>
			<width>6.973027842227379</width>
			<color>FF005df3</color>
		</LineStyle>
	</Style>
	<Style id="branch367_part91_style">
		<LineStyle>
			<width>6.97572505800464</width>
			<color>FF005df3</color>
		</LineStyle>
	</Style>
	<Style id="branch367_part92_style">
		<LineStyle>
			<width>6.978422273781903</width>
			<color>FF005df3</color>
		</LineStyle>
	</Style>
	<Style id="branch367_part93_style">
		<LineStyle>
			<width>6.981119489559164</width>
			<color>FF005df3</color>
		</LineStyle>
	</Style>
	<Style id="branch367_part94_style">
		<LineStyle>
			<width>6.983816705336427</width>
			<color>FF005df3</color>
		</LineStyle>
	</Style>
	<Style id="branch367_part95_style">
		<LineStyle>
			<width>6.986513921113689</width>
			<color>FF005df3</color>
		</LineStyle>
	</Style>
	<Style id="branch367_part96_style">
		<LineStyle>
			<width>6.989211136890951</width>
			<color>FF005df3</color>
		</LineStyle>
	</Style>
	<Style id="branch367_part97_style">
		<LineStyle>
			<width>6.991908352668213</width>
			<color>FF005df3</color>
		</LineStyle>
	</Style>
	<Style id="branch367_part98_style">
		<LineStyle>
			<width>6.9946055684454755</width>
			<color>FF005df3</color>
		</LineStyle>
	</Style>
	<Style id="branch367_part99_style">
		<LineStyle>
			<width>6.997302784222738</width>
			<color>FF005df3</color>
		</LineStyle>
	</Style>
	<Style id="branch367_part100_style">
		<LineStyle>
			<width>7.0</width>
			<color>FF005df3</color>
		</LineStyle>
	</Style>
	<Style id="branch371_part1_style">
		<LineStyle>
			<width>6.481353503184714</width>
			<color>FF0056f3</color>
		</LineStyle>
	</Style>
	<Style id="branch371_part2_style">
		<LineStyle>
			<width>6.486592356687898</width>
			<color>FF0056f3</color>
		</LineStyle>
	</Style>
	<Style id="branch371_part3_style">
		<LineStyle>
			<width>6.491831210191083</width>
			<color>FF0056f3</color>
		</LineStyle>
	</Style>
	<Style id="branch371_part4_style">
		<LineStyle>
			<width>6.4970700636942675</width>
			<color>FF0056f3</color>
		</LineStyle>
	</Style>
	<Style id="branch371_part5_style">
		<LineStyle>
			<width>6.502308917197452</width>
			<color>FF0056f3</color>
		</LineStyle>
	</Style>
	<Style id="branch371_part6_style">
		<LineStyle>
			<width>6.507547770700636</width>
			<color>FF0056f3</color>
		</LineStyle>
	</Style>
	<Style id="branch371_part7_style">
		<LineStyle>
			<width>6.512786624203821</width>
			<color>FF0057f3</color>
		</LineStyle>
	</Style>
	<Style id="branch371_part8_style">
		<LineStyle>
			<width>6.518025477707006</width>
			<color>FF0057f3</color>
		</LineStyle>
	</Style>
	<Style id="branch371_part9_style">
		<LineStyle>
			<width>6.523264331210191</width>
			<color>FF0057f3</color>
		</LineStyle>
	</Style>
	<Style id="branch371_part10_style">
		<LineStyle>
			<width>6.528503184713376</width>
			<color>FF0057f3</color>
		</LineStyle>
	</Style>
	<Style id="branch371_part11_style">
		<LineStyle>
			<width>6.533742038216561</width>
			<color>FF0057f3</color>
		</LineStyle>
	</Style>
	<Style id="branch371_part12_style">
		<LineStyle>
			<width>6.538980891719745</width>
			<color>FF0057f3</color>
		</LineStyle>
	</Style>
	<Style id="branch371_part13_style">
		<LineStyle>
			<width>6.54421974522293</width>
			<color>FF0057f3</color>
		</LineStyle>
	</Style>
	<Style id="branch371_part14_style">
		<LineStyle>
			<width>6.5494585987261145</width>
			<color>FF0057f3</color>
		</LineStyle>
	</Style>
	<Style id="branch371_part15_style">
		<LineStyle>
			<width>6.554697452229299</width>
			<color>FF0057f3</color>
		</LineStyle>
	</Style>
	<Style id="branch371_part16_style">
		<LineStyle>
			<width>6.559936305732483</width>
			<color>FF0057f3</color>
		</LineStyle>
	</Style>
	<Style id="branch371_part17_style">
		<LineStyle>
			<width>6.565175159235669</width>
			<color>FF0057f3</color>
		</LineStyle>
	</Style>
	<Style id="branch371_part18_style">
		<LineStyle>
			<width>6.570414012738853</width>
			<color>FF0057f3</color>
		</LineStyle>
	</Style>
	<Style id="branch371_part19_style">
		<LineStyle>
			<width>6.575652866242038</width>
			<color>FF0057f3</color>
		</LineStyle>
	</Style>
	<Style id="branch371_part20_style">
		<LineStyle>
			<width>6.580891719745223</width>
			<color>FF0058f3</color>
		</LineStyle>
	</Style>
	<Style id="branch371_part21_style">
		<LineStyle>
			<width>6.586130573248408</width>
			<color>FF0058f3</color>
		</LineStyle>
	</Style>
	<Style id="branch371_part22_style">
		<LineStyle>
			<width>6.591369426751592</width>
			<color>FF0058f3</color>
		</LineStyle>
	</Style>
	<Style id="branch371_part23_style">
		<LineStyle>
			<width>6.596608280254777</width>
			<color>FF0058f3</color>
		</LineStyle>
	</Style>
	<Style id="branch371_part24_style">
		<LineStyle>
			<width>6.601847133757961</width>
			<color>FF0058f3</color>
		</LineStyle>
	</Style>
	<Style id="branch371_part25_style">
		<LineStyle>
			<width>6.607085987261146</width>
			<color>FF0058f3</color>
		</LineStyle>
	</Style>
	<Style id="branch371_part26_style">
		<LineStyle>
			<width>6.612324840764331</width>
			<color>FF0058f3</color>
		</LineStyle>
	</Style>
	<Style id="branch371_part27_style">
		<LineStyle>
			<width>6.617563694267516</width>
			<color>FF0058f3</color>
		</LineStyle>
	</Style>
	<Style id="branch371_part28_style">
		<LineStyle>
			<width>6.622802547770701</width>
			<color>FF0058f3</color>
		</LineStyle>
	</Style>
	<Style id="branch371_part29_style">
		<LineStyle>
			<width>6.628041401273885</width>
			<color>FF0058f3</color>
		</LineStyle>
	</Style>
	<Style id="branch371_part30_style">
		<LineStyle>
			<width>6.63328025477707</width>
			<color>FF0058f3</color>
		</LineStyle>
	</Style>
	<Style id="branch371_part31_style">
		<LineStyle>
			<width>6.638519108280255</width>
			<color>FF0058f3</color>
		</LineStyle>
	</Style>
	<Style id="branch371_part32_style">
		<LineStyle>
			<width>6.6437579617834395</width>
			<color>FF0059f3</color>
		</LineStyle>
	</Style>
	<Style id="branch371_part33_style">
		<LineStyle>
			<width>6.648996815286624</width>
			<color>FF0059f3</color>
		</LineStyle>
	</Style>
	<Style id="branch371_part34_style">
		<LineStyle>
			<width>6.654235668789809</width>
			<color>FF0059f3</color>
		</LineStyle>
	</Style>
	<Style id="branch371_part35_style">
		<LineStyle>
			<width>6.659474522292993</width>
			<color>FF0059f3</color>
		</LineStyle>
	</Style>
	<Style id="branch371_part36_style">
		<LineStyle>
			<width>6.664713375796178</width>
			<color>FF0059f3</color>
		</LineStyle>
	</Style>
	<Style id="branch371_part37_style">
		<LineStyle>
			<width>6.669952229299363</width>
			<color>FF0059f3</color>
		</LineStyle>
	</Style>
	<Style id="branch371_part38_style">
		<LineStyle>
			<width>6.675191082802548</width>
			<color>FF0059f3</color>
		</LineStyle>
	</Style>
	<Style id="branch371_part39_style">
		<LineStyle>
			<width>6.680429936305732</width>
			<color>FF0059f3</color>
		</LineStyle>
	</Style>
	<Style id="branch371_part40_style">
		<LineStyle>
			<width>6.6856687898089175</width>
			<color>FF0059f3</color>
		</LineStyle>
	</Style>
	<Style id="branch371_part41_style">
		<LineStyle>
			<width>6.6909076433121015</width>
			<color>FF0059f3</color>
		</LineStyle>
	</Style>
	<Style id="branch371_part42_style">
		<LineStyle>
			<width>6.696146496815286</width>
			<color>FF0059f3</color>
		</LineStyle>
	</Style>
	<Style id="branch371_part43_style">
		<LineStyle>
			<width>6.701385350318471</width>
			<color>FF0059f3</color>
		</LineStyle>
	</Style>
	<Style id="branch371_part44_style">
		<LineStyle>
			<width>6.706624203821656</width>
			<color>FF0059f3</color>
		</LineStyle>
	</Style>
	<Style id="branch371_part45_style">
		<LineStyle>
			<width>6.71186305732484</width>
			<color>FF005af3</color>
		</LineStyle>
	</Style>
	<Style id="branch371_part46_style">
		<LineStyle>
			<width>6.717101910828026</width>
			<color>FF005af3</color>
		</LineStyle>
	</Style>
	<Style id="branch371_part47_style">
		<LineStyle>
			<width>6.72234076433121</width>
			<color>FF005af3</color>
		</LineStyle>
	</Style>
	<Style id="branch371_part48_style">
		<LineStyle>
			<width>6.727579617834395</width>
			<color>FF005af3</color>
		</LineStyle>
	</Style>
	<Style id="branch371_part49_style">
		<LineStyle>
			<width>6.73281847133758</width>
			<color>FF005af3</color>
		</LineStyle>
	</Style>
	<Style id="branch371_part50_style">
		<LineStyle>
			<width>6.7380573248407645</width>
			<color>FF005af3</color>
		</LineStyle>
	</Style>
	<Style id="branch371_part51_style">
		<LineStyle>
			<width>6.7432961783439485</width>
			<color>FF005af3</color>
		</LineStyle>
	</Style>
	<Style id="branch371_part52_style">
		<LineStyle>
			<width>6.748535031847133</width>
			<color>FF005af3</color>
		</LineStyle>
	</Style>
	<Style id="branch371_part53_style">
		<LineStyle>
			<width>6.753773885350318</width>
			<color>FF005af3</color>
		</LineStyle>
	</Style>
	<Style id="branch371_part54_style">
		<LineStyle>
			<width>6.759012738853503</width>
			<color>FF005af3</color>
		</LineStyle>
	</Style>
	<Style id="branch371_part55_style">
		<LineStyle>
			<width>6.764251592356688</width>
			<color>FF005af3</color>
		</LineStyle>
	</Style>
	<Style id="branch371_part56_style">
		<LineStyle>
			<width>6.769490445859873</width>
			<color>FF005af3</color>
		</LineStyle>
	</Style>
	<Style id="branch371_part57_style">
		<LineStyle>
			<width>6.774729299363058</width>
			<color>FF005af3</color>
		</LineStyle>
	</Style>
	<Style id="branch371_part58_style">
		<LineStyle>
			<width>6.779968152866242</width>
			<color>FF005bf3</color>
		</LineStyle>
	</Style>
	<Style id="branch371_part59_style">
		<LineStyle>
			<width>6.7852070063694265</width>
			<color>FF005bf3</color>
		</LineStyle>
	</Style>
	<Style id="branch371_part60_style">
		<LineStyle>
			<width>6.790445859872611</width>
			<color>FF005bf3</color>
		</LineStyle>
	</Style>
	<Style id="branch371_part61_style">
		<LineStyle>
			<width>6.795684713375796</width>
			<color>FF005bf3</color>
		</LineStyle>
	</Style>
	<Style id="branch371_part62_style">
		<LineStyle>
			<width>6.80092356687898</width>
			<color>FF005bf3</color>
		</LineStyle>
	</Style>
	<Style id="branch371_part63_style">
		<LineStyle>
			<width>6.806162420382166</width>
			<color>FF005bf3</color>
		</LineStyle>
	</Style>
	<Style id="branch371_part64_style">
		<LineStyle>
			<width>6.81140127388535</width>
			<color>FF005bf3</color>
		</LineStyle>
	</Style>
	<Style id="branch371_part65_style">
		<LineStyle>
			<width>6.816640127388535</width>
			<color>FF005bf3</color>
		</LineStyle>
	</Style>
	<Style id="branch371_part66_style">
		<LineStyle>
			<width>6.82187898089172</width>
			<color>FF005bf3</color>
		</LineStyle>
	</Style>
	<Style id="branch371_part67_style">
		<LineStyle>
			<width>6.827117834394905</width>
			<color>FF005bf3</color>
		</LineStyle>
	</Style>
	<Style id="branch371_part68_style">
		<LineStyle>
			<width>6.832356687898089</width>
			<color>FF005bf3</color>
		</LineStyle>
	</Style>
	<Style id="branch371_part69_style">
		<LineStyle>
			<width>6.837595541401274</width>
			<color>FF005bf3</color>
		</LineStyle>
	</Style>
	<Style id="branch371_part70_style">
		<LineStyle>
			<width>6.842834394904458</width>
			<color>FF005bf3</color>
		</LineStyle>
	</Style>
	<Style id="branch371_part71_style">
		<LineStyle>
			<width>6.848073248407643</width>
			<color>FF005cf3</color>
		</LineStyle>
	</Style>
	<Style id="branch371_part72_style">
		<LineStyle>
			<width>6.853312101910828</width>
			<color>FF005cf3</color>
		</LineStyle>
	</Style>
	<Style id="branch371_part73_style">
		<LineStyle>
			<width>6.858550955414013</width>
			<color>FF005cf3</color>
		</LineStyle>
	</Style>
	<Style id="branch371_part74_style">
		<LineStyle>
			<width>6.863789808917197</width>
			<color>FF005cf3</color>
		</LineStyle>
	</Style>
	<Style id="branch371_part75_style">
		<LineStyle>
			<width>6.869028662420382</width>
			<color>FF005cf3</color>
		</LineStyle>
	</Style>
	<Style id="branch371_part76_style">
		<LineStyle>
			<width>6.874267515923567</width>
			<color>FF005cf3</color>
		</LineStyle>
	</Style>
	<Style id="branch371_part77_style">
		<LineStyle>
			<width>6.8795063694267515</width>
			<color>FF005cf3</color>
		</LineStyle>
	</Style>
	<Style id="branch371_part78_style">
		<LineStyle>
			<width>6.884745222929936</width>
			<color>FF005cf3</color>
		</LineStyle>
	</Style>
	<Style id="branch371_part79_style">
		<LineStyle>
			<width>6.889984076433121</width>
			<color>FF005cf3</color>
		</LineStyle>
	</Style>
	<Style id="branch371_part80_style">
		<LineStyle>
			<width>6.895222929936306</width>
			<color>FF005cf3</color>
		</LineStyle>
	</Style>
	<Style id="branch371_part81_style">
		<LineStyle>
			<width>6.90046178343949</width>
			<color>FF005cf3</color>
		</LineStyle>
	</Style>
	<Style id="branch371_part82_style">
		<LineStyle>
			<width>6.905700636942675</width>
			<color>FF005cf3</color>
		</LineStyle>
	</Style>
	<Style id="branch371_part83_style">
		<LineStyle>
			<width>6.91093949044586</width>
			<color>FF005df3</color>
		</LineStyle>
	</Style>
	<Style id="branch371_part84_style">
		<LineStyle>
			<width>6.916178343949045</width>
			<color>FF005df3</color>
		</LineStyle>
	</Style>
	<Style id="branch371_part85_style">
		<LineStyle>
			<width>6.921417197452229</width>
			<color>FF005df3</color>
		</LineStyle>
	</Style>
	<Style id="branch371_part86_style">
		<LineStyle>
			<width>6.9266560509554145</width>
			<color>FF005df3</color>
		</LineStyle>
	</Style>
	<Style id="branch371_part87_style">
		<LineStyle>
			<width>6.9318949044585985</width>
			<color>FF005df3</color>
		</LineStyle>
	</Style>
	<Style id="branch371_part88_style">
		<LineStyle>
			<width>6.937133757961783</width>
			<color>FF005df3</color>
		</LineStyle>
	</Style>
	<Style id="branch371_part89_style">
		<LineStyle>
			<width>6.942372611464968</width>
			<color>FF005df3</color>
		</LineStyle>
	</Style>
	<Style id="branch371_part90_style">
		<LineStyle>
			<width>6.947611464968153</width>
			<color>FF005df3</color>
		</LineStyle>
	</Style>
	<Style id="branch371_part91_style">
		<LineStyle>
			<width>6.952850318471337</width>
			<color>FF005df3</color>
		</LineStyle>
	</Style>
	<Style id="branch371_part92_style">
		<LineStyle>
			<width>6.958089171974523</width>
			<color>FF005df3</color>
		</LineStyle>
	</Style>
	<Style id="branch371_part93_style">
		<LineStyle>
			<width>6.963328025477707</width>
			<color>FF005df3</color>
		</LineStyle>
	</Style>
	<Style id="branch371_part94_style">
		<LineStyle>
			<width>6.968566878980892</width>
			<color>FF005df3</color>
		</LineStyle>
	</Style>
	<Style id="branch371_part95_style">
		<LineStyle>
			<width>6.9738057324840765</width>
			<color>FF005df3</color>
		</LineStyle>
	</Style>
	<Style id="branch371_part96_style">
		<LineStyle>
			<width>6.979044585987261</width>
			<color>FF005ef3</color>
		</LineStyle>
	</Style>
	<Style id="branch371_part97_style">
		<LineStyle>
			<width>6.984283439490445</width>
			<color>FF005ef3</color>
		</LineStyle>
	</Style>
	<Style id="branch371_part98_style">
		<LineStyle>
			<width>6.98952229299363</width>
			<color>FF005ef3</color>
		</LineStyle>
	</Style>
	<Style id="branch371_part99_style">
		<LineStyle>
			<width>6.994761146496815</width>
			<color>FF005ef3</color>
		</LineStyle>
	</Style>
	<Style id="branch371_part100_style">
		<LineStyle>
			<width>7.0</width>
			<color>FF005ef3</color>
		</LineStyle>
	</Style>
	<Style id="branch379_part1_style">
		<LineStyle>
			<width>6.928892036981807</width>
			<color>FF0060f3</color>
		</LineStyle>
	</Style>
	<Style id="branch379_part2_style">
		<LineStyle>
			<width>6.9296102992345165</width>
			<color>FF0060f3</color>
		</LineStyle>
	</Style>
	<Style id="branch379_part3_style">
		<LineStyle>
			<width>6.930328561487226</width>
			<color>FF0060f3</color>
		</LineStyle>
	</Style>
	<Style id="branch379_part4_style">
		<LineStyle>
			<width>6.931046823739934</width>
			<color>FF0060f3</color>
		</LineStyle>
	</Style>
	<Style id="branch379_part5_style">
		<LineStyle>
			<width>6.931765085992643</width>
			<color>FF0060f3</color>
		</LineStyle>
	</Style>
	<Style id="branch379_part6_style">
		<LineStyle>
			<width>6.932483348245352</width>
			<color>FF0060f3</color>
		</LineStyle>
	</Style>
	<Style id="branch379_part7_style">
		<LineStyle>
			<width>6.933201610498061</width>
			<color>FF0060f3</color>
		</LineStyle>
	</Style>
	<Style id="branch379_part8_style">
		<LineStyle>
			<width>6.933919872750771</width>
			<color>FF0060f3</color>
		</LineStyle>
	</Style>
	<Style id="branch379_part9_style">
		<LineStyle>
			<width>6.93463813500348</width>
			<color>FF0060f3</color>
		</LineStyle>
	</Style>
	<Style id="branch379_part10_style">
		<LineStyle>
			<width>6.9353563972561885</width>
			<color>FF0060f3</color>
		</LineStyle>
	</Style>
	<Style id="branch379_part11_style">
		<LineStyle>
			<width>6.936074659508897</width>
			<color>FF0060f3</color>
		</LineStyle>
	</Style>
	<Style id="branch379_part12_style">
		<LineStyle>
			<width>6.936792921761606</width>
			<color>FF0060f3</color>
		</LineStyle>
	</Style>
	<Style id="branch379_part13_style">
		<LineStyle>
			<width>6.9375111840143155</width>
			<color>FF0060f3</color>
		</LineStyle>
	</Style>
	<Style id="branch379_part14_style">
		<LineStyle>
			<width>6.938229446267025</width>
			<color>FF0060f3</color>
		</LineStyle>
	</Style>
	<Style id="branch379_part15_style">
		<LineStyle>
			<width>6.938947708519733</width>
			<color>FF0060f3</color>
		</LineStyle>
	</Style>
	<Style id="branch379_part16_style">
		<LineStyle>
			<width>6.939665970772443</width>
			<color>FF0060f3</color>
		</LineStyle>
	</Style>
	<Style id="branch379_part17_style">
		<LineStyle>
			<width>6.940384233025151</width>
			<color>FF0061f3</color>
		</LineStyle>
	</Style>
	<Style id="branch379_part18_style">
		<LineStyle>
			<width>6.94110249527786</width>
			<color>FF0061f3</color>
		</LineStyle>
	</Style>
	<Style id="branch379_part19_style">
		<LineStyle>
			<width>6.94182075753057</width>
			<color>FF0061f3</color>
		</LineStyle>
	</Style>
	<Style id="branch379_part20_style">
		<LineStyle>
			<width>6.942539019783279</width>
			<color>FF0061f3</color>
		</LineStyle>
	</Style>
	<Style id="branch379_part21_style">
		<LineStyle>
			<width>6.9432572820359875</width>
			<color>FF0061f3</color>
		</LineStyle>
	</Style>
	<Style id="branch379_part22_style">
		<LineStyle>
			<width>6.943975544288697</width>
			<color>FF0061f3</color>
		</LineStyle>
	</Style>
	<Style id="branch379_part23_style">
		<LineStyle>
			<width>6.944693806541406</width>
			<color>FF0061f3</color>
		</LineStyle>
	</Style>
	<Style id="branch379_part24_style">
		<LineStyle>
			<width>6.9454120687941145</width>
			<color>FF0061f3</color>
		</LineStyle>
	</Style>
	<Style id="branch379_part25_style">
		<LineStyle>
			<width>6.946130331046824</width>
			<color>FF0061f3</color>
		</LineStyle>
	</Style>
	<Style id="branch379_part26_style">
		<LineStyle>
			<width>6.946848593299532</width>
			<color>FF0061f3</color>
		</LineStyle>
	</Style>
	<Style id="branch379_part27_style">
		<LineStyle>
			<width>6.947566855552242</width>
			<color>FF0061f3</color>
		</LineStyle>
	</Style>
	<Style id="branch379_part28_style">
		<LineStyle>
			<width>6.948285117804951</width>
			<color>FF0061f3</color>
		</LineStyle>
	</Style>
	<Style id="branch379_part29_style">
		<LineStyle>
			<width>6.94900338005766</width>
			<color>FF0061f3</color>
		</LineStyle>
	</Style>
	<Style id="branch379_part30_style">
		<LineStyle>
			<width>6.949721642310369</width>
			<color>FF0061f3</color>
		</LineStyle>
	</Style>
	<Style id="branch379_part31_style">
		<LineStyle>
			<width>6.950439904563078</width>
			<color>FF0061f3</color>
		</LineStyle>
	</Style>
	<Style id="branch379_part32_style">
		<LineStyle>
			<width>6.9511581668157865</width>
			<color>FF0061f3</color>
		</LineStyle>
	</Style>
	<Style id="branch379_part33_style">
		<LineStyle>
			<width>6.951876429068496</width>
			<color>FF0061f3</color>
		</LineStyle>
	</Style>
	<Style id="branch379_part34_style">
		<LineStyle>
			<width>6.952594691321205</width>
			<color>FF0061f3</color>
		</LineStyle>
	</Style>
	<Style id="branch379_part35_style">
		<LineStyle>
			<width>6.9533129535739135</width>
			<color>FF0062f3</color>
		</LineStyle>
	</Style>
	<Style id="branch379_part36_style">
		<LineStyle>
			<width>6.954031215826623</width>
			<color>FF0062f3</color>
		</LineStyle>
	</Style>
	<Style id="branch379_part37_style">
		<LineStyle>
			<width>6.954749478079331</width>
			<color>FF0062f3</color>
		</LineStyle>
	</Style>
	<Style id="branch379_part38_style">
		<LineStyle>
			<width>6.955467740332041</width>
			<color>FF0062f3</color>
		</LineStyle>
	</Style>
	<Style id="branch379_part39_style">
		<LineStyle>
			<width>6.95618600258475</width>
			<color>FF0062f3</color>
		</LineStyle>
	</Style>
	<Style id="branch379_part40_style">
		<LineStyle>
			<width>6.956904264837459</width>
			<color>FF0062f3</color>
		</LineStyle>
	</Style>
	<Style id="branch379_part41_style">
		<LineStyle>
			<width>6.957622527090168</width>
			<color>FF0062f3</color>
		</LineStyle>
	</Style>
	<Style id="branch379_part42_style">
		<LineStyle>
			<width>6.958340789342877</width>
			<color>FF0062f3</color>
		</LineStyle>
	</Style>
	<Style id="branch379_part43_style">
		<LineStyle>
			<width>6.959059051595586</width>
			<color>FF0062f3</color>
		</LineStyle>
	</Style>
	<Style id="branch379_part44_style">
		<LineStyle>
			<width>6.959777313848295</width>
			<color>FF0062f3</color>
		</LineStyle>
	</Style>
	<Style id="branch379_part45_style">
		<LineStyle>
			<width>6.960495576101004</width>
			<color>FF0062f3</color>
		</LineStyle>
	</Style>
	<Style id="branch379_part46_style">
		<LineStyle>
			<width>6.9612138383537125</width>
			<color>FF0062f3</color>
		</LineStyle>
	</Style>
	<Style id="branch379_part47_style">
		<LineStyle>
			<width>6.961932100606422</width>
			<color>FF0062f3</color>
		</LineStyle>
	</Style>
	<Style id="branch379_part48_style">
		<LineStyle>
			<width>6.962650362859131</width>
			<color>FF0062f3</color>
		</LineStyle>
	</Style>
	<Style id="branch379_part49_style">
		<LineStyle>
			<width>6.9633686251118405</width>
			<color>FF0062f3</color>
		</LineStyle>
	</Style>
	<Style id="branch379_part50_style">
		<LineStyle>
			<width>6.96408688736455</width>
			<color>FF0062f3</color>
		</LineStyle>
	</Style>
	<Style id="branch379_part51_style">
		<LineStyle>
			<width>6.964805149617258</width>
			<color>FF0062f3</color>
		</LineStyle>
	</Style>
	<Style id="branch379_part52_style">
		<LineStyle>
			<width>6.965523411869967</width>
			<color>FF0062f3</color>
		</LineStyle>
	</Style>
	<Style id="branch379_part53_style">
		<LineStyle>
			<width>6.966241674122676</width>
			<color>FF0063f3</color>
		</LineStyle>
	</Style>
	<Style id="branch379_part54_style">
		<LineStyle>
			<width>6.966959936375385</width>
			<color>FF0063f3</color>
		</LineStyle>
	</Style>
	<Style id="branch379_part55_style">
		<LineStyle>
			<width>6.967678198628095</width>
			<color>FF0063f3</color>
		</LineStyle>
	</Style>
	<Style id="branch379_part56_style">
		<LineStyle>
			<width>6.968396460880803</width>
			<color>FF0063f3</color>
		</LineStyle>
	</Style>
	<Style id="branch379_part57_style">
		<LineStyle>
			<width>6.9691147231335115</width>
			<color>FF0063f3</color>
		</LineStyle>
	</Style>
	<Style id="branch379_part58_style">
		<LineStyle>
			<width>6.969832985386221</width>
			<color>FF0063f3</color>
		</LineStyle>
	</Style>
	<Style id="branch379_part59_style">
		<LineStyle>
			<width>6.97055124763893</width>
			<color>FF0063f3</color>
		</LineStyle>
	</Style>
	<Style id="branch379_part60_style">
		<LineStyle>
			<width>6.9712695098916395</width>
			<color>FF0063f3</color>
		</LineStyle>
	</Style>
	<Style id="branch379_part61_style">
		<LineStyle>
			<width>6.971987772144349</width>
			<color>FF0063f3</color>
		</LineStyle>
	</Style>
	<Style id="branch379_part62_style">
		<LineStyle>
			<width>6.972706034397057</width>
			<color>FF0063f3</color>
		</LineStyle>
	</Style>
	<Style id="branch379_part63_style">
		<LineStyle>
			<width>6.973424296649767</width>
			<color>FF0063f3</color>
		</LineStyle>
	</Style>
	<Style id="branch379_part64_style">
		<LineStyle>
			<width>6.974142558902475</width>
			<color>FF0063f3</color>
		</LineStyle>
	</Style>
	<Style id="branch379_part65_style">
		<LineStyle>
			<width>6.974860821155184</width>
			<color>FF0063f3</color>
		</LineStyle>
	</Style>
	<Style id="branch379_part66_style">
		<LineStyle>
			<width>6.975579083407894</width>
			<color>FF0063f3</color>
		</LineStyle>
	</Style>
	<Style id="branch379_part67_style">
		<LineStyle>
			<width>6.976297345660602</width>
			<color>FF0063f3</color>
		</LineStyle>
	</Style>
	<Style id="branch379_part68_style">
		<LineStyle>
			<width>6.977015607913311</width>
			<color>FF0063f3</color>
		</LineStyle>
	</Style>
	<Style id="branch379_part69_style">
		<LineStyle>
			<width>6.977733870166021</width>
			<color>FF0063f3</color>
		</LineStyle>
	</Style>
	<Style id="branch379_part70_style">
		<LineStyle>
			<width>6.978452132418729</width>
			<color>FF0064f3</color>
		</LineStyle>
	</Style>
	<Style id="branch379_part71_style">
		<LineStyle>
			<width>6.9791703946714385</width>
			<color>FF0064f3</color>
		</LineStyle>
	</Style>
	<Style id="branch379_part72_style">
		<LineStyle>
			<width>6.979888656924148</width>
			<color>FF0064f3</color>
		</LineStyle>
	</Style>
	<Style id="branch379_part73_style">
		<LineStyle>
			<width>6.980606919176856</width>
			<color>FF0064f3</color>
		</LineStyle>
	</Style>
	<Style id="branch379_part74_style">
		<LineStyle>
			<width>6.981325181429566</width>
			<color>FF0064f3</color>
		</LineStyle>
	</Style>
	<Style id="branch379_part75_style">
		<LineStyle>
			<width>6.982043443682275</width>
			<color>FF0064f3</color>
		</LineStyle>
	</Style>
	<Style id="branch379_part76_style">
		<LineStyle>
			<width>6.982761705934983</width>
			<color>FF0064f3</color>
		</LineStyle>
	</Style>
	<Style id="branch379_part77_style">
		<LineStyle>
			<width>6.983479968187693</width>
			<color>FF0064f3</color>
		</LineStyle>
	</Style>
	<Style id="branch379_part78_style">
		<LineStyle>
			<width>6.984198230440401</width>
			<color>FF0064f3</color>
		</LineStyle>
	</Style>
	<Style id="branch379_part79_style">
		<LineStyle>
			<width>6.98491649269311</width>
			<color>FF0064f3</color>
		</LineStyle>
	</Style>
	<Style id="branch379_part80_style">
		<LineStyle>
			<width>6.98563475494582</width>
			<color>FF0064f3</color>
		</LineStyle>
	</Style>
	<Style id="branch379_part81_style">
		<LineStyle>
			<width>6.986353017198529</width>
			<color>FF0064f3</color>
		</LineStyle>
	</Style>
	<Style id="branch379_part82_style">
		<LineStyle>
			<width>6.9870712794512375</width>
			<color>FF0064f3</color>
		</LineStyle>
	</Style>
	<Style id="branch379_part83_style">
		<LineStyle>
			<width>6.987789541703947</width>
			<color>FF0064f3</color>
		</LineStyle>
	</Style>
	<Style id="branch379_part84_style">
		<LineStyle>
			<width>6.988507803956655</width>
			<color>FF0064f3</color>
		</LineStyle>
	</Style>
	<Style id="branch379_part85_style">
		<LineStyle>
			<width>6.989226066209365</width>
			<color>FF0064f3</color>
		</LineStyle>
	</Style>
	<Style id="branch379_part86_style">
		<LineStyle>
			<width>6.989944328462074</width>
			<color>FF0064f3</color>
		</LineStyle>
	</Style>
	<Style id="branch379_part87_style">
		<LineStyle>
			<width>6.990662590714782</width>
			<color>FF0064f3</color>
		</LineStyle>
	</Style>
	<Style id="branch379_part88_style">
		<LineStyle>
			<width>6.991380852967492</width>
			<color>FF0065f3</color>
		</LineStyle>
	</Style>
	<Style id="branch379_part89_style">
		<LineStyle>
			<width>6.992099115220201</width>
			<color>FF0065f3</color>
		</LineStyle>
	</Style>
	<Style id="branch379_part90_style">
		<LineStyle>
			<width>6.99281737747291</width>
			<color>FF0065f3</color>
		</LineStyle>
	</Style>
	<Style id="branch379_part91_style">
		<LineStyle>
			<width>6.993535639725619</width>
			<color>FF0065f3</color>
		</LineStyle>
	</Style>
	<Style id="branch379_part92_style">
		<LineStyle>
			<width>6.994253901978328</width>
			<color>FF0065f3</color>
		</LineStyle>
	</Style>
	<Style id="branch379_part93_style">
		<LineStyle>
			<width>6.9949721642310365</width>
			<color>FF0065f3</color>
		</LineStyle>
	</Style>
	<Style id="branch379_part94_style">
		<LineStyle>
			<width>6.995690426483746</width>
			<color>FF0065f3</color>
		</LineStyle>
	</Style>
	<Style id="branch379_part95_style">
		<LineStyle>
			<width>6.996408688736455</width>
			<color>FF0065f3</color>
		</LineStyle>
	</Style>
	<Style id="branch379_part96_style">
		<LineStyle>
			<width>6.9971269509891645</width>
			<color>FF0065f3</color>
		</LineStyle>
	</Style>
	<Style id="branch379_part97_style">
		<LineStyle>
			<width>6.997845213241873</width>
			<color>FF0065f3</color>
		</LineStyle>
	</Style>
	<Style id="branch379_part98_style">
		<LineStyle>
			<width>6.998563475494581</width>
			<color>FF0065f3</color>
		</LineStyle>
	</Style>
	<Style id="branch379_part99_style">
		<LineStyle>
			<width>6.999281737747291</width>
			<color>FF0065f3</color>
		</LineStyle>
	</Style>
	<Style id="branch379_part100_style">
		<LineStyle>
			<width>7.0</width>
			<color>FF0065f3</color>
		</LineStyle>
	</Style>
	<Style id="branch380_part1_style">
		<LineStyle>
			<width>6.353421052631579</width>
			<color>FF0062f3</color>
		</LineStyle>
	</Style>
	<Style id="branch380_part2_style">
		<LineStyle>
			<width>6.359952153110048</width>
			<color>FF0062f3</color>
		</LineStyle>
	</Style>
	<Style id="branch380_part3_style">
		<LineStyle>
			<width>6.366483253588517</width>
			<color>FF0062f3</color>
		</LineStyle>
	</Style>
	<Style id="branch380_part4_style">
		<LineStyle>
			<width>6.373014354066986</width>
			<color>FF0062f3</color>
		</LineStyle>
	</Style>
	<Style id="branch380_part5_style">
		<LineStyle>
			<width>6.379545454545455</width>
			<color>FF0062f3</color>
		</LineStyle>
	</Style>
	<Style id="branch380_part6_style">
		<LineStyle>
			<width>6.386076555023923</width>
			<color>FF0062f3</color>
		</LineStyle>
	</Style>
	<Style id="branch380_part7_style">
		<LineStyle>
			<width>6.392607655502393</width>
			<color>FF0062f3</color>
		</LineStyle>
	</Style>
	<Style id="branch380_part8_style">
		<LineStyle>
			<width>6.399138755980862</width>
			<color>FF0062f3</color>
		</LineStyle>
	</Style>
	<Style id="branch380_part9_style">
		<LineStyle>
			<width>6.40566985645933</width>
			<color>FF0062f3</color>
		</LineStyle>
	</Style>
	<Style id="branch380_part10_style">
		<LineStyle>
			<width>6.412200956937799</width>
			<color>FF0062f3</color>
		</LineStyle>
	</Style>
	<Style id="branch380_part11_style">
		<LineStyle>
			<width>6.418732057416268</width>
			<color>FF0062f3</color>
		</LineStyle>
	</Style>
	<Style id="branch380_part12_style">
		<LineStyle>
			<width>6.4252631578947375</width>
			<color>FF0062f3</color>
		</LineStyle>
	</Style>
	<Style id="branch380_part13_style">
		<LineStyle>
			<width>6.4317942583732055</width>
			<color>FF0062f3</color>
		</LineStyle>
	</Style>
	<Style id="branch380_part14_style">
		<LineStyle>
			<width>6.4383253588516745</width>
			<color>FF0062f3</color>
		</LineStyle>
	</Style>
	<Style id="branch380_part15_style">
		<LineStyle>
			<width>6.444856459330143</width>
			<color>FF0062f3</color>
		</LineStyle>
	</Style>
	<Style id="branch380_part16_style">
		<LineStyle>
			<width>6.451387559808612</width>
			<color>FF0062f3</color>
		</LineStyle>
	</Style>
	<Style id="branch380_part17_style">
		<LineStyle>
			<width>6.457918660287081</width>
			<color>FF0062f3</color>
		</LineStyle>
	</Style>
	<Style id="branch380_part18_style">
		<LineStyle>
			<width>6.46444976076555</width>
			<color>FF0062f3</color>
		</LineStyle>
	</Style>
	<Style id="branch380_part19_style">
		<LineStyle>
			<width>6.470980861244019</width>
			<color>FF0062f3</color>
		</LineStyle>
	</Style>
	<Style id="branch380_part20_style">
		<LineStyle>
			<width>6.477511961722488</width>
			<color>FF0062f3</color>
		</LineStyle>
	</Style>
	<Style id="branch380_part21_style">
		<LineStyle>
			<width>6.484043062200957</width>
			<color>FF0062f3</color>
		</LineStyle>
	</Style>
	<Style id="branch380_part22_style">
		<LineStyle>
			<width>6.490574162679426</width>
			<color>FF0062f3</color>
		</LineStyle>
	</Style>
	<Style id="branch380_part23_style">
		<LineStyle>
			<width>6.497105263157895</width>
			<color>FF0062f3</color>
		</LineStyle>
	</Style>
	<Style id="branch380_part24_style">
		<LineStyle>
			<width>6.503636363636364</width>
			<color>FF0062f3</color>
		</LineStyle>
	</Style>
	<Style id="branch380_part25_style">
		<LineStyle>
			<width>6.510167464114833</width>
			<color>FF0062f3</color>
		</LineStyle>
	</Style>
	<Style id="branch380_part26_style">
		<LineStyle>
			<width>6.516698564593302</width>
			<color>FF0062f3</color>
		</LineStyle>
	</Style>
	<Style id="branch380_part27_style">
		<LineStyle>
			<width>6.52322966507177</width>
			<color>FF0062f3</color>
		</LineStyle>
	</Style>
	<Style id="branch380_part28_style">
		<LineStyle>
			<width>6.52976076555024</width>
			<color>FF0062f3</color>
		</LineStyle>
	</Style>
	<Style id="branch380_part29_style">
		<LineStyle>
			<width>6.536291866028709</width>
			<color>FF0062f3</color>
		</LineStyle>
	</Style>
	<Style id="branch380_part30_style">
		<LineStyle>
			<width>6.5428229665071775</width>
			<color>FF0062f3</color>
		</LineStyle>
	</Style>
	<Style id="branch380_part31_style">
		<LineStyle>
			<width>6.549354066985646</width>
			<color>FF0062f3</color>
		</LineStyle>
	</Style>
	<Style id="branch380_part32_style">
		<LineStyle>
			<width>6.5558851674641145</width>
			<color>FF0062f3</color>
		</LineStyle>
	</Style>
	<Style id="branch380_part33_style">
		<LineStyle>
			<width>6.562416267942584</width>
			<color>FF0062f3</color>
		</LineStyle>
	</Style>
	<Style id="branch380_part34_style">
		<LineStyle>
			<width>6.568947368421052</width>
			<color>FF0062f3</color>
		</LineStyle>
	</Style>
	<Style id="branch380_part35_style">
		<LineStyle>
			<width>6.575478468899521</width>
			<color>FF0062f3</color>
		</LineStyle>
	</Style>
	<Style id="branch380_part36_style">
		<LineStyle>
			<width>6.58200956937799</width>
			<color>FF0062f3</color>
		</LineStyle>
	</Style>
	<Style id="branch380_part37_style">
		<LineStyle>
			<width>6.588540669856459</width>
			<color>FF0063f3</color>
		</LineStyle>
	</Style>
	<Style id="branch380_part38_style">
		<LineStyle>
			<width>6.595071770334928</width>
			<color>FF0063f3</color>
		</LineStyle>
	</Style>
	<Style id="branch380_part39_style">
		<LineStyle>
			<width>6.601602870813397</width>
			<color>FF0063f3</color>
		</LineStyle>
	</Style>
	<Style id="branch380_part40_style">
		<LineStyle>
			<width>6.608133971291866</width>
			<color>FF0063f3</color>
		</LineStyle>
	</Style>
	<Style id="branch380_part41_style">
		<LineStyle>
			<width>6.614665071770335</width>
			<color>FF0063f3</color>
		</LineStyle>
	</Style>
	<Style id="branch380_part42_style">
		<LineStyle>
			<width>6.621196172248804</width>
			<color>FF0063f3</color>
		</LineStyle>
	</Style>
	<Style id="branch380_part43_style">
		<LineStyle>
			<width>6.627727272727273</width>
			<color>FF0063f3</color>
		</LineStyle>
	</Style>
	<Style id="branch380_part44_style">
		<LineStyle>
			<width>6.634258373205742</width>
			<color>FF0063f3</color>
		</LineStyle>
	</Style>
	<Style id="branch380_part45_style">
		<LineStyle>
			<width>6.64078947368421</width>
			<color>FF0063f3</color>
		</LineStyle>
	</Style>
	<Style id="branch380_part46_style">
		<LineStyle>
			<width>6.64732057416268</width>
			<color>FF0063f3</color>
		</LineStyle>
	</Style>
	<Style id="branch380_part47_style">
		<LineStyle>
			<width>6.653851674641149</width>
			<color>FF0063f3</color>
		</LineStyle>
	</Style>
	<Style id="branch380_part48_style">
		<LineStyle>
			<width>6.660382775119618</width>
			<color>FF0063f3</color>
		</LineStyle>
	</Style>
	<Style id="branch380_part49_style">
		<LineStyle>
			<width>6.666913875598086</width>
			<color>FF0063f3</color>
		</LineStyle>
	</Style>
	<Style id="branch380_part50_style">
		<LineStyle>
			<width>6.673444976076555</width>
			<color>FF0063f3</color>
		</LineStyle>
	</Style>
	<Style id="branch380_part51_style">
		<LineStyle>
			<width>6.6799760765550245</width>
			<color>FF0063f3</color>
		</LineStyle>
	</Style>
	<Style id="branch380_part52_style">
		<LineStyle>
			<width>6.686507177033493</width>
			<color>FF0063f3</color>
		</LineStyle>
	</Style>
	<Style id="branch380_part53_style">
		<LineStyle>
			<width>6.6930382775119615</width>
			<color>FF0063f3</color>
		</LineStyle>
	</Style>
	<Style id="branch380_part54_style">
		<LineStyle>
			<width>6.69956937799043</width>
			<color>FF0063f3</color>
		</LineStyle>
	</Style>
	<Style id="branch380_part55_style">
		<LineStyle>
			<width>6.706100478468899</width>
			<color>FF0063f3</color>
		</LineStyle>
	</Style>
	<Style id="branch380_part56_style">
		<LineStyle>
			<width>6.712631578947368</width>
			<color>FF0063f3</color>
		</LineStyle>
	</Style>
	<Style id="branch380_part57_style">
		<LineStyle>
			<width>6.719162679425837</width>
			<color>FF0063f3</color>
		</LineStyle>
	</Style>
	<Style id="branch380_part58_style">
		<LineStyle>
			<width>6.725693779904306</width>
			<color>FF0063f3</color>
		</LineStyle>
	</Style>
	<Style id="branch380_part59_style">
		<LineStyle>
			<width>6.732224880382775</width>
			<color>FF0063f3</color>
		</LineStyle>
	</Style>
	<Style id="branch380_part60_style">
		<LineStyle>
			<width>6.738755980861244</width>
			<color>FF0063f3</color>
		</LineStyle>
	</Style>
	<Style id="branch380_part61_style">
		<LineStyle>
			<width>6.745287081339713</width>
			<color>FF0063f3</color>
		</LineStyle>
	</Style>
	<Style id="branch380_part62_style">
		<LineStyle>
			<width>6.751818181818182</width>
			<color>FF0063f3</color>
		</LineStyle>
	</Style>
	<Style id="branch380_part63_style">
		<LineStyle>
			<width>6.758349282296651</width>
			<color>FF0063f3</color>
		</LineStyle>
	</Style>
	<Style id="branch380_part64_style">
		<LineStyle>
			<width>6.76488038277512</width>
			<color>FF0063f3</color>
		</LineStyle>
	</Style>
	<Style id="branch380_part65_style">
		<LineStyle>
			<width>6.771411483253589</width>
			<color>FF0063f3</color>
		</LineStyle>
	</Style>
	<Style id="branch380_part66_style">
		<LineStyle>
			<width>6.777942583732058</width>
			<color>FF0063f3</color>
		</LineStyle>
	</Style>
	<Style id="branch380_part67_style">
		<LineStyle>
			<width>6.784473684210527</width>
			<color>FF0063f3</color>
		</LineStyle>
	</Style>
	<Style id="branch380_part68_style">
		<LineStyle>
			<width>6.791004784688996</width>
			<color>FF0063f3</color>
		</LineStyle>
	</Style>
	<Style id="branch380_part69_style">
		<LineStyle>
			<width>6.7975358851674645</width>
			<color>FF0063f3</color>
		</LineStyle>
	</Style>
	<Style id="branch380_part70_style">
		<LineStyle>
			<width>6.804066985645933</width>
			<color>FF0063f3</color>
		</LineStyle>
	</Style>
	<Style id="branch380_part71_style">
		<LineStyle>
			<width>6.8105980861244015</width>
			<color>FF0063f3</color>
		</LineStyle>
	</Style>
	<Style id="branch380_part72_style">
		<LineStyle>
			<width>6.817129186602871</width>
			<color>FF0063f3</color>
		</LineStyle>
	</Style>
	<Style id="branch380_part73_style">
		<LineStyle>
			<width>6.82366028708134</width>
			<color>FF0063f3</color>
		</LineStyle>
	</Style>
	<Style id="branch380_part74_style">
		<LineStyle>
			<width>6.830191387559808</width>
			<color>FF0063f3</color>
		</LineStyle>
	</Style>
	<Style id="branch380_part75_style">
		<LineStyle>
			<width>6.836722488038277</width>
			<color>FF0063f3</color>
		</LineStyle>
	</Style>
	<Style id="branch380_part76_style">
		<LineStyle>
			<width>6.843253588516746</width>
			<color>FF0063f3</color>
		</LineStyle>
	</Style>
	<Style id="branch380_part77_style">
		<LineStyle>
			<width>6.849784688995216</width>
			<color>FF0063f3</color>
		</LineStyle>
	</Style>
	<Style id="branch380_part78_style">
		<LineStyle>
			<width>6.856315789473684</width>
			<color>FF0063f3</color>
		</LineStyle>
	</Style>
	<Style id="branch380_part79_style">
		<LineStyle>
			<width>6.862846889952153</width>
			<color>FF0063f3</color>
		</LineStyle>
	</Style>
	<Style id="branch380_part80_style">
		<LineStyle>
			<width>6.869377990430622</width>
			<color>FF0063f3</color>
		</LineStyle>
	</Style>
	<Style id="branch380_part81_style">
		<LineStyle>
			<width>6.875909090909091</width>
			<color>FF0063f3</color>
		</LineStyle>
	</Style>
	<Style id="branch380_part82_style">
		<LineStyle>
			<width>6.88244019138756</width>
			<color>FF0063f3</color>
		</LineStyle>
	</Style>
	<Style id="branch380_part83_style">
		<LineStyle>
			<width>6.888971291866029</width>
			<color>FF0063f3</color>
		</LineStyle>
	</Style>
	<Style id="branch380_part84_style">
		<LineStyle>
			<width>6.895502392344497</width>
			<color>FF0063f3</color>
		</LineStyle>
	</Style>
	<Style id="branch380_part85_style">
		<LineStyle>
			<width>6.902033492822967</width>
			<color>FF0063f3</color>
		</LineStyle>
	</Style>
	<Style id="branch380_part86_style">
		<LineStyle>
			<width>6.908564593301436</width>
			<color>FF0063f3</color>
		</LineStyle>
	</Style>
	<Style id="branch380_part87_style">
		<LineStyle>
			<width>6.915095693779905</width>
			<color>FF0063f3</color>
		</LineStyle>
	</Style>
	<Style id="branch380_part88_style">
		<LineStyle>
			<width>6.921626794258373</width>
			<color>FF0063f3</color>
		</LineStyle>
	</Style>
	<Style id="branch380_part89_style">
		<LineStyle>
			<width>6.928157894736842</width>
			<color>FF0063f3</color>
		</LineStyle>
	</Style>
	<Style id="branch380_part90_style">
		<LineStyle>
			<width>6.9346889952153115</width>
			<color>FF0063f3</color>
		</LineStyle>
	</Style>
	<Style id="branch380_part91_style">
		<LineStyle>
			<width>6.94122009569378</width>
			<color>FF0063f3</color>
		</LineStyle>
	</Style>
	<Style id="branch380_part92_style">
		<LineStyle>
			<width>6.9477511961722485</width>
			<color>FF0063f3</color>
		</LineStyle>
	</Style>
	<Style id="branch380_part93_style">
		<LineStyle>
			<width>6.954282296650717</width>
			<color>FF0063f3</color>
		</LineStyle>
	</Style>
	<Style id="branch380_part94_style">
		<LineStyle>
			<width>6.960813397129186</width>
			<color>FF0063f3</color>
		</LineStyle>
	</Style>
	<Style id="branch380_part95_style">
		<LineStyle>
			<width>6.967344497607655</width>
			<color>FF0063f3</color>
		</LineStyle>
	</Style>
	<Style id="branch380_part96_style">
		<LineStyle>
			<width>6.973875598086124</width>
			<color>FF0063f3</color>
		</LineStyle>
	</Style>
	<Style id="branch380_part97_style">
		<LineStyle>
			<width>6.980406698564593</width>
			<color>FF0063f3</color>
		</LineStyle>
	</Style>
	<Style id="branch380_part98_style">
		<LineStyle>
			<width>6.986937799043062</width>
			<color>FF0063f3</color>
		</LineStyle>
	</Style>
	<Style id="branch380_part99_style">
		<LineStyle>
			<width>6.993468899521531</width>
			<color>FF0063f3</color>
		</LineStyle>
	</Style>
	<Style id="branch380_part100_style">
		<LineStyle>
			<width>7.0</width>
			<color>FF0063f3</color>
		</LineStyle>
	</Style>
	<Style id="branch388_part1_style">
		<LineStyle>
			<width>6.768832487309645</width>
			<color>FF0056f3</color>
		</LineStyle>
	</Style>
	<Style id="branch388_part2_style">
		<LineStyle>
			<width>6.771167512690355</width>
			<color>FF0056f3</color>
		</LineStyle>
	</Style>
	<Style id="branch388_part3_style">
		<LineStyle>
			<width>6.773502538071066</width>
			<color>FF0056f3</color>
		</LineStyle>
	</Style>
	<Style id="branch388_part4_style">
		<LineStyle>
			<width>6.775837563451777</width>
			<color>FF0056f3</color>
		</LineStyle>
	</Style>
	<Style id="branch388_part5_style">
		<LineStyle>
			<width>6.778172588832487</width>
			<color>FF0056f3</color>
		</LineStyle>
	</Style>
	<Style id="branch388_part6_style">
		<LineStyle>
			<width>6.780507614213198</width>
			<color>FF0057f3</color>
		</LineStyle>
	</Style>
	<Style id="branch388_part7_style">
		<LineStyle>
			<width>6.782842639593909</width>
			<color>FF0057f3</color>
		</LineStyle>
	</Style>
	<Style id="branch388_part8_style">
		<LineStyle>
			<width>6.785177664974619</width>
			<color>FF0057f3</color>
		</LineStyle>
	</Style>
	<Style id="branch388_part9_style">
		<LineStyle>
			<width>6.78751269035533</width>
			<color>FF0057f3</color>
		</LineStyle>
	</Style>
	<Style id="branch388_part10_style">
		<LineStyle>
			<width>6.789847715736041</width>
			<color>FF0057f3</color>
		</LineStyle>
	</Style>
	<Style id="branch388_part11_style">
		<LineStyle>
			<width>6.7921827411167515</width>
			<color>FF0057f3</color>
		</LineStyle>
	</Style>
	<Style id="branch388_part12_style">
		<LineStyle>
			<width>6.794517766497462</width>
			<color>FF0057f3</color>
		</LineStyle>
	</Style>
	<Style id="branch388_part13_style">
		<LineStyle>
			<width>6.796852791878173</width>
			<color>FF0057f3</color>
		</LineStyle>
	</Style>
	<Style id="branch388_part14_style">
		<LineStyle>
			<width>6.799187817258883</width>
			<color>FF0057f3</color>
		</LineStyle>
	</Style>
	<Style id="branch388_part15_style">
		<LineStyle>
			<width>6.801522842639594</width>
			<color>FF0057f3</color>
		</LineStyle>
	</Style>
	<Style id="branch388_part16_style">
		<LineStyle>
			<width>6.803857868020305</width>
			<color>FF0057f3</color>
		</LineStyle>
	</Style>
	<Style id="branch388_part17_style">
		<LineStyle>
			<width>6.806192893401015</width>
			<color>FF0057f3</color>
		</LineStyle>
	</Style>
	<Style id="branch388_part18_style">
		<LineStyle>
			<width>6.808527918781726</width>
			<color>FF0058f3</color>
		</LineStyle>
	</Style>
	<Style id="branch388_part19_style">
		<LineStyle>
			<width>6.810862944162436</width>
			<color>FF0058f3</color>
		</LineStyle>
	</Style>
	<Style id="branch388_part20_style">
		<LineStyle>
			<width>6.813197969543147</width>
			<color>FF0058f3</color>
		</LineStyle>
	</Style>
	<Style id="branch388_part21_style">
		<LineStyle>
			<width>6.815532994923858</width>
			<color>FF0058f3</color>
		</LineStyle>
	</Style>
	<Style id="branch388_part22_style">
		<LineStyle>
			<width>6.8178680203045685</width>
			<color>FF0058f3</color>
		</LineStyle>
	</Style>
	<Style id="branch388_part23_style">
		<LineStyle>
			<width>6.820203045685279</width>
			<color>FF0058f3</color>
		</LineStyle>
	</Style>
	<Style id="branch388_part24_style">
		<LineStyle>
			<width>6.82253807106599</width>
			<color>FF0058f3</color>
		</LineStyle>
	</Style>
	<Style id="branch388_part25_style">
		<LineStyle>
			<width>6.824873096446701</width>
			<color>FF0058f3</color>
		</LineStyle>
	</Style>
	<Style id="branch388_part26_style">
		<LineStyle>
			<width>6.827208121827411</width>
			<color>FF0058f3</color>
		</LineStyle>
	</Style>
	<Style id="branch388_part27_style">
		<LineStyle>
			<width>6.829543147208122</width>
			<color>FF0058f3</color>
		</LineStyle>
	</Style>
	<Style id="branch388_part28_style">
		<LineStyle>
			<width>6.831878172588833</width>
			<color>FF0058f3</color>
		</LineStyle>
	</Style>
	<Style id="branch388_part29_style">
		<LineStyle>
			<width>6.834213197969543</width>
			<color>FF0059f3</color>
		</LineStyle>
	</Style>
	<Style id="branch388_part30_style">
		<LineStyle>
			<width>6.8365482233502535</width>
			<color>FF0059f3</color>
		</LineStyle>
	</Style>
	<Style id="branch388_part31_style">
		<LineStyle>
			<width>6.838883248730965</width>
			<color>FF0059f3</color>
		</LineStyle>
	</Style>
	<Style id="branch388_part32_style">
		<LineStyle>
			<width>6.841218274111675</width>
			<color>FF0059f3</color>
		</LineStyle>
	</Style>
	<Style id="branch388_part33_style">
		<LineStyle>
			<width>6.8435532994923856</width>
			<color>FF0059f3</color>
		</LineStyle>
	</Style>
	<Style id="branch388_part34_style">
		<LineStyle>
			<width>6.845888324873097</width>
			<color>FF0059f3</color>
		</LineStyle>
	</Style>
	<Style id="branch388_part35_style">
		<LineStyle>
			<width>6.848223350253807</width>
			<color>FF0059f3</color>
		</LineStyle>
	</Style>
	<Style id="branch388_part36_style">
		<LineStyle>
			<width>6.850558375634518</width>
			<color>FF0059f3</color>
		</LineStyle>
	</Style>
	<Style id="branch388_part37_style">
		<LineStyle>
			<width>6.852893401015229</width>
			<color>FF0059f3</color>
		</LineStyle>
	</Style>
	<Style id="branch388_part38_style">
		<LineStyle>
			<width>6.855228426395939</width>
			<color>FF0059f3</color>
		</LineStyle>
	</Style>
	<Style id="branch388_part39_style">
		<LineStyle>
			<width>6.85756345177665</width>
			<color>FF0059f3</color>
		</LineStyle>
	</Style>
	<Style id="branch388_part40_style">
		<LineStyle>
			<width>6.85989847715736</width>
			<color>FF0059f3</color>
		</LineStyle>
	</Style>
	<Style id="branch388_part41_style">
		<LineStyle>
			<width>6.8622335025380705</width>
			<color>FF005af3</color>
		</LineStyle>
	</Style>
	<Style id="branch388_part42_style">
		<LineStyle>
			<width>6.864568527918782</width>
			<color>FF005af3</color>
		</LineStyle>
	</Style>
	<Style id="branch388_part43_style">
		<LineStyle>
			<width>6.866903553299492</width>
			<color>FF005af3</color>
		</LineStyle>
	</Style>
	<Style id="branch388_part44_style">
		<LineStyle>
			<width>6.869238578680203</width>
			<color>FF005af3</color>
		</LineStyle>
	</Style>
	<Style id="branch388_part45_style">
		<LineStyle>
			<width>6.871573604060914</width>
			<color>FF005af3</color>
		</LineStyle>
	</Style>
	<Style id="branch388_part46_style">
		<LineStyle>
			<width>6.873908629441624</width>
			<color>FF005af3</color>
		</LineStyle>
	</Style>
	<Style id="branch388_part47_style">
		<LineStyle>
			<width>6.876243654822336</width>
			<color>FF005af3</color>
		</LineStyle>
	</Style>
	<Style id="branch388_part48_style">
		<LineStyle>
			<width>6.878578680203046</width>
			<color>FF005af3</color>
		</LineStyle>
	</Style>
	<Style id="branch388_part49_style">
		<LineStyle>
			<width>6.880913705583756</width>
			<color>FF005af3</color>
		</LineStyle>
	</Style>
	<Style id="branch388_part50_style">
		<LineStyle>
			<width>6.883248730964467</width>
			<color>FF005af3</color>
		</LineStyle>
	</Style>
	<Style id="branch388_part51_style">
		<LineStyle>
			<width>6.885583756345177</width>
			<color>FF005af3</color>
		</LineStyle>
	</Style>
	<Style id="branch388_part52_style">
		<LineStyle>
			<width>6.8879187817258885</width>
			<color>FF005af3</color>
		</LineStyle>
	</Style>
	<Style id="branch388_part53_style">
		<LineStyle>
			<width>6.8902538071066</width>
			<color>FF005bf3</color>
		</LineStyle>
	</Style>
	<Style id="branch388_part54_style">
		<LineStyle>
			<width>6.892588832487309</width>
			<color>FF005bf3</color>
		</LineStyle>
	</Style>
	<Style id="branch388_part55_style">
		<LineStyle>
			<width>6.8949238578680205</width>
			<color>FF005bf3</color>
		</LineStyle>
	</Style>
	<Style id="branch388_part56_style">
		<LineStyle>
			<width>6.897258883248731</width>
			<color>FF005bf3</color>
		</LineStyle>
	</Style>
	<Style id="branch388_part57_style">
		<LineStyle>
			<width>6.899593908629441</width>
			<color>FF005bf3</color>
		</LineStyle>
	</Style>
	<Style id="branch388_part58_style">
		<LineStyle>
			<width>6.901928934010153</width>
			<color>FF005bf3</color>
		</LineStyle>
	</Style>
	<Style id="branch388_part59_style">
		<LineStyle>
			<width>6.904263959390863</width>
			<color>FF005bf3</color>
		</LineStyle>
	</Style>
	<Style id="branch388_part60_style">
		<LineStyle>
			<width>6.906598984771573</width>
			<color>FF005bf3</color>
		</LineStyle>
	</Style>
	<Style id="branch388_part61_style">
		<LineStyle>
			<width>6.908934010152285</width>
			<color>FF005bf3</color>
		</LineStyle>
	</Style>
	<Style id="branch388_part62_style">
		<LineStyle>
			<width>6.911269035532995</width>
			<color>FF005bf3</color>
		</LineStyle>
	</Style>
	<Style id="branch388_part63_style">
		<LineStyle>
			<width>6.9136040609137055</width>
			<color>FF005bf3</color>
		</LineStyle>
	</Style>
	<Style id="branch388_part64_style">
		<LineStyle>
			<width>6.915939086294417</width>
			<color>FF005cf3</color>
		</LineStyle>
	</Style>
	<Style id="branch388_part65_style">
		<LineStyle>
			<width>6.918274111675127</width>
			<color>FF005cf3</color>
		</LineStyle>
	</Style>
	<Style id="branch388_part66_style">
		<LineStyle>
			<width>6.920609137055838</width>
			<color>FF005cf3</color>
		</LineStyle>
	</Style>
	<Style id="branch388_part67_style">
		<LineStyle>
			<width>6.922944162436548</width>
			<color>FF005cf3</color>
		</LineStyle>
	</Style>
	<Style id="branch388_part68_style">
		<LineStyle>
			<width>6.925279187817259</width>
			<color>FF005cf3</color>
		</LineStyle>
	</Style>
	<Style id="branch388_part69_style">
		<LineStyle>
			<width>6.92761421319797</width>
			<color>FF005cf3</color>
		</LineStyle>
	</Style>
	<Style id="branch388_part70_style">
		<LineStyle>
			<width>6.92994923857868</width>
			<color>FF005cf3</color>
		</LineStyle>
	</Style>
	<Style id="branch388_part71_style">
		<LineStyle>
			<width>6.932284263959391</width>
			<color>FF005cf3</color>
		</LineStyle>
	</Style>
	<Style id="branch388_part72_style">
		<LineStyle>
			<width>6.934619289340102</width>
			<color>FF005cf3</color>
		</LineStyle>
	</Style>
	<Style id="branch388_part73_style">
		<LineStyle>
			<width>6.936954314720812</width>
			<color>FF005cf3</color>
		</LineStyle>
	</Style>
	<Style id="branch388_part74_style">
		<LineStyle>
			<width>6.939289340101523</width>
			<color>FF005cf3</color>
		</LineStyle>
	</Style>
	<Style id="branch388_part75_style">
		<LineStyle>
			<width>6.941624365482234</width>
			<color>FF005cf3</color>
		</LineStyle>
	</Style>
	<Style id="branch388_part76_style">
		<LineStyle>
			<width>6.943959390862944</width>
			<color>FF005df3</color>
		</LineStyle>
	</Style>
	<Style id="branch388_part77_style">
		<LineStyle>
			<width>6.946294416243655</width>
			<color>FF005df3</color>
		</LineStyle>
	</Style>
	<Style id="branch388_part78_style">
		<LineStyle>
			<width>6.948629441624365</width>
			<color>FF005df3</color>
		</LineStyle>
	</Style>
	<Style id="branch388_part79_style">
		<LineStyle>
			<width>6.950964467005076</width>
			<color>FF005df3</color>
		</LineStyle>
	</Style>
	<Style id="branch388_part80_style">
		<LineStyle>
			<width>6.953299492385787</width>
			<color>FF005df3</color>
		</LineStyle>
	</Style>
	<Style id="branch388_part81_style">
		<LineStyle>
			<width>6.955634517766497</width>
			<color>FF005df3</color>
		</LineStyle>
	</Style>
	<Style id="branch388_part82_style">
		<LineStyle>
			<width>6.957969543147208</width>
			<color>FF005df3</color>
		</LineStyle>
	</Style>
	<Style id="branch388_part83_style">
		<LineStyle>
			<width>6.960304568527919</width>
			<color>FF005df3</color>
		</LineStyle>
	</Style>
	<Style id="branch388_part84_style">
		<LineStyle>
			<width>6.962639593908629</width>
			<color>FF005df3</color>
		</LineStyle>
	</Style>
	<Style id="branch388_part85_style">
		<LineStyle>
			<width>6.9649746192893405</width>
			<color>FF005df3</color>
		</LineStyle>
	</Style>
	<Style id="branch388_part86_style">
		<LineStyle>
			<width>6.967309644670051</width>
			<color>FF005df3</color>
		</LineStyle>
	</Style>
	<Style id="branch388_part87_style">
		<LineStyle>
			<width>6.969644670050761</width>
			<color>FF005ef3</color>
		</LineStyle>
	</Style>
	<Style id="branch388_part88_style">
		<LineStyle>
			<width>6.971979695431472</width>
			<color>FF005ef3</color>
		</LineStyle>
	</Style>
	<Style id="branch388_part89_style">
		<LineStyle>
			<width>6.974314720812183</width>
			<color>FF005ef3</color>
		</LineStyle>
	</Style>
	<Style id="branch388_part90_style">
		<LineStyle>
			<width>6.976649746192893</width>
			<color>FF005ef3</color>
		</LineStyle>
	</Style>
	<Style id="branch388_part91_style">
		<LineStyle>
			<width>6.978984771573604</width>
			<color>FF005ef3</color>
		</LineStyle>
	</Style>
	<Style id="branch388_part92_style">
		<LineStyle>
			<width>6.981319796954315</width>
			<color>FF005ef3</color>
		</LineStyle>
	</Style>
	<Style id="branch388_part93_style">
		<LineStyle>
			<width>6.983654822335025</width>
			<color>FF005ef3</color>
		</LineStyle>
	</Style>
	<Style id="branch388_part94_style">
		<LineStyle>
			<width>6.985989847715736</width>
			<color>FF005ef3</color>
		</LineStyle>
	</Style>
	<Style id="branch388_part95_style">
		<LineStyle>
			<width>6.988324873096447</width>
			<color>FF005ef3</color>
		</LineStyle>
	</Style>
	<Style id="branch388_part96_style">
		<LineStyle>
			<width>6.9906598984771575</width>
			<color>FF005ef3</color>
		</LineStyle>
	</Style>
	<Style id="branch388_part97_style">
		<LineStyle>
			<width>6.992994923857868</width>
			<color>FF005ef3</color>
		</LineStyle>
	</Style>
	<Style id="branch388_part98_style">
		<LineStyle>
			<width>6.995329949238579</width>
			<color>FF005ef3</color>
		</LineStyle>
	</Style>
	<Style id="branch388_part99_style">
		<LineStyle>
			<width>6.997664974619289</width>
			<color>FF005ff3</color>
		</LineStyle>
	</Style>
	<Style id="branch388_part100_style">
		<LineStyle>
			<width>7.0</width>
			<color>FF005ff3</color>
		</LineStyle>
	</Style>
	<Style id="branch393_part1_style">
		<LineStyle>
			<width>6.664560439560439</width>
			<color>FF0056f3</color>
		</LineStyle>
	</Style>
	<Style id="branch393_part2_style">
		<LineStyle>
			<width>6.667948717948718</width>
			<color>FF0056f3</color>
		</LineStyle>
	</Style>
	<Style id="branch393_part3_style">
		<LineStyle>
			<width>6.671336996336997</width>
			<color>FF0056f3</color>
		</LineStyle>
	</Style>
	<Style id="branch393_part4_style">
		<LineStyle>
			<width>6.674725274725275</width>
			<color>FF0056f3</color>
		</LineStyle>
	</Style>
	<Style id="branch393_part5_style">
		<LineStyle>
			<width>6.678113553113553</width>
			<color>FF0056f3</color>
		</LineStyle>
	</Style>
	<Style id="branch393_part6_style">
		<LineStyle>
			<width>6.681501831501832</width>
			<color>FF0056f3</color>
		</LineStyle>
	</Style>
	<Style id="branch393_part7_style">
		<LineStyle>
			<width>6.684890109890111</width>
			<color>FF0056f3</color>
		</LineStyle>
	</Style>
	<Style id="branch393_part8_style">
		<LineStyle>
			<width>6.6882783882783885</width>
			<color>FF0056f3</color>
		</LineStyle>
	</Style>
	<Style id="branch393_part9_style">
		<LineStyle>
			<width>6.691666666666666</width>
			<color>FF0056f3</color>
		</LineStyle>
	</Style>
	<Style id="branch393_part10_style">
		<LineStyle>
			<width>6.695054945054945</width>
			<color>FF0057f3</color>
		</LineStyle>
	</Style>
	<Style id="branch393_part11_style">
		<LineStyle>
			<width>6.698443223443223</width>
			<color>FF0057f3</color>
		</LineStyle>
	</Style>
	<Style id="branch393_part12_style">
		<LineStyle>
			<width>6.701831501831502</width>
			<color>FF0057f3</color>
		</LineStyle>
	</Style>
	<Style id="branch393_part13_style">
		<LineStyle>
			<width>6.70521978021978</width>
			<color>FF0057f3</color>
		</LineStyle>
	</Style>
	<Style id="branch393_part14_style">
		<LineStyle>
			<width>6.708608058608059</width>
			<color>FF0057f3</color>
		</LineStyle>
	</Style>
	<Style id="branch393_part15_style">
		<LineStyle>
			<width>6.711996336996337</width>
			<color>FF0057f3</color>
		</LineStyle>
	</Style>
	<Style id="branch393_part16_style">
		<LineStyle>
			<width>6.7153846153846155</width>
			<color>FF0057f3</color>
		</LineStyle>
	</Style>
	<Style id="branch393_part17_style">
		<LineStyle>
			<width>6.718772893772894</width>
			<color>FF0057f3</color>
		</LineStyle>
	</Style>
	<Style id="branch393_part18_style">
		<LineStyle>
			<width>6.722161172161172</width>
			<color>FF0057f3</color>
		</LineStyle>
	</Style>
	<Style id="branch393_part19_style">
		<LineStyle>
			<width>6.72554945054945</width>
			<color>FF0057f3</color>
		</LineStyle>
	</Style>
	<Style id="branch393_part20_style">
		<LineStyle>
			<width>6.728937728937729</width>
			<color>FF0057f3</color>
		</LineStyle>
	</Style>
	<Style id="branch393_part21_style">
		<LineStyle>
			<width>6.732326007326008</width>
			<color>FF0057f3</color>
		</LineStyle>
	</Style>
	<Style id="branch393_part22_style">
		<LineStyle>
			<width>6.735714285714286</width>
			<color>FF0057f3</color>
		</LineStyle>
	</Style>
	<Style id="branch393_part23_style">
		<LineStyle>
			<width>6.739102564102565</width>
			<color>FF0057f3</color>
		</LineStyle>
	</Style>
	<Style id="branch393_part24_style">
		<LineStyle>
			<width>6.7424908424908425</width>
			<color>FF0057f3</color>
		</LineStyle>
	</Style>
	<Style id="branch393_part25_style">
		<LineStyle>
			<width>6.7458791208791204</width>
			<color>FF0057f3</color>
		</LineStyle>
	</Style>
	<Style id="branch393_part26_style">
		<LineStyle>
			<width>6.749267399267399</width>
			<color>FF0057f3</color>
		</LineStyle>
	</Style>
	<Style id="branch393_part27_style">
		<LineStyle>
			<width>6.752655677655678</width>
			<color>FF0057f3</color>
		</LineStyle>
	</Style>
	<Style id="branch393_part28_style">
		<LineStyle>
			<width>6.756043956043956</width>
			<color>FF0058f3</color>
		</LineStyle>
	</Style>
	<Style id="branch393_part29_style">
		<LineStyle>
			<width>6.759432234432234</width>
			<color>FF0058f3</color>
		</LineStyle>
	</Style>
	<Style id="branch393_part30_style">
		<LineStyle>
			<width>6.762820512820513</width>
			<color>FF0058f3</color>
		</LineStyle>
	</Style>
	<Style id="branch393_part31_style">
		<LineStyle>
			<width>6.766208791208792</width>
			<color>FF0058f3</color>
		</LineStyle>
	</Style>
	<Style id="branch393_part32_style">
		<LineStyle>
			<width>6.7695970695970695</width>
			<color>FF0058f3</color>
		</LineStyle>
	</Style>
	<Style id="branch393_part33_style">
		<LineStyle>
			<width>6.7729853479853475</width>
			<color>FF0058f3</color>
		</LineStyle>
	</Style>
	<Style id="branch393_part34_style">
		<LineStyle>
			<width>6.776373626373626</width>
			<color>FF0058f3</color>
		</LineStyle>
	</Style>
	<Style id="branch393_part35_style">
		<LineStyle>
			<width>6.779761904761905</width>
			<color>FF0058f3</color>
		</LineStyle>
	</Style>
	<Style id="branch393_part36_style">
		<LineStyle>
			<width>6.783150183150183</width>
			<color>FF0058f3</color>
		</LineStyle>
	</Style>
	<Style id="branch393_part37_style">
		<LineStyle>
			<width>6.786538461538462</width>
			<color>FF0058f3</color>
		</LineStyle>
	</Style>
	<Style id="branch393_part38_style">
		<LineStyle>
			<width>6.78992673992674</width>
			<color>FF0058f3</color>
		</LineStyle>
	</Style>
	<Style id="branch393_part39_style">
		<LineStyle>
			<width>6.793315018315019</width>
			<color>FF0058f3</color>
		</LineStyle>
	</Style>
	<Style id="branch393_part40_style">
		<LineStyle>
			<width>6.7967032967032965</width>
			<color>FF0058f3</color>
		</LineStyle>
	</Style>
	<Style id="branch393_part41_style">
		<LineStyle>
			<width>6.800091575091575</width>
			<color>FF0058f3</color>
		</LineStyle>
	</Style>
	<Style id="branch393_part42_style">
		<LineStyle>
			<width>6.803479853479853</width>
			<color>FF0058f3</color>
		</LineStyle>
	</Style>
	<Style id="branch393_part43_style">
		<LineStyle>
			<width>6.806868131868132</width>
			<color>FF0058f3</color>
		</LineStyle>
	</Style>
	<Style id="branch393_part44_style">
		<LineStyle>
			<width>6.810256410256411</width>
			<color>FF0058f3</color>
		</LineStyle>
	</Style>
	<Style id="branch393_part45_style">
		<LineStyle>
			<width>6.813644688644689</width>
			<color>FF0058f3</color>
		</LineStyle>
	</Style>
	<Style id="branch393_part46_style">
		<LineStyle>
			<width>6.817032967032967</width>
			<color>FF0059f3</color>
		</LineStyle>
	</Style>
	<Style id="branch393_part47_style">
		<LineStyle>
			<width>6.820421245421246</width>
			<color>FF0059f3</color>
		</LineStyle>
	</Style>
	<Style id="branch393_part48_style">
		<LineStyle>
			<width>6.823809523809524</width>
			<color>FF0059f3</color>
		</LineStyle>
	</Style>
	<Style id="branch393_part49_style">
		<LineStyle>
			<width>6.827197802197802</width>
			<color>FF0059f3</color>
		</LineStyle>
	</Style>
	<Style id="branch393_part50_style">
		<LineStyle>
			<width>6.83058608058608</width>
			<color>FF0059f3</color>
		</LineStyle>
	</Style>
	<Style id="branch393_part51_style">
		<LineStyle>
			<width>6.833974358974359</width>
			<color>FF0059f3</color>
		</LineStyle>
	</Style>
	<Style id="branch393_part52_style">
		<LineStyle>
			<width>6.837362637362637</width>
			<color>FF0059f3</color>
		</LineStyle>
	</Style>
	<Style id="branch393_part53_style">
		<LineStyle>
			<width>6.840750915750916</width>
			<color>FF0059f3</color>
		</LineStyle>
	</Style>
	<Style id="branch393_part54_style">
		<LineStyle>
			<width>6.844139194139194</width>
			<color>FF0059f3</color>
		</LineStyle>
	</Style>
	<Style id="branch393_part55_style">
		<LineStyle>
			<width>6.847527472527473</width>
			<color>FF0059f3</color>
		</LineStyle>
	</Style>
	<Style id="branch393_part56_style">
		<LineStyle>
			<width>6.850915750915751</width>
			<color>FF0059f3</color>
		</LineStyle>
	</Style>
	<Style id="branch393_part57_style">
		<LineStyle>
			<width>6.854304029304029</width>
			<color>FF0059f3</color>
		</LineStyle>
	</Style>
	<Style id="branch393_part58_style">
		<LineStyle>
			<width>6.857692307692308</width>
			<color>FF0059f3</color>
		</LineStyle>
	</Style>
	<Style id="branch393_part59_style">
		<LineStyle>
			<width>6.861080586080586</width>
			<color>FF0059f3</color>
		</LineStyle>
	</Style>
	<Style id="branch393_part60_style">
		<LineStyle>
			<width>6.864468864468864</width>
			<color>FF0059f3</color>
		</LineStyle>
	</Style>
	<Style id="branch393_part61_style">
		<LineStyle>
			<width>6.867857142857143</width>
			<color>FF0059f3</color>
		</LineStyle>
	</Style>
	<Style id="branch393_part62_style">
		<LineStyle>
			<width>6.871245421245422</width>
			<color>FF0059f3</color>
		</LineStyle>
	</Style>
	<Style id="branch393_part63_style">
		<LineStyle>
			<width>6.8746336996337</width>
			<color>FF0059f3</color>
		</LineStyle>
	</Style>
	<Style id="branch393_part64_style">
		<LineStyle>
			<width>6.8780219780219785</width>
			<color>FF005af3</color>
		</LineStyle>
	</Style>
	<Style id="branch393_part65_style">
		<LineStyle>
			<width>6.881410256410256</width>
			<color>FF005af3</color>
		</LineStyle>
	</Style>
	<Style id="branch393_part66_style">
		<LineStyle>
			<width>6.884798534798534</width>
			<color>FF005af3</color>
		</LineStyle>
	</Style>
	<Style id="branch393_part67_style">
		<LineStyle>
			<width>6.888186813186813</width>
			<color>FF005af3</color>
		</LineStyle>
	</Style>
	<Style id="branch393_part68_style">
		<LineStyle>
			<width>6.891575091575092</width>
			<color>FF005af3</color>
		</LineStyle>
	</Style>
	<Style id="branch393_part69_style">
		<LineStyle>
			<width>6.89496336996337</width>
			<color>FF005af3</color>
		</LineStyle>
	</Style>
	<Style id="branch393_part70_style">
		<LineStyle>
			<width>6.898351648351648</width>
			<color>FF005af3</color>
		</LineStyle>
	</Style>
	<Style id="branch393_part71_style">
		<LineStyle>
			<width>6.901739926739927</width>
			<color>FF005af3</color>
		</LineStyle>
	</Style>
	<Style id="branch393_part72_style">
		<LineStyle>
			<width>6.9051282051282055</width>
			<color>FF005af3</color>
		</LineStyle>
	</Style>
	<Style id="branch393_part73_style">
		<LineStyle>
			<width>6.908516483516483</width>
			<color>FF005af3</color>
		</LineStyle>
	</Style>
	<Style id="branch393_part74_style">
		<LineStyle>
			<width>6.911904761904761</width>
			<color>FF005af3</color>
		</LineStyle>
	</Style>
	<Style id="branch393_part75_style">
		<LineStyle>
			<width>6.91529304029304</width>
			<color>FF005af3</color>
		</LineStyle>
	</Style>
	<Style id="branch393_part76_style">
		<LineStyle>
			<width>6.918681318681319</width>
			<color>FF005af3</color>
		</LineStyle>
	</Style>
	<Style id="branch393_part77_style">
		<LineStyle>
			<width>6.922069597069597</width>
			<color>FF005af3</color>
		</LineStyle>
	</Style>
	<Style id="branch393_part78_style">
		<LineStyle>
			<width>6.925457875457876</width>
			<color>FF005af3</color>
		</LineStyle>
	</Style>
	<Style id="branch393_part79_style">
		<LineStyle>
			<width>6.928846153846154</width>
			<color>FF005af3</color>
		</LineStyle>
	</Style>
	<Style id="branch393_part80_style">
		<LineStyle>
			<width>6.9322344322344325</width>
			<color>FF005af3</color>
		</LineStyle>
	</Style>
	<Style id="branch393_part81_style">
		<LineStyle>
			<width>6.93562271062271</width>
			<color>FF005af3</color>
		</LineStyle>
	</Style>
	<Style id="branch393_part82_style">
		<LineStyle>
			<width>6.939010989010989</width>
			<color>FF005bf3</color>
		</LineStyle>
	</Style>
	<Style id="branch393_part83_style">
		<LineStyle>
			<width>6.942399267399267</width>
			<color>FF005bf3</color>
		</LineStyle>
	</Style>
	<Style id="branch393_part84_style">
		<LineStyle>
			<width>6.945787545787546</width>
			<color>FF005bf3</color>
		</LineStyle>
	</Style>
	<Style id="branch393_part85_style">
		<LineStyle>
			<width>6.949175824175825</width>
			<color>FF005bf3</color>
		</LineStyle>
	</Style>
	<Style id="branch393_part86_style">
		<LineStyle>
			<width>6.952564102564103</width>
			<color>FF005bf3</color>
		</LineStyle>
	</Style>
	<Style id="branch393_part87_style">
		<LineStyle>
			<width>6.955952380952381</width>
			<color>FF005bf3</color>
		</LineStyle>
	</Style>
	<Style id="branch393_part88_style">
		<LineStyle>
			<width>6.9593406593406595</width>
			<color>FF005bf3</color>
		</LineStyle>
	</Style>
	<Style id="branch393_part89_style">
		<LineStyle>
			<width>6.962728937728938</width>
			<color>FF005bf3</color>
		</LineStyle>
	</Style>
	<Style id="branch393_part90_style">
		<LineStyle>
			<width>6.966117216117216</width>
			<color>FF005bf3</color>
		</LineStyle>
	</Style>
	<Style id="branch393_part91_style">
		<LineStyle>
			<width>6.969505494505494</width>
			<color>FF005bf3</color>
		</LineStyle>
	</Style>
	<Style id="branch393_part92_style">
		<LineStyle>
			<width>6.972893772893773</width>
			<color>FF005bf3</color>
		</LineStyle>
	</Style>
	<Style id="branch393_part93_style">
		<LineStyle>
			<width>6.976282051282051</width>
			<color>FF005bf3</color>
		</LineStyle>
	</Style>
	<Style id="branch393_part94_style">
		<LineStyle>
			<width>6.97967032967033</width>
			<color>FF005bf3</color>
		</LineStyle>
	</Style>
	<Style id="branch393_part95_style">
		<LineStyle>
			<width>6.983058608058608</width>
			<color>FF005bf3</color>
		</LineStyle>
	</Style>
	<Style id="branch393_part96_style">
		<LineStyle>
			<width>6.9864468864468865</width>
			<color>FF005bf3</color>
		</LineStyle>
	</Style>
	<Style id="branch393_part97_style">
		<LineStyle>
			<width>6.989835164835164</width>
			<color>FF005bf3</color>
		</LineStyle>
	</Style>
	<Style id="branch393_part98_style">
		<LineStyle>
			<width>6.993223443223443</width>
			<color>FF005bf3</color>
		</LineStyle>
	</Style>
	<Style id="branch393_part99_style">
		<LineStyle>
			<width>6.996611721611722</width>
			<color>FF005bf3</color>
		</LineStyle>
	</Style>
	<Style id="branch393_part100_style">
		<LineStyle>
			<width>7.0</width>
			<color>FF005cf3</color>
		</LineStyle>
	</Style>
	<Style id="branch396_part1_style">
		<LineStyle>
			<width>6.775</width>
			<color>FF0060f3</color>
		</LineStyle>
	</Style>
	<Style id="branch396_part2_style">
		<LineStyle>
			<width>6.777272727272727</width>
			<color>FF0060f3</color>
		</LineStyle>
	</Style>
	<Style id="branch396_part3_style">
		<LineStyle>
			<width>6.779545454545454</width>
			<color>FF0060f3</color>
		</LineStyle>
	</Style>
	<Style id="branch396_part4_style">
		<LineStyle>
			<width>6.781818181818182</width>
			<color>FF0060f3</color>
		</LineStyle>
	</Style>
	<Style id="branch396_part5_style">
		<LineStyle>
			<width>6.784090909090909</width>
			<color>FF0060f3</color>
		</LineStyle>
	</Style>
	<Style id="branch396_part6_style">
		<LineStyle>
			<width>6.786363636363636</width>
			<color>FF0060f3</color>
		</LineStyle>
	</Style>
	<Style id="branch396_part7_style">
		<LineStyle>
			<width>6.788636363636364</width>
			<color>FF0060f3</color>
		</LineStyle>
	</Style>
	<Style id="branch396_part8_style">
		<LineStyle>
			<width>6.790909090909091</width>
			<color>FF0060f3</color>
		</LineStyle>
	</Style>
	<Style id="branch396_part9_style">
		<LineStyle>
			<width>6.793181818181818</width>
			<color>FF0060f3</color>
		</LineStyle>
	</Style>
	<Style id="branch396_part10_style">
		<LineStyle>
			<width>6.795454545454546</width>
			<color>FF0060f3</color>
		</LineStyle>
	</Style>
	<Style id="branch396_part11_style">
		<LineStyle>
			<width>6.797727272727273</width>
			<color>FF0060f3</color>
		</LineStyle>
	</Style>
	<Style id="branch396_part12_style">
		<LineStyle>
			<width>6.800000000000001</width>
			<color>FF0060f3</color>
		</LineStyle>
	</Style>
	<Style id="branch396_part13_style">
		<LineStyle>
			<width>6.802272727272728</width>
			<color>FF0060f3</color>
		</LineStyle>
	</Style>
	<Style id="branch396_part14_style">
		<LineStyle>
			<width>6.804545454545455</width>
			<color>FF0060f3</color>
		</LineStyle>
	</Style>
	<Style id="branch396_part15_style">
		<LineStyle>
			<width>6.806818181818182</width>
			<color>FF0060f3</color>
		</LineStyle>
	</Style>
	<Style id="branch396_part16_style">
		<LineStyle>
			<width>6.8090909090909095</width>
			<color>FF0060f3</color>
		</LineStyle>
	</Style>
	<Style id="branch396_part17_style">
		<LineStyle>
			<width>6.8113636363636365</width>
			<color>FF0060f3</color>
		</LineStyle>
	</Style>
	<Style id="branch396_part18_style">
		<LineStyle>
			<width>6.8136363636363635</width>
			<color>FF0060f3</color>
		</LineStyle>
	</Style>
	<Style id="branch396_part19_style">
		<LineStyle>
			<width>6.815909090909091</width>
			<color>FF0060f3</color>
		</LineStyle>
	</Style>
	<Style id="branch396_part20_style">
		<LineStyle>
			<width>6.818181818181818</width>
			<color>FF0061f3</color>
		</LineStyle>
	</Style>
	<Style id="branch396_part21_style">
		<LineStyle>
			<width>6.820454545454545</width>
			<color>FF0061f3</color>
		</LineStyle>
	</Style>
	<Style id="branch396_part22_style">
		<LineStyle>
			<width>6.822727272727273</width>
			<color>FF0061f3</color>
		</LineStyle>
	</Style>
	<Style id="branch396_part23_style">
		<LineStyle>
			<width>6.825</width>
			<color>FF0061f3</color>
		</LineStyle>
	</Style>
	<Style id="branch396_part24_style">
		<LineStyle>
			<width>6.827272727272727</width>
			<color>FF0061f3</color>
		</LineStyle>
	</Style>
	<Style id="branch396_part25_style">
		<LineStyle>
			<width>6.829545454545455</width>
			<color>FF0061f3</color>
		</LineStyle>
	</Style>
	<Style id="branch396_part26_style">
		<LineStyle>
			<width>6.831818181818182</width>
			<color>FF0061f3</color>
		</LineStyle>
	</Style>
	<Style id="branch396_part27_style">
		<LineStyle>
			<width>6.834090909090909</width>
			<color>FF0061f3</color>
		</LineStyle>
	</Style>
	<Style id="branch396_part28_style">
		<LineStyle>
			<width>6.836363636363636</width>
			<color>FF0061f3</color>
		</LineStyle>
	</Style>
	<Style id="branch396_part29_style">
		<LineStyle>
			<width>6.838636363636364</width>
			<color>FF0061f3</color>
		</LineStyle>
	</Style>
	<Style id="branch396_part30_style">
		<LineStyle>
			<width>6.840909090909092</width>
			<color>FF0061f3</color>
		</LineStyle>
	</Style>
	<Style id="branch396_part31_style">
		<LineStyle>
			<width>6.843181818181818</width>
			<color>FF0061f3</color>
		</LineStyle>
	</Style>
	<Style id="branch396_part32_style">
		<LineStyle>
			<width>6.845454545454546</width>
			<color>FF0061f3</color>
		</LineStyle>
	</Style>
	<Style id="branch396_part33_style">
		<LineStyle>
			<width>6.847727272727273</width>
			<color>FF0061f3</color>
		</LineStyle>
	</Style>
	<Style id="branch396_part34_style">
		<LineStyle>
			<width>6.85</width>
			<color>FF0061f3</color>
		</LineStyle>
	</Style>
	<Style id="branch396_part35_style">
		<LineStyle>
			<width>6.8522727272727275</width>
			<color>FF0061f3</color>
		</LineStyle>
	</Style>
	<Style id="branch396_part36_style">
		<LineStyle>
			<width>6.8545454545454545</width>
			<color>FF0061f3</color>
		</LineStyle>
	</Style>
	<Style id="branch396_part37_style">
		<LineStyle>
			<width>6.856818181818182</width>
			<color>FF0061f3</color>
		</LineStyle>
	</Style>
	<Style id="branch396_part38_style">
		<LineStyle>
			<width>6.859090909090909</width>
			<color>FF0061f3</color>
		</LineStyle>
	</Style>
	<Style id="branch396_part39_style">
		<LineStyle>
			<width>6.861363636363636</width>
			<color>FF0061f3</color>
		</LineStyle>
	</Style>
	<Style id="branch396_part40_style">
		<LineStyle>
			<width>6.863636363636364</width>
			<color>FF0062f3</color>
		</LineStyle>
	</Style>
	<Style id="branch396_part41_style">
		<LineStyle>
			<width>6.865909090909091</width>
			<color>FF0062f3</color>
		</LineStyle>
	</Style>
	<Style id="branch396_part42_style">
		<LineStyle>
			<width>6.868181818181818</width>
			<color>FF0062f3</color>
		</LineStyle>
	</Style>
	<Style id="branch396_part43_style">
		<LineStyle>
			<width>6.870454545454546</width>
			<color>FF0062f3</color>
		</LineStyle>
	</Style>
	<Style id="branch396_part44_style">
		<LineStyle>
			<width>6.872727272727273</width>
			<color>FF0062f3</color>
		</LineStyle>
	</Style>
	<Style id="branch396_part45_style">
		<LineStyle>
			<width>6.875</width>
			<color>FF0062f3</color>
		</LineStyle>
	</Style>
	<Style id="branch396_part46_style">
		<LineStyle>
			<width>6.877272727272727</width>
			<color>FF0062f3</color>
		</LineStyle>
	</Style>
	<Style id="branch396_part47_style">
		<LineStyle>
			<width>6.879545454545455</width>
			<color>FF0062f3</color>
		</LineStyle>
	</Style>
	<Style id="branch396_part48_style">
		<LineStyle>
			<width>6.881818181818182</width>
			<color>FF0062f3</color>
		</LineStyle>
	</Style>
	<Style id="branch396_part49_style">
		<LineStyle>
			<width>6.884090909090909</width>
			<color>FF0062f3</color>
		</LineStyle>
	</Style>
	<Style id="branch396_part50_style">
		<LineStyle>
			<width>6.886363636363637</width>
			<color>FF0062f3</color>
		</LineStyle>
	</Style>
	<Style id="branch396_part51_style">
		<LineStyle>
			<width>6.888636363636364</width>
			<color>FF0062f3</color>
		</LineStyle>
	</Style>
	<Style id="branch396_part52_style">
		<LineStyle>
			<width>6.890909090909091</width>
			<color>FF0062f3</color>
		</LineStyle>
	</Style>
	<Style id="branch396_part53_style">
		<LineStyle>
			<width>6.8931818181818185</width>
			<color>FF0062f3</color>
		</LineStyle>
	</Style>
	<Style id="branch396_part54_style">
		<LineStyle>
			<width>6.8954545454545455</width>
			<color>FF0062f3</color>
		</LineStyle>
	</Style>
	<Style id="branch396_part55_style">
		<LineStyle>
			<width>6.897727272727273</width>
			<color>FF0062f3</color>
		</LineStyle>
	</Style>
	<Style id="branch396_part56_style">
		<LineStyle>
			<width>6.9</width>
			<color>FF0062f3</color>
		</LineStyle>
	</Style>
	<Style id="branch396_part57_style">
		<LineStyle>
			<width>6.902272727272727</width>
			<color>FF0062f3</color>
		</LineStyle>
	</Style>
	<Style id="branch396_part58_style">
		<LineStyle>
			<width>6.904545454545454</width>
			<color>FF0062f3</color>
		</LineStyle>
	</Style>
	<Style id="branch396_part59_style">
		<LineStyle>
			<width>6.906818181818182</width>
			<color>FF0062f3</color>
		</LineStyle>
	</Style>
	<Style id="branch396_part60_style">
		<LineStyle>
			<width>6.909090909090909</width>
			<color>FF0063f3</color>
		</LineStyle>
	</Style>
	<Style id="branch396_part61_style">
		<LineStyle>
			<width>6.911363636363636</width>
			<color>FF0063f3</color>
		</LineStyle>
	</Style>
	<Style id="branch396_part62_style">
		<LineStyle>
			<width>6.913636363636364</width>
			<color>FF0063f3</color>
		</LineStyle>
	</Style>
	<Style id="branch396_part63_style">
		<LineStyle>
			<width>6.915909090909091</width>
			<color>FF0063f3</color>
		</LineStyle>
	</Style>
	<Style id="branch396_part64_style">
		<LineStyle>
			<width>6.918181818181818</width>
			<color>FF0063f3</color>
		</LineStyle>
	</Style>
	<Style id="branch396_part65_style">
		<LineStyle>
			<width>6.920454545454546</width>
			<color>FF0063f3</color>
		</LineStyle>
	</Style>
	<Style id="branch396_part66_style">
		<LineStyle>
			<width>6.922727272727273</width>
			<color>FF0063f3</color>
		</LineStyle>
	</Style>
	<Style id="branch396_part67_style">
		<LineStyle>
			<width>6.925</width>
			<color>FF0063f3</color>
		</LineStyle>
	</Style>
	<Style id="branch396_part68_style">
		<LineStyle>
			<width>6.927272727272728</width>
			<color>FF0063f3</color>
		</LineStyle>
	</Style>
	<Style id="branch396_part69_style">
		<LineStyle>
			<width>6.929545454545455</width>
			<color>FF0063f3</color>
		</LineStyle>
	</Style>
	<Style id="branch396_part70_style">
		<LineStyle>
			<width>6.931818181818182</width>
			<color>FF0063f3</color>
		</LineStyle>
	</Style>
	<Style id="branch396_part71_style">
		<LineStyle>
			<width>6.934090909090909</width>
			<color>FF0063f3</color>
		</LineStyle>
	</Style>
	<Style id="branch396_part72_style">
		<LineStyle>
			<width>6.9363636363636365</width>
			<color>FF0063f3</color>
		</LineStyle>
	</Style>
	<Style id="branch396_part73_style">
		<LineStyle>
			<width>6.938636363636364</width>
			<color>FF0063f3</color>
		</LineStyle>
	</Style>
	<Style id="branch396_part74_style">
		<LineStyle>
			<width>6.9409090909090905</width>
			<color>FF0063f3</color>
		</LineStyle>
	</Style>
	<Style id="branch396_part75_style">
		<LineStyle>
			<width>6.943181818181818</width>
			<color>FF0063f3</color>
		</LineStyle>
	</Style>
	<Style id="branch396_part76_style">
		<LineStyle>
			<width>6.945454545454545</width>
			<color>FF0063f3</color>
		</LineStyle>
	</Style>
	<Style id="branch396_part77_style">
		<LineStyle>
			<width>6.947727272727272</width>
			<color>FF0063f3</color>
		</LineStyle>
	</Style>
	<Style id="branch396_part78_style">
		<LineStyle>
			<width>6.95</width>
			<color>FF0063f3</color>
		</LineStyle>
	</Style>
	<Style id="branch396_part79_style">
		<LineStyle>
			<width>6.952272727272727</width>
			<color>FF0063f3</color>
		</LineStyle>
	</Style>
	<Style id="branch396_part80_style">
		<LineStyle>
			<width>6.954545454545455</width>
			<color>FF0064f3</color>
		</LineStyle>
	</Style>
	<Style id="branch396_part81_style">
		<LineStyle>
			<width>6.956818181818182</width>
			<color>FF0064f3</color>
		</LineStyle>
	</Style>
	<Style id="branch396_part82_style">
		<LineStyle>
			<width>6.959090909090909</width>
			<color>FF0064f3</color>
		</LineStyle>
	</Style>
	<Style id="branch396_part83_style">
		<LineStyle>
			<width>6.961363636363637</width>
			<color>FF0064f3</color>
		</LineStyle>
	</Style>
	<Style id="branch396_part84_style">
		<LineStyle>
			<width>6.963636363636363</width>
			<color>FF0064f3</color>
		</LineStyle>
	</Style>
	<Style id="branch396_part85_style">
		<LineStyle>
			<width>6.965909090909091</width>
			<color>FF0064f3</color>
		</LineStyle>
	</Style>
	<Style id="branch396_part86_style">
		<LineStyle>
			<width>6.968181818181819</width>
			<color>FF0064f3</color>
		</LineStyle>
	</Style>
	<Style id="branch396_part87_style">
		<LineStyle>
			<width>6.970454545454546</width>
			<color>FF0064f3</color>
		</LineStyle>
	</Style>
	<Style id="branch396_part88_style">
		<LineStyle>
			<width>6.972727272727273</width>
			<color>FF0064f3</color>
		</LineStyle>
	</Style>
	<Style id="branch396_part89_style">
		<LineStyle>
			<width>6.975</width>
			<color>FF0064f3</color>
		</LineStyle>
	</Style>
	<Style id="branch396_part90_style">
		<LineStyle>
			<width>6.9772727272727275</width>
			<color>FF0064f3</color>
		</LineStyle>
	</Style>
	<Style id="branch396_part91_style">
		<LineStyle>
			<width>6.9795454545454545</width>
			<color>FF0064f3</color>
		</LineStyle>
	</Style>
	<Style id="branch396_part92_style">
		<LineStyle>
			<width>6.9818181818181815</width>
			<color>FF0064f3</color>
		</LineStyle>
	</Style>
	<Style id="branch396_part93_style">
		<LineStyle>
			<width>6.984090909090909</width>
			<color>FF0064f3</color>
		</LineStyle>
	</Style>
	<Style id="branch396_part94_style">
		<LineStyle>
			<width>6.986363636363636</width>
			<color>FF0064f3</color>
		</LineStyle>
	</Style>
	<Style id="branch396_part95_style">
		<LineStyle>
			<width>6.988636363636363</width>
			<color>FF0064f3</color>
		</LineStyle>
	</Style>
	<Style id="branch396_part96_style">
		<LineStyle>
			<width>6.990909090909091</width>
			<color>FF0064f3</color>
		</LineStyle>
	</Style>
	<Style id="branch396_part97_style">
		<LineStyle>
			<width>6.993181818181818</width>
			<color>FF0064f3</color>
		</LineStyle>
	</Style>
	<Style id="branch396_part98_style">
		<LineStyle>
			<width>6.995454545454546</width>
			<color>FF0064f3</color>
		</LineStyle>
	</Style>
	<Style id="branch396_part99_style">
		<LineStyle>
			<width>6.997727272727273</width>
			<color>FF0064f3</color>
		</LineStyle>
	</Style>
	<Style id="branch396_part100_style">
		<LineStyle>
			<width>7.0</width>
			<color>FF0064f3</color>
		</LineStyle>
	</Style>
	<Style id="circle_70.75424100111827_style">
		<LineStyle>
			<width>0.1</width>
		</LineStyle>
		<PolyStyle>
			<color>8F00fff3</color>
			<outline>0</outline>
		</PolyStyle>
	</Style>
	<Style id="circle_70.04669859110709_style">
		<LineStyle>
			<width>0.1</width>
		</LineStyle>
		<PolyStyle>
			<color>8F00fdf3</color>
			<outline>0</outline>
		</PolyStyle>
	</Style>
	<Style id="circle_69.3391561810959_style">
		<LineStyle>
			<width>0.1</width>
		</LineStyle>
		<PolyStyle>
			<color>8F00fcf3</color>
			<outline>0</outline>
		</PolyStyle>
	</Style>
	<Style id="circle_68.63161377108473_style">
		<LineStyle>
			<width>0.1</width>
		</LineStyle>
		<PolyStyle>
			<color>8F00faf3</color>
			<outline>0</outline>
		</PolyStyle>
	</Style>
	<Style id="circle_67.92407136107354_style">
		<LineStyle>
			<width>0.1</width>
		</LineStyle>
		<PolyStyle>
			<color>8F00f8f3</color>
			<outline>0</outline>
		</PolyStyle>
	</Style>
	<Style id="circle_67.21652895106236_style">
		<LineStyle>
			<width>0.1</width>
		</LineStyle>
		<PolyStyle>
			<color>8F00f7f3</color>
			<outline>0</outline>
		</PolyStyle>
	</Style>
	<Style id="circle_66.50898654105117_style">
		<LineStyle>
			<width>0.1</width>
		</LineStyle>
		<PolyStyle>
			<color>8F00f5f3</color>
			<outline>0</outline>
		</PolyStyle>
	</Style>
	<Style id="circle_65.80144413104_style">
		<LineStyle>
			<width>0.1</width>
		</LineStyle>
		<PolyStyle>
			<color>8F00f3f3</color>
			<outline>0</outline>
		</PolyStyle>
	</Style>
	<Style id="circle_65.09390172102881_style">
		<LineStyle>
			<width>0.1</width>
		</LineStyle>
		<PolyStyle>
			<color>8F00f1f3</color>
			<outline>0</outline>
		</PolyStyle>
	</Style>
	<Style id="circle_64.38635931101763_style">
		<LineStyle>
			<width>0.1</width>
		</LineStyle>
		<PolyStyle>
			<color>8F00f0f3</color>
			<outline>0</outline>
		</PolyStyle>
	</Style>
	<Style id="circle_63.67881690100644_style">
		<LineStyle>
			<width>0.1</width>
		</LineStyle>
		<PolyStyle>
			<color>8F00eef3</color>
			<outline>0</outline>
		</PolyStyle>
	</Style>
	<Style id="circle_62.97127449099526_style">
		<LineStyle>
			<width>0.1</width>
		</LineStyle>
		<PolyStyle>
			<color>8F00ecf3</color>
			<outline>0</outline>
		</PolyStyle>
	</Style>
	<Style id="circle_62.263732080984084_style">
		<LineStyle>
			<width>0.1</width>
		</LineStyle>
		<PolyStyle>
			<color>8F00ebf3</color>
			<outline>0</outline>
		</PolyStyle>
	</Style>
	<Style id="circle_61.5561896709729_style">
		<LineStyle>
			<width>0.1</width>
		</LineStyle>
		<PolyStyle>
			<color>8F00e9f3</color>
			<outline>0</outline>
		</PolyStyle>
	</Style>
	<Style id="circle_60.84864726096171_style">
		<LineStyle>
			<width>0.1</width>
		</LineStyle>
		<PolyStyle>
			<color>8F00e7f3</color>
			<outline>0</outline>
		</PolyStyle>
	</Style>
	<Style id="circle_60.14110485095053_style">
		<LineStyle>
			<width>0.1</width>
		</LineStyle>
		<PolyStyle>
			<color>8F00e6f3</color>
			<outline>0</outline>
		</PolyStyle>
	</Style>
	<Style id="circle_59.43356244093935_style">
		<LineStyle>
			<width>0.1</width>
		</LineStyle>
		<PolyStyle>
			<color>8F00e4f3</color>
			<outline>0</outline>
		</PolyStyle>
	</Style>
	<Style id="circle_58.72602003092817_style">
		<LineStyle>
			<width>0.1</width>
		</LineStyle>
		<PolyStyle>
			<color>8F00e2f3</color>
			<outline>0</outline>
		</PolyStyle>
	</Style>
	<Style id="circle_58.01847762091698_style">
		<LineStyle>
			<width>0.1</width>
		</LineStyle>
		<PolyStyle>
			<color>8F00e1f3</color>
			<outline>0</outline>
		</PolyStyle>
	</Style>
	<Style id="circle_57.3109352109058_style">
		<LineStyle>
			<width>0.1</width>
		</LineStyle>
		<PolyStyle>
			<color>8F00dff3</color>
			<outline>0</outline>
		</PolyStyle>
	</Style>
	<Style id="circle_56.60339280089462_style">
		<LineStyle>
			<width>0.1</width>
		</LineStyle>
		<PolyStyle>
			<color>8F00ddf3</color>
			<outline>0</outline>
		</PolyStyle>
	</Style>
	<Style id="circle_55.89585039088344_style">
		<LineStyle>
			<width>0.1</width>
		</LineStyle>
		<PolyStyle>
			<color>8F00dcf3</color>
			<outline>0</outline>
		</PolyStyle>
	</Style>
	<Style id="circle_55.18830798087225_style">
		<LineStyle>
			<width>0.1</width>
		</LineStyle>
		<PolyStyle>
			<color>8F00daf3</color>
			<outline>0</outline>
		</PolyStyle>
	</Style>
	<Style id="circle_54.48076557086107_style">
		<LineStyle>
			<width>0.1</width>
		</LineStyle>
		<PolyStyle>
			<color>8F00d8f3</color>
			<outline>0</outline>
		</PolyStyle>
	</Style>
	<Style id="circle_53.77322316084989_style">
		<LineStyle>
			<width>0.1</width>
		</LineStyle>
		<PolyStyle>
			<color>8F00d6f3</color>
			<outline>0</outline>
		</PolyStyle>
	</Style>
	<Style id="circle_53.06568075083871_style">
		<LineStyle>
			<width>0.1</width>
		</LineStyle>
		<PolyStyle>
			<color>8F00d5f3</color>
			<outline>0</outline>
		</PolyStyle>
	</Style>
	<Style id="circle_52.35813834082752_style">
		<LineStyle>
			<width>0.1</width>
		</LineStyle>
		<PolyStyle>
			<color>8F00d3f3</color>
			<outline>0</outline>
		</PolyStyle>
	</Style>
	<Style id="circle_51.65059593081634_style">
		<LineStyle>
			<width>0.1</width>
		</LineStyle>
		<PolyStyle>
			<color>8F00d1f3</color>
			<outline>0</outline>
		</PolyStyle>
	</Style>
	<Style id="circle_50.94305352080515_style">
		<LineStyle>
			<width>0.1</width>
		</LineStyle>
		<PolyStyle>
			<color>8F00d0f3</color>
			<outline>0</outline>
		</PolyStyle>
	</Style>
	<Style id="circle_50.23551111079397_style">
		<LineStyle>
			<width>0.1</width>
		</LineStyle>
		<PolyStyle>
			<color>8F00cef3</color>
			<outline>0</outline>
		</PolyStyle>
	</Style>
	<Style id="circle_49.52796870078279_style">
		<LineStyle>
			<width>0.1</width>
		</LineStyle>
		<PolyStyle>
			<color>8F00ccf3</color>
			<outline>0</outline>
		</PolyStyle>
	</Style>
	<Style id="circle_48.82042629077161_style">
		<LineStyle>
			<width>0.1</width>
		</LineStyle>
		<PolyStyle>
			<color>8F00cbf3</color>
			<outline>0</outline>
		</PolyStyle>
	</Style>
	<Style id="circle_48.11288388076042_style">
		<LineStyle>
			<width>0.1</width>
		</LineStyle>
		<PolyStyle>
			<color>8F00c9f3</color>
			<outline>0</outline>
		</PolyStyle>
	</Style>
	<Style id="circle_47.40534147074924_style">
		<LineStyle>
			<width>0.1</width>
		</LineStyle>
		<PolyStyle>
			<color>8F00c7f3</color>
			<outline>0</outline>
		</PolyStyle>
	</Style>
	<Style id="circle_46.69779906073806_style">
		<LineStyle>
			<width>0.1</width>
		</LineStyle>
		<PolyStyle>
			<color>8F00c6f3</color>
			<outline>0</outline>
		</PolyStyle>
	</Style>
	<Style id="circle_45.99025665072688_style">
		<LineStyle>
			<width>0.1</width>
		</LineStyle>
		<PolyStyle>
			<color>8F00c4f3</color>
			<outline>0</outline>
		</PolyStyle>
	</Style>
	<Style id="circle_45.28271424071569_style">
		<LineStyle>
			<width>0.1</width>
		</LineStyle>
		<PolyStyle>
			<color>8F00c2f3</color>
			<outline>0</outline>
		</PolyStyle>
	</Style>
	<Style id="circle_44.57517183070451_style">
		<LineStyle>
			<width>0.1</width>
		</LineStyle>
		<PolyStyle>
			<color>8F00c0f3</color>
			<outline>0</outline>
		</PolyStyle>
	</Style>
	<Style id="circle_43.867629420693326_style">
		<LineStyle>
			<width>0.1</width>
		</LineStyle>
		<PolyStyle>
			<color>8F00bff3</color>
			<outline>0</outline>
		</PolyStyle>
	</Style>
	<Style id="circle_43.16008701068215_style">
		<LineStyle>
			<width>0.1</width>
		</LineStyle>
		<PolyStyle>
			<color>8F00bdf3</color>
			<outline>0</outline>
		</PolyStyle>
	</Style>
	<Style id="circle_42.45254460067096_style">
		<LineStyle>
			<width>0.1</width>
		</LineStyle>
		<PolyStyle>
			<color>8F00bbf3</color>
			<outline>0</outline>
		</PolyStyle>
	</Style>
	<Style id="circle_41.745002190659775_style">
		<LineStyle>
			<width>0.1</width>
		</LineStyle>
		<PolyStyle>
			<color>8F00baf3</color>
			<outline>0</outline>
		</PolyStyle>
	</Style>
	<Style id="circle_41.0374597806486_style">
		<LineStyle>
			<width>0.1</width>
		</LineStyle>
		<PolyStyle>
			<color>8F00b8f3</color>
			<outline>0</outline>
		</PolyStyle>
	</Style>
	<Style id="circle_40.32991737063742_style">
		<LineStyle>
			<width>0.1</width>
		</LineStyle>
		<PolyStyle>
			<color>8F00b6f3</color>
			<outline>0</outline>
		</PolyStyle>
	</Style>
	<Style id="circle_39.62237496062623_style">
		<LineStyle>
			<width>0.1</width>
		</LineStyle>
		<PolyStyle>
			<color>8F00b5f3</color>
			<outline>0</outline>
		</PolyStyle>
	</Style>
	<Style id="circle_38.914832550615046_style">
		<LineStyle>
			<width>0.1</width>
		</LineStyle>
		<PolyStyle>
			<color>8F00b3f3</color>
			<outline>0</outline>
		</PolyStyle>
	</Style>
	<Style id="circle_38.20729014060387_style">
		<LineStyle>
			<width>0.1</width>
		</LineStyle>
		<PolyStyle>
			<color>8F00b1f3</color>
			<outline>0</outline>
		</PolyStyle>
	</Style>
	<Style id="circle_37.49974773059268_style">
		<LineStyle>
			<width>0.1</width>
		</LineStyle>
		<PolyStyle>
			<color>8F00b0f3</color>
			<outline>0</outline>
		</PolyStyle>
	</Style>
	<Style id="circle_36.7922053205815_style">
		<LineStyle>
			<width>0.1</width>
		</LineStyle>
		<PolyStyle>
			<color>8F00aef3</color>
			<outline>0</outline>
		</PolyStyle>
	</Style>
	<Style id="circle_36.084662910570316_style">
		<LineStyle>
			<width>0.1</width>
		</LineStyle>
		<PolyStyle>
			<color>8F00acf3</color>
			<outline>0</outline>
		</PolyStyle>
	</Style>
	<Style id="circle_35.37712050055914_style">
		<LineStyle>
			<width>0.1</width>
		</LineStyle>
		<PolyStyle>
			<color>8F00abf3</color>
			<outline>0</outline>
		</PolyStyle>
	</Style>
	<Style id="circle_34.66957809054795_style">
		<LineStyle>
			<width>0.1</width>
		</LineStyle>
		<PolyStyle>
			<color>8F00a9f3</color>
			<outline>0</outline>
		</PolyStyle>
	</Style>
	<Style id="circle_33.96203568053677_style">
		<LineStyle>
			<width>0.1</width>
		</LineStyle>
		<PolyStyle>
			<color>8F00a7f3</color>
			<outline>0</outline>
		</PolyStyle>
	</Style>
	<Style id="circle_33.254493270525586_style">
		<LineStyle>
			<width>0.1</width>
		</LineStyle>
		<PolyStyle>
			<color>8F00a5f3</color>
			<outline>0</outline>
		</PolyStyle>
	</Style>
	<Style id="circle_32.5469508605144_style">
		<LineStyle>
			<width>0.1</width>
		</LineStyle>
		<PolyStyle>
			<color>8F00a4f3</color>
			<outline>0</outline>
		</PolyStyle>
	</Style>
	<Style id="circle_31.83940845050322_style">
		<LineStyle>
			<width>0.1</width>
		</LineStyle>
		<PolyStyle>
			<color>8F00a2f3</color>
			<outline>0</outline>
		</PolyStyle>
	</Style>
	<Style id="circle_31.131866040492035_style">
		<LineStyle>
			<width>0.1</width>
		</LineStyle>
		<PolyStyle>
			<color>8F00a0f3</color>
			<outline>0</outline>
		</PolyStyle>
	</Style>
	<Style id="circle_30.424323630480856_style">
		<LineStyle>
			<width>0.1</width>
		</LineStyle>
		<PolyStyle>
			<color>8F009ff3</color>
			<outline>0</outline>
		</PolyStyle>
	</Style>
	<Style id="circle_29.71678122046967_style">
		<LineStyle>
			<width>0.1</width>
		</LineStyle>
		<PolyStyle>
			<color>8F009df3</color>
			<outline>0</outline>
		</PolyStyle>
	</Style>
	<Style id="circle_29.00923881045849_style">
		<LineStyle>
			<width>0.1</width>
		</LineStyle>
		<PolyStyle>
			<color>8F009bf3</color>
			<outline>0</outline>
		</PolyStyle>
	</Style>
	<Style id="circle_28.301696400447305_style">
		<LineStyle>
			<width>0.1</width>
		</LineStyle>
		<PolyStyle>
			<color>8F009af3</color>
			<outline>0</outline>
		</PolyStyle>
	</Style>
	<Style id="circle_27.594153990436126_style">
		<LineStyle>
			<width>0.1</width>
		</LineStyle>
		<PolyStyle>
			<color>8F0098f3</color>
			<outline>0</outline>
		</PolyStyle>
	</Style>
	<Style id="circle_26.88661158042494_style">
		<LineStyle>
			<width>0.1</width>
		</LineStyle>
		<PolyStyle>
			<color>8F0096f3</color>
			<outline>0</outline>
		</PolyStyle>
	</Style>
[truncated: 1,556,298 more chars]
