# Supplementary material for: East African cassava mosaic-like viruses from Africa to Indian ocean islands: molecular diversity, evolutionary history and geographical dissemination of a bipartite begomovirus
Source: BMC Evol Biol. 2012 Nov 27;12:228. doi: 10.1186/1471-2148-12-228 (PMC3560262; doi:10.1186/1471-2148-12-228)
Supplement: Additional File 8 — KML file of FG-A dataset phylogeography analysis. Lines between locations represent branches in the MCC tree along which location transition occurs. Location circle diameters are proportional to the number of MCC branches maintaining a particular location state at each time-point. The yellow-orange color gradient informs the location state probability (low-high). Altitude of each line is proportional to the time elapsed between its nodes. KML files can be visualized in Google Earth (http://www.google.com/earth/index.html). [file 1471-2148-12-228-S8.kml]

<?xml version="1.0" encoding="UTF-8"?>
<kml xmlns="http://earth.google.com/kml/2.2">
<Document>
	<name>arbre_A_phylo.tre</name>
	<Style id="branch65_part1_style">
		<LineStyle>
			<width>5.604006333652007</width>
			<color>FF005ef3</color>
		</LineStyle>
	</Style>
	<Style id="branch65_part2_style">
		<LineStyle>
			<width>5.614860181644359</width>
			<color>FF005ff3</color>
		</LineStyle>
	</Style>
	<Style id="branch65_part3_style">
		<LineStyle>
			<width>5.625714029636711</width>
			<color>FF005ff3</color>
		</LineStyle>
	</Style>
	<Style id="branch65_part4_style">
		<LineStyle>
			<width>5.636567877629063</width>
			<color>FF005ff3</color>
		</LineStyle>
	</Style>
	<Style id="branch65_part5_style">
		<LineStyle>
			<width>5.647421725621415</width>
			<color>FF005ff3</color>
		</LineStyle>
	</Style>
	<Style id="branch65_part6_style">
		<LineStyle>
			<width>5.658275573613767</width>
			<color>FF005ff3</color>
		</LineStyle>
	</Style>
	<Style id="branch65_part7_style">
		<LineStyle>
			<width>5.669129421606119</width>
			<color>FF0060f3</color>
		</LineStyle>
	</Style>
	<Style id="branch65_part8_style">
		<LineStyle>
			<width>5.67998326959847</width>
			<color>FF0060f3</color>
		</LineStyle>
	</Style>
	<Style id="branch65_part9_style">
		<LineStyle>
			<width>5.690837117590823</width>
			<color>FF0060f3</color>
		</LineStyle>
	</Style>
	<Style id="branch65_part10_style">
		<LineStyle>
			<width>5.7016909655831745</width>
			<color>FF0060f3</color>
		</LineStyle>
	</Style>
	<Style id="branch65_part11_style">
		<LineStyle>
			<width>5.7125448135755255</width>
			<color>FF0060f3</color>
		</LineStyle>
	</Style>
	<Style id="branch65_part12_style">
		<LineStyle>
			<width>5.723398661567877</width>
			<color>FF0061f3</color>
		</LineStyle>
	</Style>
	<Style id="branch65_part13_style">
		<LineStyle>
			<width>5.73425250956023</width>
			<color>FF0061f3</color>
		</LineStyle>
	</Style>
	<Style id="branch65_part14_style">
		<LineStyle>
			<width>5.745106357552581</width>
			<color>FF0061f3</color>
		</LineStyle>
	</Style>
	<Style id="branch65_part15_style">
		<LineStyle>
			<width>5.755960205544933</width>
			<color>FF0061f3</color>
		</LineStyle>
	</Style>
	<Style id="branch65_part16_style">
		<LineStyle>
			<width>5.766814053537285</width>
			<color>FF0061f3</color>
		</LineStyle>
	</Style>
	<Style id="branch65_part17_style">
		<LineStyle>
			<width>5.777667901529637</width>
			<color>FF0062f3</color>
		</LineStyle>
	</Style>
	<Style id="branch65_part18_style">
		<LineStyle>
			<width>5.788521749521989</width>
			<color>FF0062f3</color>
		</LineStyle>
	</Style>
	<Style id="branch65_part19_style">
		<LineStyle>
			<width>5.799375597514341</width>
			<color>FF0062f3</color>
		</LineStyle>
	</Style>
	<Style id="branch65_part20_style">
		<LineStyle>
			<width>5.8102294455066925</width>
			<color>FF0062f3</color>
		</LineStyle>
	</Style>
	<Style id="branch65_part21_style">
		<LineStyle>
			<width>5.8210832934990435</width>
			<color>FF0063f3</color>
		</LineStyle>
	</Style>
	<Style id="branch65_part22_style">
		<LineStyle>
			<width>5.831937141491396</width>
			<color>FF0063f3</color>
		</LineStyle>
	</Style>
	<Style id="branch65_part23_style">
		<LineStyle>
			<width>5.842790989483747</width>
			<color>FF0063f3</color>
		</LineStyle>
	</Style>
	<Style id="branch65_part24_style">
		<LineStyle>
			<width>5.8536448374761</width>
			<color>FF0063f3</color>
		</LineStyle>
	</Style>
	<Style id="branch65_part25_style">
		<LineStyle>
			<width>5.864498685468451</width>
			<color>FF0063f3</color>
		</LineStyle>
	</Style>
	<Style id="branch65_part26_style">
		<LineStyle>
			<width>5.875352533460803</width>
			<color>FF0064f3</color>
		</LineStyle>
	</Style>
	<Style id="branch65_part27_style">
		<LineStyle>
			<width>5.886206381453155</width>
			<color>FF0064f3</color>
		</LineStyle>
	</Style>
	<Style id="branch65_part28_style">
		<LineStyle>
			<width>5.897060229445507</width>
			<color>FF0064f3</color>
		</LineStyle>
	</Style>
	<Style id="branch65_part29_style">
		<LineStyle>
			<width>5.907914077437859</width>
			<color>FF0064f3</color>
		</LineStyle>
	</Style>
	<Style id="branch65_part30_style">
		<LineStyle>
			<width>5.918767925430211</width>
			<color>FF0064f3</color>
		</LineStyle>
	</Style>
	<Style id="branch65_part31_style">
		<LineStyle>
			<width>5.9296217734225625</width>
			<color>FF0065f3</color>
		</LineStyle>
	</Style>
	<Style id="branch65_part32_style">
		<LineStyle>
			<width>5.9404756214149135</width>
			<color>FF0065f3</color>
		</LineStyle>
	</Style>
	<Style id="branch65_part33_style">
		<LineStyle>
			<width>5.951329469407266</width>
			<color>FF0065f3</color>
		</LineStyle>
	</Style>
	<Style id="branch65_part34_style">
		<LineStyle>
			<width>5.962183317399618</width>
			<color>FF0065f3</color>
		</LineStyle>
	</Style>
	<Style id="branch65_part35_style">
		<LineStyle>
			<width>5.973037165391969</width>
			<color>FF0065f3</color>
		</LineStyle>
	</Style>
	<Style id="branch65_part36_style">
		<LineStyle>
			<width>5.983891013384321</width>
			<color>FF0066f3</color>
		</LineStyle>
	</Style>
	<Style id="branch65_part37_style">
		<LineStyle>
			<width>5.994744861376673</width>
			<color>FF0066f3</color>
		</LineStyle>
	</Style>
	<Style id="branch65_part38_style">
		<LineStyle>
			<width>6.005598709369025</width>
			<color>FF0066f3</color>
		</LineStyle>
	</Style>
	<Style id="branch65_part39_style">
		<LineStyle>
			<width>6.016452557361377</width>
			<color>FF0066f3</color>
		</LineStyle>
	</Style>
	<Style id="branch65_part40_style">
		<LineStyle>
			<width>6.027306405353729</width>
			<color>FF0066f3</color>
		</LineStyle>
	</Style>
	<Style id="branch65_part41_style">
		<LineStyle>
			<width>6.0381602533460805</width>
			<color>FF0067f3</color>
		</LineStyle>
	</Style>
	<Style id="branch65_part42_style">
		<LineStyle>
			<width>6.049014101338432</width>
			<color>FF0067f3</color>
		</LineStyle>
	</Style>
	<Style id="branch65_part43_style">
		<LineStyle>
			<width>6.059867949330783</width>
			<color>FF0067f3</color>
		</LineStyle>
	</Style>
	<Style id="branch65_part44_style">
		<LineStyle>
			<width>6.070721797323136</width>
			<color>FF0067f3</color>
		</LineStyle>
	</Style>
	<Style id="branch65_part45_style">
		<LineStyle>
			<width>6.081575645315488</width>
			<color>FF0067f3</color>
		</LineStyle>
	</Style>
	<Style id="branch65_part46_style">
		<LineStyle>
			<width>6.092429493307839</width>
			<color>FF0068f3</color>
		</LineStyle>
	</Style>
	<Style id="branch65_part47_style">
		<LineStyle>
			<width>6.103283341300191</width>
			<color>FF0068f3</color>
		</LineStyle>
	</Style>
	<Style id="branch65_part48_style">
		<LineStyle>
			<width>6.114137189292543</width>
			<color>FF0068f3</color>
		</LineStyle>
	</Style>
	<Style id="branch65_part49_style">
		<LineStyle>
			<width>6.124991037284895</width>
			<color>FF0068f3</color>
		</LineStyle>
	</Style>
	<Style id="branch65_part50_style">
		<LineStyle>
			<width>6.135844885277247</width>
			<color>FF0069f3</color>
		</LineStyle>
	</Style>
	<Style id="branch65_part51_style">
		<LineStyle>
			<width>6.146698733269599</width>
			<color>FF0069f3</color>
		</LineStyle>
	</Style>
	<Style id="branch65_part52_style">
		<LineStyle>
			<width>6.1575525812619505</width>
			<color>FF0069f3</color>
		</LineStyle>
	</Style>
	<Style id="branch65_part53_style">
		<LineStyle>
			<width>6.168406429254302</width>
			<color>FF0069f3</color>
		</LineStyle>
	</Style>
	<Style id="branch65_part54_style">
		<LineStyle>
			<width>6.179260277246654</width>
			<color>FF0069f3</color>
		</LineStyle>
	</Style>
	<Style id="branch65_part55_style">
		<LineStyle>
			<width>6.190114125239005</width>
			<color>FF006af3</color>
		</LineStyle>
	</Style>
	<Style id="branch65_part56_style">
		<LineStyle>
			<width>6.200967973231357</width>
			<color>FF006af3</color>
		</LineStyle>
	</Style>
	<Style id="branch65_part57_style">
		<LineStyle>
			<width>6.21182182122371</width>
			<color>FF006af3</color>
		</LineStyle>
	</Style>
	<Style id="branch65_part58_style">
		<LineStyle>
			<width>6.222675669216061</width>
			<color>FF006af3</color>
		</LineStyle>
	</Style>
	<Style id="branch65_part59_style">
		<LineStyle>
			<width>6.233529517208413</width>
			<color>FF006af3</color>
		</LineStyle>
	</Style>
	<Style id="branch65_part60_style">
		<LineStyle>
			<width>6.244383365200765</width>
			<color>FF006bf3</color>
		</LineStyle>
	</Style>
	<Style id="branch65_part61_style">
		<LineStyle>
			<width>6.255237213193117</width>
			<color>FF006bf3</color>
		</LineStyle>
	</Style>
	<Style id="branch65_part62_style">
		<LineStyle>
			<width>6.2660910611854685</width>
			<color>FF006bf3</color>
		</LineStyle>
	</Style>
	<Style id="branch65_part63_style">
		<LineStyle>
			<width>6.2769449091778196</width>
			<color>FF006bf3</color>
		</LineStyle>
	</Style>
	<Style id="branch65_part64_style">
		<LineStyle>
			<width>6.287798757170172</width>
			<color>FF006bf3</color>
		</LineStyle>
	</Style>
	<Style id="branch65_part65_style">
		<LineStyle>
			<width>6.298652605162524</width>
			<color>FF006cf3</color>
		</LineStyle>
	</Style>
	<Style id="branch65_part66_style">
		<LineStyle>
			<width>6.309506453154875</width>
			<color>FF006cf3</color>
		</LineStyle>
	</Style>
	<Style id="branch65_part67_style">
		<LineStyle>
			<width>6.320360301147227</width>
			<color>FF006cf3</color>
		</LineStyle>
	</Style>
	<Style id="branch65_part68_style">
		<LineStyle>
			<width>6.33121414913958</width>
			<color>FF006cf3</color>
		</LineStyle>
	</Style>
	<Style id="branch65_part69_style">
		<LineStyle>
			<width>6.342067997131931</width>
			<color>FF006cf3</color>
		</LineStyle>
	</Style>
	<Style id="branch65_part70_style">
		<LineStyle>
			<width>6.352921845124283</width>
			<color>FF006df3</color>
		</LineStyle>
	</Style>
	<Style id="branch65_part71_style">
		<LineStyle>
			<width>6.363775693116635</width>
			<color>FF006df3</color>
		</LineStyle>
	</Style>
	<Style id="branch65_part72_style">
		<LineStyle>
			<width>6.374629541108987</width>
			<color>FF006df3</color>
		</LineStyle>
	</Style>
	<Style id="branch65_part73_style">
		<LineStyle>
			<width>6.3854833891013385</width>
			<color>FF006df3</color>
		</LineStyle>
	</Style>
	<Style id="branch65_part74_style">
		<LineStyle>
			<width>6.39633723709369</width>
			<color>FF006ef3</color>
		</LineStyle>
	</Style>
	<Style id="branch65_part75_style">
		<LineStyle>
			<width>6.407191085086042</width>
			<color>FF006ef3</color>
		</LineStyle>
	</Style>
	<Style id="branch65_part76_style">
		<LineStyle>
			<width>6.418044933078394</width>
			<color>FF006ef3</color>
		</LineStyle>
	</Style>
	<Style id="branch65_part77_style">
		<LineStyle>
			<width>6.428898781070746</width>
			<color>FF006ef3</color>
		</LineStyle>
	</Style>
	<Style id="branch65_part78_style">
		<LineStyle>
			<width>6.439752629063097</width>
			<color>FF006ef3</color>
		</LineStyle>
	</Style>
	<Style id="branch65_part79_style">
		<LineStyle>
			<width>6.450606477055449</width>
			<color>FF006ff3</color>
		</LineStyle>
	</Style>
	<Style id="branch65_part80_style">
		<LineStyle>
			<width>6.461460325047801</width>
			<color>FF006ff3</color>
		</LineStyle>
	</Style>
	<Style id="branch65_part81_style">
		<LineStyle>
			<width>6.472314173040153</width>
			<color>FF006ff3</color>
		</LineStyle>
	</Style>
	<Style id="branch65_part82_style">
		<LineStyle>
			<width>6.483168021032505</width>
			<color>FF006ff3</color>
		</LineStyle>
	</Style>
	<Style id="branch65_part83_style">
		<LineStyle>
			<width>6.494021869024857</width>
			<color>FF006ff3</color>
		</LineStyle>
	</Style>
	<Style id="branch65_part84_style">
		<LineStyle>
			<width>6.5048757170172085</width>
			<color>FF0070f3</color>
		</LineStyle>
	</Style>
	<Style id="branch65_part85_style">
		<LineStyle>
			<width>6.51572956500956</width>
			<color>FF0070f3</color>
		</LineStyle>
	</Style>
	<Style id="branch65_part86_style">
		<LineStyle>
			<width>6.526583413001912</width>
			<color>FF0070f3</color>
		</LineStyle>
	</Style>
	<Style id="branch65_part87_style">
		<LineStyle>
			<width>6.537437260994263</width>
			<color>FF0070f3</color>
		</LineStyle>
	</Style>
	<Style id="branch65_part88_style">
		<LineStyle>
			<width>6.548291108986616</width>
			<color>FF0070f3</color>
		</LineStyle>
	</Style>
	<Style id="branch65_part89_style">
		<LineStyle>
			<width>6.559144956978968</width>
			<color>FF0071f3</color>
		</LineStyle>
	</Style>
	<Style id="branch65_part90_style">
		<LineStyle>
			<width>6.569998804971319</width>
			<color>FF0071f3</color>
		</LineStyle>
	</Style>
	<Style id="branch65_part91_style">
		<LineStyle>
			<width>6.580852652963671</width>
			<color>FF0071f3</color>
		</LineStyle>
	</Style>
	<Style id="branch65_part92_style">
		<LineStyle>
			<width>6.591706500956024</width>
			<color>FF0071f3</color>
		</LineStyle>
	</Style>
	<Style id="branch65_part93_style">
		<LineStyle>
			<width>6.602560348948375</width>
			<color>FF0071f3</color>
		</LineStyle>
	</Style>
	<Style id="branch65_part94_style">
		<LineStyle>
			<width>6.6134141969407265</width>
			<color>FF0072f3</color>
		</LineStyle>
	</Style>
	<Style id="branch65_part95_style">
		<LineStyle>
			<width>6.624268044933078</width>
			<color>FF0072f3</color>
		</LineStyle>
	</Style>
	<Style id="branch65_part96_style">
		<LineStyle>
			<width>6.63512189292543</width>
			<color>FF0072f3</color>
		</LineStyle>
	</Style>
	<Style id="branch65_part97_style">
		<LineStyle>
			<width>6.645975740917782</width>
			<color>FF0072f3</color>
		</LineStyle>
	</Style>
	<Style id="branch65_part98_style">
		<LineStyle>
			<width>6.656829588910134</width>
			<color>FF0073f3</color>
		</LineStyle>
	</Style>
	<Style id="branch65_part99_style">
		<LineStyle>
			<width>6.667683436902486</width>
			<color>FF0073f3</color>
		</LineStyle>
	</Style>
	<Style id="branch65_part100_style">
		<LineStyle>
			<width>6.678537284894838</width>
			<color>FF0073f3</color>
		</LineStyle>
	</Style>
	<Style id="branch80_part1_style">
		<LineStyle>
			<width>4.076176192359734</width>
			<color>FF0073f3</color>
		</LineStyle>
	</Style>
	<Style id="branch80_part2_style">
		<LineStyle>
			<width>4.091499185221348</width>
			<color>FF0074f3</color>
		</LineStyle>
	</Style>
	<Style id="branch80_part3_style">
		<LineStyle>
			<width>4.106822178082965</width>
			<color>FF0074f3</color>
		</LineStyle>
	</Style>
	<Style id="branch80_part4_style">
		<LineStyle>
			<width>4.122145170944579</width>
			<color>FF0075f3</color>
		</LineStyle>
	</Style>
	<Style id="branch80_part5_style">
		<LineStyle>
			<width>4.137468163806195</width>
			<color>FF0075f3</color>
		</LineStyle>
	</Style>
	<Style id="branch80_part6_style">
		<LineStyle>
			<width>4.15279115666781</width>
			<color>FF0076f3</color>
		</LineStyle>
	</Style>
	<Style id="branch80_part7_style">
		<LineStyle>
			<width>4.168114149529426</width>
			<color>FF0076f3</color>
		</LineStyle>
	</Style>
	<Style id="branch80_part8_style">
		<LineStyle>
			<width>4.183437142391041</width>
			<color>FF0077f3</color>
		</LineStyle>
	</Style>
	<Style id="branch80_part9_style">
		<LineStyle>
			<width>4.198760135252656</width>
			<color>FF0077f3</color>
		</LineStyle>
	</Style>
	<Style id="branch80_part10_style">
		<LineStyle>
			<width>4.214083128114272</width>
			<color>FF0078f3</color>
		</LineStyle>
	</Style>
	<Style id="branch80_part11_style">
		<LineStyle>
			<width>4.229406120975887</width>
			<color>FF0078f3</color>
		</LineStyle>
	</Style>
	<Style id="branch80_part12_style">
		<LineStyle>
			<width>4.2447291138375025</width>
			<color>FF0078f3</color>
		</LineStyle>
	</Style>
	<Style id="branch80_part13_style">
		<LineStyle>
			<width>4.260052106699118</width>
			<color>FF0079f3</color>
		</LineStyle>
	</Style>
	<Style id="branch80_part14_style">
		<LineStyle>
			<width>4.275375099560733</width>
			<color>FF0079f3</color>
		</LineStyle>
	</Style>
	<Style id="branch80_part15_style">
		<LineStyle>
			<width>4.290698092422349</width>
			<color>FF007af3</color>
		</LineStyle>
	</Style>
	<Style id="branch80_part16_style">
		<LineStyle>
			<width>4.306021085283964</width>
			<color>FF007af3</color>
		</LineStyle>
	</Style>
	<Style id="branch80_part17_style">
		<LineStyle>
			<width>4.321344078145579</width>
			<color>FF007bf3</color>
		</LineStyle>
	</Style>
	<Style id="branch80_part18_style">
		<LineStyle>
			<width>4.336667071007195</width>
			<color>FF007bf3</color>
		</LineStyle>
	</Style>
	<Style id="branch80_part19_style">
		<LineStyle>
			<width>4.35199006386881</width>
			<color>FF007cf3</color>
		</LineStyle>
	</Style>
	<Style id="branch80_part20_style">
		<LineStyle>
			<width>4.367313056730426</width>
			<color>FF007cf3</color>
		</LineStyle>
	</Style>
	<Style id="branch80_part21_style">
		<LineStyle>
			<width>4.3826360495920405</width>
			<color>FF007df3</color>
		</LineStyle>
	</Style>
	<Style id="branch80_part22_style">
		<LineStyle>
			<width>4.397959042453657</width>
			<color>FF007df3</color>
		</LineStyle>
	</Style>
	<Style id="branch80_part23_style">
		<LineStyle>
			<width>4.413282035315271</width>
			<color>FF007ef3</color>
		</LineStyle>
	</Style>
	<Style id="branch80_part24_style">
		<LineStyle>
			<width>4.428605028176888</width>
			<color>FF007ef3</color>
		</LineStyle>
	</Style>
	<Style id="branch80_part25_style">
		<LineStyle>
			<width>4.443928021038502</width>
			<color>FF007ef3</color>
		</LineStyle>
	</Style>
	<Style id="branch80_part26_style">
		<LineStyle>
			<width>4.459251013900118</width>
			<color>FF007ff3</color>
		</LineStyle>
	</Style>
	<Style id="branch80_part27_style">
		<LineStyle>
			<width>4.474574006761733</width>
			<color>FF007ff3</color>
		</LineStyle>
	</Style>
	<Style id="branch80_part28_style">
		<LineStyle>
			<width>4.489896999623348</width>
			<color>FF0080f3</color>
		</LineStyle>
	</Style>
	<Style id="branch80_part29_style">
		<LineStyle>
			<width>4.505219992484964</width>
			<color>FF0080f3</color>
		</LineStyle>
	</Style>
	<Style id="branch80_part30_style">
		<LineStyle>
			<width>4.520542985346579</width>
			<color>FF0081f3</color>
		</LineStyle>
	</Style>
	<Style id="branch80_part31_style">
		<LineStyle>
			<width>4.535865978208195</width>
			<color>FF0081f3</color>
		</LineStyle>
	</Style>
	<Style id="branch80_part32_style">
		<LineStyle>
			<width>4.55118897106981</width>
			<color>FF0082f3</color>
		</LineStyle>
	</Style>
	<Style id="branch80_part33_style">
		<LineStyle>
			<width>4.5665119639314256</width>
			<color>FF0082f3</color>
		</LineStyle>
	</Style>
	<Style id="branch80_part34_style">
		<LineStyle>
			<width>4.581834956793041</width>
			<color>FF0083f3</color>
		</LineStyle>
	</Style>
	<Style id="branch80_part35_style">
		<LineStyle>
			<width>4.597157949654656</width>
			<color>FF0083f3</color>
		</LineStyle>
	</Style>
	<Style id="branch80_part36_style">
		<LineStyle>
			<width>4.612480942516271</width>
			<color>FF0084f3</color>
		</LineStyle>
	</Style>
	<Style id="branch80_part37_style">
		<LineStyle>
			<width>4.627803935377887</width>
			<color>FF0084f3</color>
		</LineStyle>
	</Style>
	<Style id="branch80_part38_style">
		<LineStyle>
			<width>4.643126928239503</width>
			<color>FF0084f3</color>
		</LineStyle>
	</Style>
	<Style id="branch80_part39_style">
		<LineStyle>
			<width>4.658449921101118</width>
			<color>FF0085f3</color>
		</LineStyle>
	</Style>
	<Style id="branch80_part40_style">
		<LineStyle>
			<width>4.673772913962733</width>
			<color>FF0085f3</color>
		</LineStyle>
	</Style>
	<Style id="branch80_part41_style">
		<LineStyle>
			<width>4.689095906824349</width>
			<color>FF0086f3</color>
		</LineStyle>
	</Style>
	<Style id="branch80_part42_style">
		<LineStyle>
			<width>4.704418899685964</width>
			<color>FF0086f3</color>
		</LineStyle>
	</Style>
	<Style id="branch80_part43_style">
		<LineStyle>
			<width>4.719741892547579</width>
			<color>FF0087f3</color>
		</LineStyle>
	</Style>
	<Style id="branch80_part44_style">
		<LineStyle>
			<width>4.735064885409194</width>
			<color>FF0087f3</color>
		</LineStyle>
	</Style>
	<Style id="branch80_part45_style">
		<LineStyle>
			<width>4.750387878270811</width>
			<color>FF0088f3</color>
		</LineStyle>
	</Style>
	<Style id="branch80_part46_style">
		<LineStyle>
			<width>4.765710871132425</width>
			<color>FF0088f3</color>
		</LineStyle>
	</Style>
	<Style id="branch80_part47_style">
		<LineStyle>
			<width>4.781033863994041</width>
			<color>FF0089f3</color>
		</LineStyle>
	</Style>
	<Style id="branch80_part48_style">
		<LineStyle>
			<width>4.796356856855656</width>
			<color>FF0089f3</color>
		</LineStyle>
	</Style>
	<Style id="branch80_part49_style">
		<LineStyle>
			<width>4.8116798497172715</width>
			<color>FF008af3</color>
		</LineStyle>
	</Style>
	<Style id="branch80_part50_style">
		<LineStyle>
			<width>4.827002842578887</width>
			<color>FF008af3</color>
		</LineStyle>
	</Style>
	<Style id="branch80_part51_style">
		<LineStyle>
			<width>4.842325835440502</width>
			<color>FF008af3</color>
		</LineStyle>
	</Style>
	<Style id="branch80_part52_style">
		<LineStyle>
			<width>4.857648828302118</width>
			<color>FF008bf3</color>
		</LineStyle>
	</Style>
	<Style id="branch80_part53_style">
		<LineStyle>
			<width>4.872971821163733</width>
			<color>FF008bf3</color>
		</LineStyle>
	</Style>
	<Style id="branch80_part54_style">
		<LineStyle>
			<width>4.888294814025349</width>
			<color>FF008cf3</color>
		</LineStyle>
	</Style>
	<Style id="branch80_part55_style">
		<LineStyle>
			<width>4.903617806886964</width>
			<color>FF008cf3</color>
		</LineStyle>
	</Style>
	<Style id="branch80_part56_style">
		<LineStyle>
			<width>4.9189407997485795</width>
			<color>FF008df3</color>
		</LineStyle>
	</Style>
	<Style id="branch80_part57_style">
		<LineStyle>
			<width>4.934263792610194</width>
			<color>FF008df3</color>
		</LineStyle>
	</Style>
	<Style id="branch80_part58_style">
		<LineStyle>
			<width>4.94958678547181</width>
			<color>FF008ef3</color>
		</LineStyle>
	</Style>
	<Style id="branch80_part59_style">
		<LineStyle>
			<width>4.964909778333426</width>
			<color>FF008ef3</color>
		</LineStyle>
	</Style>
	<Style id="branch80_part60_style">
		<LineStyle>
			<width>4.98023277119504</width>
			<color>FF008ff3</color>
		</LineStyle>
	</Style>
	<Style id="branch80_part61_style">
		<LineStyle>
			<width>4.995555764056656</width>
			<color>FF008ff3</color>
		</LineStyle>
	</Style>
	<Style id="branch80_part62_style">
		<LineStyle>
			<width>5.010878756918272</width>
			<color>FF0090f3</color>
		</LineStyle>
	</Style>
	<Style id="branch80_part63_style">
		<LineStyle>
			<width>5.0262017497798865</width>
			<color>FF0090f3</color>
		</LineStyle>
	</Style>
	<Style id="branch80_part64_style">
		<LineStyle>
			<width>5.041524742641502</width>
			<color>FF0090f3</color>
		</LineStyle>
	</Style>
	<Style id="branch80_part65_style">
		<LineStyle>
			<width>5.056847735503117</width>
			<color>FF0091f3</color>
		</LineStyle>
	</Style>
	<Style id="branch80_part66_style">
		<LineStyle>
			<width>5.072170728364734</width>
			<color>FF0091f3</color>
		</LineStyle>
	</Style>
	<Style id="branch80_part67_style">
		<LineStyle>
			<width>5.087493721226348</width>
			<color>FF0092f3</color>
		</LineStyle>
	</Style>
	<Style id="branch80_part68_style">
		<LineStyle>
			<width>5.102816714087964</width>
			<color>FF0092f3</color>
		</LineStyle>
	</Style>
	<Style id="branch80_part69_style">
		<LineStyle>
			<width>5.118139706949579</width>
			<color>FF0093f3</color>
		</LineStyle>
	</Style>
	<Style id="branch80_part70_style">
		<LineStyle>
			<width>5.1334626998111945</width>
			<color>FF0093f3</color>
		</LineStyle>
	</Style>
	<Style id="branch80_part71_style">
		<LineStyle>
			<width>5.14878569267281</width>
			<color>FF0094f3</color>
		</LineStyle>
	</Style>
	<Style id="branch80_part72_style">
		<LineStyle>
			<width>5.164108685534425</width>
			<color>FF0094f3</color>
		</LineStyle>
	</Style>
	<Style id="branch80_part73_style">
		<LineStyle>
			<width>5.179431678396041</width>
			<color>FF0095f3</color>
		</LineStyle>
	</Style>
	<Style id="branch80_part74_style">
		<LineStyle>
			<width>5.194754671257655</width>
			<color>FF0095f3</color>
		</LineStyle>
	</Style>
	<Style id="branch80_part75_style">
		<LineStyle>
			<width>5.210077664119272</width>
			<color>FF0096f3</color>
		</LineStyle>
	</Style>
	<Style id="branch80_part76_style">
		<LineStyle>
			<width>5.225400656980887</width>
			<color>FF0096f3</color>
		</LineStyle>
	</Style>
	<Style id="branch80_part77_style">
		<LineStyle>
			<width>5.240723649842502</width>
			<color>FF0096f3</color>
		</LineStyle>
	</Style>
	<Style id="branch80_part78_style">
		<LineStyle>
			<width>5.256046642704117</width>
			<color>FF0097f3</color>
		</LineStyle>
	</Style>
	<Style id="branch80_part79_style">
		<LineStyle>
			<width>5.271369635565733</width>
			<color>FF0097f3</color>
		</LineStyle>
	</Style>
	<Style id="branch80_part80_style">
		<LineStyle>
			<width>5.286692628427348</width>
			<color>FF0098f3</color>
		</LineStyle>
	</Style>
	<Style id="branch80_part81_style">
		<LineStyle>
			<width>5.302015621288964</width>
			<color>FF0098f3</color>
		</LineStyle>
	</Style>
	<Style id="branch80_part82_style">
		<LineStyle>
			<width>5.317338614150579</width>
			<color>FF0099f3</color>
		</LineStyle>
	</Style>
	<Style id="branch80_part83_style">
		<LineStyle>
			<width>5.332661607012195</width>
			<color>FF0099f3</color>
		</LineStyle>
	</Style>
	<Style id="branch80_part84_style">
		<LineStyle>
			<width>5.34798459987381</width>
			<color>FF009af3</color>
		</LineStyle>
	</Style>
	<Style id="branch80_part85_style">
		<LineStyle>
			<width>5.363307592735425</width>
			<color>FF009af3</color>
		</LineStyle>
	</Style>
	<Style id="branch80_part86_style">
		<LineStyle>
			<width>5.37863058559704</width>
			<color>FF009bf3</color>
		</LineStyle>
	</Style>
	<Style id="branch80_part87_style">
		<LineStyle>
			<width>5.393953578458656</width>
			<color>FF009bf3</color>
		</LineStyle>
	</Style>
	<Style id="branch80_part88_style">
		<LineStyle>
			<width>5.409276571320271</width>
			<color>FF009cf3</color>
		</LineStyle>
	</Style>
	<Style id="branch80_part89_style">
		<LineStyle>
			<width>5.424599564181887</width>
			<color>FF009cf3</color>
		</LineStyle>
	</Style>
	<Style id="branch80_part90_style">
		<LineStyle>
			<width>5.439922557043502</width>
			<color>FF009cf3</color>
		</LineStyle>
	</Style>
	<Style id="branch80_part91_style">
		<LineStyle>
			<width>5.455245549905117</width>
			<color>FF009df3</color>
		</LineStyle>
	</Style>
	<Style id="branch80_part92_style">
		<LineStyle>
			<width>5.470568542766733</width>
			<color>FF009df3</color>
		</LineStyle>
	</Style>
	<Style id="branch80_part93_style">
		<LineStyle>
			<width>5.485891535628348</width>
			<color>FF009ef3</color>
		</LineStyle>
	</Style>
	<Style id="branch80_part94_style">
		<LineStyle>
			<width>5.501214528489963</width>
			<color>FF009ef3</color>
		</LineStyle>
	</Style>
	<Style id="branch80_part95_style">
		<LineStyle>
			<width>5.516537521351579</width>
			<color>FF009ff3</color>
		</LineStyle>
	</Style>
	<Style id="branch80_part96_style">
		<LineStyle>
			<width>5.531860514213195</width>
			<color>FF009ff3</color>
		</LineStyle>
	</Style>
	<Style id="branch80_part97_style">
		<LineStyle>
			<width>5.547183507074809</width>
			<color>FF00a0f3</color>
		</LineStyle>
	</Style>
	<Style id="branch80_part98_style">
		<LineStyle>
			<width>5.5625064999364255</width>
			<color>FF00a0f3</color>
		</LineStyle>
	</Style>
	<Style id="branch80_part99_style">
		<LineStyle>
			<width>5.57782949279804</width>
			<color>FF00a1f3</color>
		</LineStyle>
	</Style>
	<Style id="branch80_part100_style">
		<LineStyle>
			<width>5.593152485659656</width>
			<color>FF00a1f3</color>
		</LineStyle>
	</Style>
	<Style id="branch90_part1_style">
		<LineStyle>
			<width>3.9523189512623125</width>
			<color>FF006ef3</color>
		</LineStyle>
	</Style>
	<Style id="branch90_part2_style">
		<LineStyle>
			<width>3.9820896445912</width>
			<color>FF006ef3</color>
		</LineStyle>
	</Style>
	<Style id="branch90_part3_style">
		<LineStyle>
			<width>4.011860337920087</width>
			<color>FF006ff3</color>
		</LineStyle>
	</Style>
	<Style id="branch90_part4_style">
		<LineStyle>
			<width>4.041631031248976</width>
			<color>FF006ff3</color>
		</LineStyle>
	</Style>
	<Style id="branch90_part5_style">
		<LineStyle>
			<width>4.071401724577862</width>
			<color>FF006ff3</color>
		</LineStyle>
	</Style>
	<Style id="branch90_part6_style">
		<LineStyle>
			<width>4.10117241790675</width>
			<color>FF006ff3</color>
		</LineStyle>
	</Style>
	<Style id="branch90_part7_style">
		<LineStyle>
			<width>4.130943111235638</width>
			<color>FF0070f3</color>
		</LineStyle>
	</Style>
	<Style id="branch90_part8_style">
		<LineStyle>
			<width>4.160713804564525</width>
			<color>FF0070f3</color>
		</LineStyle>
	</Style>
	<Style id="branch90_part9_style">
		<LineStyle>
			<width>4.190484497893413</width>
			<color>FF0070f3</color>
		</LineStyle>
	</Style>
	<Style id="branch90_part10_style">
		<LineStyle>
			<width>4.2202551912223</width>
			<color>FF0070f3</color>
		</LineStyle>
	</Style>
	<Style id="branch90_part11_style">
		<LineStyle>
			<width>4.250025884551188</width>
			<color>FF0070f3</color>
		</LineStyle>
	</Style>
	<Style id="branch90_part12_style">
		<LineStyle>
			<width>4.2797965778800755</width>
			<color>FF0071f3</color>
		</LineStyle>
	</Style>
	<Style id="branch90_part13_style">
		<LineStyle>
			<width>4.309567271208962</width>
			<color>FF0071f3</color>
		</LineStyle>
	</Style>
	<Style id="branch90_part14_style">
		<LineStyle>
			<width>4.339337964537851</width>
			<color>FF0071f3</color>
		</LineStyle>
	</Style>
	<Style id="branch90_part15_style">
		<LineStyle>
			<width>4.369108657866738</width>
			<color>FF0071f3</color>
		</LineStyle>
	</Style>
	<Style id="branch90_part16_style">
		<LineStyle>
			<width>4.398879351195626</width>
			<color>FF0072f3</color>
		</LineStyle>
	</Style>
	<Style id="branch90_part17_style">
		<LineStyle>
			<width>4.428650044524513</width>
			<color>FF0072f3</color>
		</LineStyle>
	</Style>
	<Style id="branch90_part18_style">
		<LineStyle>
			<width>4.458420737853401</width>
			<color>FF0072f3</color>
		</LineStyle>
	</Style>
	<Style id="branch90_part19_style">
		<LineStyle>
			<width>4.488191431182289</width>
			<color>FF0072f3</color>
		</LineStyle>
	</Style>
	<Style id="branch90_part20_style">
		<LineStyle>
			<width>4.517962124511176</width>
			<color>FF0072f3</color>
		</LineStyle>
	</Style>
	<Style id="branch90_part21_style">
		<LineStyle>
			<width>4.547732817840063</width>
			<color>FF0073f3</color>
		</LineStyle>
	</Style>
	<Style id="branch90_part22_style">
		<LineStyle>
			<width>4.577503511168951</width>
			<color>FF0073f3</color>
		</LineStyle>
	</Style>
	<Style id="branch90_part23_style">
		<LineStyle>
			<width>4.6072742044978385</width>
			<color>FF0073f3</color>
		</LineStyle>
	</Style>
	<Style id="branch90_part24_style">
		<LineStyle>
			<width>4.637044897826726</width>
			<color>FF0073f3</color>
		</LineStyle>
	</Style>
	<Style id="branch90_part25_style">
		<LineStyle>
			<width>4.666815591155613</width>
			<color>FF0074f3</color>
		</LineStyle>
	</Style>
	<Style id="branch90_part26_style">
		<LineStyle>
			<width>4.696586284484502</width>
			<color>FF0074f3</color>
		</LineStyle>
	</Style>
	<Style id="branch90_part27_style">
		<LineStyle>
			<width>4.7263569778133885</width>
			<color>FF0074f3</color>
		</LineStyle>
	</Style>
	<Style id="branch90_part28_style">
		<LineStyle>
			<width>4.756127671142276</width>
			<color>FF0074f3</color>
		</LineStyle>
	</Style>
	<Style id="branch90_part29_style">
		<LineStyle>
			<width>4.785898364471164</width>
			<color>FF0075f3</color>
		</LineStyle>
	</Style>
	<Style id="branch90_part30_style">
		<LineStyle>
			<width>4.815669057800051</width>
			<color>FF0075f3</color>
		</LineStyle>
	</Style>
	<Style id="branch90_part31_style">
		<LineStyle>
			<width>4.845439751128938</width>
			<color>FF0075f3</color>
		</LineStyle>
	</Style>
	<Style id="branch90_part32_style">
		<LineStyle>
			<width>4.875210444457826</width>
			<color>FF0075f3</color>
		</LineStyle>
	</Style>
	<Style id="branch90_part33_style">
		<LineStyle>
			<width>4.904981137786714</width>
			<color>FF0075f3</color>
		</LineStyle>
	</Style>
	<Style id="branch90_part34_style">
		<LineStyle>
			<width>4.934751831115602</width>
			<color>FF0076f3</color>
		</LineStyle>
	</Style>
	<Style id="branch90_part35_style">
		<LineStyle>
			<width>4.964522524444488</width>
			<color>FF0076f3</color>
		</LineStyle>
	</Style>
	<Style id="branch90_part36_style">
		<LineStyle>
			<width>4.994293217773377</width>
			<color>FF0076f3</color>
		</LineStyle>
	</Style>
	<Style id="branch90_part37_style">
		<LineStyle>
			<width>5.024063911102264</width>
			<color>FF0076f3</color>
		</LineStyle>
	</Style>
	<Style id="branch90_part38_style">
		<LineStyle>
			<width>5.0538346044311515</width>
			<color>FF0077f3</color>
		</LineStyle>
	</Style>
	<Style id="branch90_part39_style">
		<LineStyle>
			<width>5.083605297760039</width>
			<color>FF0077f3</color>
		</LineStyle>
	</Style>
	<Style id="branch90_part40_style">
		<LineStyle>
			<width>5.113375991088927</width>
			<color>FF0077f3</color>
		</LineStyle>
	</Style>
	<Style id="branch90_part41_style">
		<LineStyle>
			<width>5.143146684417815</width>
			<color>FF0077f3</color>
		</LineStyle>
	</Style>
	<Style id="branch90_part42_style">
		<LineStyle>
			<width>5.1729173777467015</width>
			<color>FF0077f3</color>
		</LineStyle>
	</Style>
	<Style id="branch90_part43_style">
		<LineStyle>
			<width>5.202688071075589</width>
			<color>FF0078f3</color>
		</LineStyle>
	</Style>
	<Style id="branch90_part44_style">
		<LineStyle>
			<width>5.232458764404477</width>
			<color>FF0078f3</color>
		</LineStyle>
	</Style>
	<Style id="branch90_part45_style">
		<LineStyle>
			<width>5.262229457733365</width>
			<color>FF0078f3</color>
		</LineStyle>
	</Style>
	<Style id="branch90_part46_style">
		<LineStyle>
			<width>5.292000151062252</width>
			<color>FF0078f3</color>
		</LineStyle>
	</Style>
	<Style id="branch90_part47_style">
		<LineStyle>
			<width>5.32177084439114</width>
			<color>FF0079f3</color>
		</LineStyle>
	</Style>
	<Style id="branch90_part48_style">
		<LineStyle>
			<width>5.351541537720028</width>
			<color>FF0079f3</color>
		</LineStyle>
	</Style>
	<Style id="branch90_part49_style">
		<LineStyle>
			<width>5.3813122310489145</width>
			<color>FF0079f3</color>
		</LineStyle>
	</Style>
	<Style id="branch90_part50_style">
		<LineStyle>
			<width>5.411082924377801</width>
			<color>FF0079f3</color>
		</LineStyle>
	</Style>
	<Style id="branch90_part51_style">
		<LineStyle>
			<width>5.44085361770669</width>
			<color>FF0079f3</color>
		</LineStyle>
	</Style>
	<Style id="branch90_part52_style">
		<LineStyle>
			<width>5.470624311035577</width>
			<color>FF007af3</color>
		</LineStyle>
	</Style>
	<Style id="branch90_part53_style">
		<LineStyle>
			<width>5.500395004364465</width>
			<color>FF007af3</color>
		</LineStyle>
	</Style>
	<Style id="branch90_part54_style">
		<LineStyle>
			<width>5.530165697693352</width>
			<color>FF007af3</color>
		</LineStyle>
	</Style>
	<Style id="branch90_part55_style">
		<LineStyle>
			<width>5.55993639102224</width>
			<color>FF007af3</color>
		</LineStyle>
	</Style>
	<Style id="branch90_part56_style">
		<LineStyle>
			<width>5.589707084351128</width>
			<color>FF007bf3</color>
		</LineStyle>
	</Style>
	<Style id="branch90_part57_style">
		<LineStyle>
			<width>5.619477777680014</width>
			<color>FF007bf3</color>
		</LineStyle>
	</Style>
	<Style id="branch90_part58_style">
		<LineStyle>
			<width>5.649248471008902</width>
			<color>FF007bf3</color>
		</LineStyle>
	</Style>
	<Style id="branch90_part59_style">
		<LineStyle>
			<width>5.67901916433779</width>
			<color>FF007bf3</color>
		</LineStyle>
	</Style>
	<Style id="branch90_part60_style">
		<LineStyle>
			<width>5.708789857666678</width>
			<color>FF007cf3</color>
		</LineStyle>
	</Style>
	<Style id="branch90_part61_style">
		<LineStyle>
			<width>5.738560550995565</width>
			<color>FF007cf3</color>
		</LineStyle>
	</Style>
	<Style id="branch90_part62_style">
		<LineStyle>
			<width>5.768331244324452</width>
			<color>FF007cf3</color>
		</LineStyle>
	</Style>
	<Style id="branch90_part63_style">
		<LineStyle>
			<width>5.798101937653341</width>
			<color>FF007cf3</color>
		</LineStyle>
	</Style>
	<Style id="branch90_part64_style">
		<LineStyle>
			<width>5.8278726309822275</width>
			<color>FF007cf3</color>
		</LineStyle>
	</Style>
	<Style id="branch90_part65_style">
		<LineStyle>
			<width>5.857643324311115</width>
			<color>FF007df3</color>
		</LineStyle>
	</Style>
	<Style id="branch90_part66_style">
		<LineStyle>
			<width>5.887414017640003</width>
			<color>FF007df3</color>
		</LineStyle>
	</Style>
	<Style id="branch90_part67_style">
		<LineStyle>
			<width>5.917184710968891</width>
			<color>FF007df3</color>
		</LineStyle>
	</Style>
	<Style id="branch90_part68_style">
		<LineStyle>
			<width>5.946955404297778</width>
			<color>FF007df3</color>
		</LineStyle>
	</Style>
	<Style id="branch90_part69_style">
		<LineStyle>
			<width>5.976726097626665</width>
			<color>FF007ef3</color>
		</LineStyle>
	</Style>
	<Style id="branch90_part70_style">
		<LineStyle>
			<width>6.006496790955553</width>
			<color>FF007ef3</color>
		</LineStyle>
	</Style>
	<Style id="branch90_part71_style">
		<LineStyle>
			<width>6.036267484284441</width>
			<color>FF007ef3</color>
		</LineStyle>
	</Style>
	<Style id="branch90_part72_style">
		<LineStyle>
			<width>6.066038177613328</width>
			<color>FF007ef3</color>
		</LineStyle>
	</Style>
	<Style id="branch90_part73_style">
		<LineStyle>
			<width>6.095808870942216</width>
			<color>FF007ef3</color>
		</LineStyle>
	</Style>
	<Style id="branch90_part74_style">
		<LineStyle>
			<width>6.125579564271104</width>
			<color>FF007ff3</color>
		</LineStyle>
	</Style>
	<Style id="branch90_part75_style">
		<LineStyle>
			<width>6.1553502575999905</width>
			<color>FF007ff3</color>
		</LineStyle>
	</Style>
	<Style id="branch90_part76_style">
		<LineStyle>
			<width>6.185120950928878</width>
			<color>FF007ff3</color>
		</LineStyle>
	</Style>
	<Style id="branch90_part77_style">
		<LineStyle>
			<width>6.214891644257765</width>
			<color>FF007ff3</color>
		</LineStyle>
	</Style>
	<Style id="branch90_part78_style">
		<LineStyle>
			<width>6.244662337586654</width>
			<color>FF0080f3</color>
		</LineStyle>
	</Style>
	<Style id="branch90_part79_style">
		<LineStyle>
			<width>6.2744330309155405</width>
			<color>FF0080f3</color>
		</LineStyle>
	</Style>
	<Style id="branch90_part80_style">
		<LineStyle>
			<width>6.304203724244429</width>
			<color>FF0080f3</color>
		</LineStyle>
	</Style>
	<Style id="branch90_part81_style">
		<LineStyle>
			<width>6.333974417573316</width>
			<color>FF0080f3</color>
		</LineStyle>
	</Style>
	<Style id="branch90_part82_style">
		<LineStyle>
			<width>6.363745110902204</width>
			<color>FF0080f3</color>
		</LineStyle>
	</Style>
	<Style id="branch90_part83_style">
		<LineStyle>
			<width>6.393515804231091</width>
			<color>FF0081f3</color>
		</LineStyle>
	</Style>
	<Style id="branch90_part84_style">
		<LineStyle>
			<width>6.423286497559978</width>
			<color>FF0081f3</color>
		</LineStyle>
	</Style>
	<Style id="branch90_part85_style">
		<LineStyle>
			<width>6.453057190888866</width>
			<color>FF0081f3</color>
		</LineStyle>
	</Style>
	<Style id="branch90_part86_style">
		<LineStyle>
			<width>6.482827884217754</width>
			<color>FF0081f3</color>
		</LineStyle>
	</Style>
	<Style id="branch90_part87_style">
		<LineStyle>
			<width>6.512598577546641</width>
			<color>FF0082f3</color>
		</LineStyle>
	</Style>
	<Style id="branch90_part88_style">
		<LineStyle>
			<width>6.542369270875529</width>
			<color>FF0082f3</color>
		</LineStyle>
	</Style>
	<Style id="branch90_part89_style">
		<LineStyle>
			<width>6.572139964204417</width>
			<color>FF0082f3</color>
		</LineStyle>
	</Style>
	<Style id="branch90_part90_style">
		<LineStyle>
			<width>6.6019106575333035</width>
			<color>FF0082f3</color>
		</LineStyle>
	</Style>
	<Style id="branch90_part91_style">
		<LineStyle>
			<width>6.631681350862191</width>
			<color>FF0083f3</color>
		</LineStyle>
	</Style>
	<Style id="branch90_part92_style">
		<LineStyle>
			<width>6.661452044191079</width>
			<color>FF0083f3</color>
		</LineStyle>
	</Style>
	<Style id="branch90_part93_style">
		<LineStyle>
			<width>6.691222737519967</width>
			<color>FF0083f3</color>
		</LineStyle>
	</Style>
	<Style id="branch90_part94_style">
		<LineStyle>
			<width>6.720993430848854</width>
			<color>FF0083f3</color>
		</LineStyle>
	</Style>
	<Style id="branch90_part95_style">
		<LineStyle>
			<width>6.750764124177742</width>
			<color>FF0083f3</color>
		</LineStyle>
	</Style>
	<Style id="branch90_part96_style">
		<LineStyle>
			<width>6.78053481750663</width>
			<color>FF0084f3</color>
		</LineStyle>
	</Style>
	<Style id="branch90_part97_style">
		<LineStyle>
			<width>6.810305510835517</width>
			<color>FF0084f3</color>
		</LineStyle>
	</Style>
	<Style id="branch90_part98_style">
		<LineStyle>
			<width>6.840076204164404</width>
			<color>FF0084f3</color>
		</LineStyle>
	</Style>
	<Style id="branch90_part99_style">
		<LineStyle>
			<width>6.869846897493292</width>
			<color>FF0084f3</color>
		</LineStyle>
	</Style>
	<Style id="branch90_part100_style">
		<LineStyle>
			<width>6.89961759082218</width>
			<color>FF0085f3</color>
		</LineStyle>
	</Style>
	<Style id="branch94_part1_style">
		<LineStyle>
			<width>6.340199176051901</width>
			<color>FF005df3</color>
		</LineStyle>
	</Style>
	<Style id="branch94_part2_style">
		<LineStyle>
			<width>6.346643535148119</width>
			<color>FF005df3</color>
		</LineStyle>
	</Style>
	<Style id="branch94_part3_style">
		<LineStyle>
			<width>6.353087894244336</width>
			<color>FF005df3</color>
		</LineStyle>
	</Style>
	<Style id="branch94_part4_style">
		<LineStyle>
			<width>6.359532253340554</width>
			<color>FF005df3</color>
		</LineStyle>
	</Style>
	<Style id="branch94_part5_style">
		<LineStyle>
			<width>6.365976612436771</width>
			<color>FF005df3</color>
		</LineStyle>
	</Style>
	<Style id="branch94_part6_style">
		<LineStyle>
			<width>6.372420971532989</width>
			<color>FF005df3</color>
		</LineStyle>
	</Style>
	<Style id="branch94_part7_style">
		<LineStyle>
			<width>6.378865330629207</width>
			<color>FF005ef3</color>
		</LineStyle>
	</Style>
	<Style id="branch94_part8_style">
		<LineStyle>
			<width>6.385309689725424</width>
			<color>FF005ef3</color>
		</LineStyle>
	</Style>
	<Style id="branch94_part9_style">
		<LineStyle>
			<width>6.3917540488216416</width>
			<color>FF005ef3</color>
		</LineStyle>
	</Style>
	<Style id="branch94_part10_style">
		<LineStyle>
			<width>6.398198407917859</width>
			<color>FF005ef3</color>
		</LineStyle>
	</Style>
	<Style id="branch94_part11_style">
		<LineStyle>
			<width>6.404642767014077</width>
			<color>FF005ef3</color>
		</LineStyle>
	</Style>
	<Style id="branch94_part12_style">
		<LineStyle>
			<width>6.411087126110294</width>
			<color>FF005ef3</color>
		</LineStyle>
	</Style>
	<Style id="branch94_part13_style">
		<LineStyle>
			<width>6.417531485206512</width>
			<color>FF005ef3</color>
		</LineStyle>
	</Style>
	<Style id="branch94_part14_style">
		<LineStyle>
			<width>6.4239758443027295</width>
			<color>FF005ef3</color>
		</LineStyle>
	</Style>
	<Style id="branch94_part15_style">
		<LineStyle>
			<width>6.430420203398947</width>
			<color>FF005ef3</color>
		</LineStyle>
	</Style>
	<Style id="branch94_part16_style">
		<LineStyle>
			<width>6.436864562495165</width>
			<color>FF005ef3</color>
		</LineStyle>
	</Style>
	<Style id="branch94_part17_style">
		<LineStyle>
			<width>6.443308921591382</width>
			<color>FF005ef3</color>
		</LineStyle>
	</Style>
	<Style id="branch94_part18_style">
		<LineStyle>
			<width>6.4497532806876</width>
			<color>FF005ef3</color>
		</LineStyle>
	</Style>
	<Style id="branch94_part19_style">
		<LineStyle>
			<width>6.456197639783817</width>
			<color>FF005ef3</color>
		</LineStyle>
	</Style>
	<Style id="branch94_part20_style">
		<LineStyle>
			<width>6.462641998880034</width>
			<color>FF005ef3</color>
		</LineStyle>
	</Style>
	<Style id="branch94_part21_style">
		<LineStyle>
			<width>6.469086357976252</width>
			<color>FF005ef3</color>
		</LineStyle>
	</Style>
	<Style id="branch94_part22_style">
		<LineStyle>
			<width>6.47553071707247</width>
			<color>FF005ef3</color>
		</LineStyle>
	</Style>
	<Style id="branch94_part23_style">
		<LineStyle>
			<width>6.481975076168688</width>
			<color>FF005ef3</color>
		</LineStyle>
	</Style>
	<Style id="branch94_part24_style">
		<LineStyle>
			<width>6.4884194352649045</width>
			<color>FF005ef3</color>
		</LineStyle>
	</Style>
	<Style id="branch94_part25_style">
		<LineStyle>
			<width>6.494863794361122</width>
			<color>FF005ef3</color>
		</LineStyle>
	</Style>
	<Style id="branch94_part26_style">
		<LineStyle>
			<width>6.501308153457339</width>
			<color>FF005ff3</color>
		</LineStyle>
	</Style>
	<Style id="branch94_part27_style">
		<LineStyle>
			<width>6.507752512553557</width>
			<color>FF005ff3</color>
		</LineStyle>
	</Style>
	<Style id="branch94_part28_style">
		<LineStyle>
			<width>6.514196871649775</width>
			<color>FF005ff3</color>
		</LineStyle>
	</Style>
	<Style id="branch94_part29_style">
		<LineStyle>
			<width>6.5206412307459924</width>
			<color>FF005ff3</color>
		</LineStyle>
	</Style>
	<Style id="branch94_part30_style">
		<LineStyle>
			<width>6.52708558984221</width>
			<color>FF005ff3</color>
		</LineStyle>
	</Style>
	<Style id="branch94_part31_style">
		<LineStyle>
			<width>6.533529948938427</width>
			<color>FF005ff3</color>
		</LineStyle>
	</Style>
	<Style id="branch94_part32_style">
		<LineStyle>
			<width>6.539974308034645</width>
			<color>FF005ff3</color>
		</LineStyle>
	</Style>
	<Style id="branch94_part33_style">
		<LineStyle>
			<width>6.546418667130863</width>
			<color>FF005ff3</color>
		</LineStyle>
	</Style>
	<Style id="branch94_part34_style">
		<LineStyle>
			<width>6.55286302622708</width>
			<color>FF005ff3</color>
		</LineStyle>
	</Style>
	<Style id="branch94_part35_style">
		<LineStyle>
			<width>6.559307385323298</width>
			<color>FF005ff3</color>
		</LineStyle>
	</Style>
	<Style id="branch94_part36_style">
		<LineStyle>
			<width>6.565751744419515</width>
			<color>FF005ff3</color>
		</LineStyle>
	</Style>
	<Style id="branch94_part37_style">
		<LineStyle>
			<width>6.572196103515733</width>
			<color>FF005ff3</color>
		</LineStyle>
	</Style>
	<Style id="branch94_part38_style">
		<LineStyle>
			<width>6.578640462611951</width>
			<color>FF005ff3</color>
		</LineStyle>
	</Style>
	<Style id="branch94_part39_style">
		<LineStyle>
			<width>6.585084821708168</width>
			<color>FF005ff3</color>
		</LineStyle>
	</Style>
	<Style id="branch94_part40_style">
		<LineStyle>
			<width>6.591529180804386</width>
			<color>FF005ff3</color>
		</LineStyle>
	</Style>
	<Style id="branch94_part41_style">
		<LineStyle>
			<width>6.597973539900603</width>
			<color>FF005ff3</color>
		</LineStyle>
	</Style>
	<Style id="branch94_part42_style">
		<LineStyle>
			<width>6.604417898996821</width>
			<color>FF005ff3</color>
		</LineStyle>
	</Style>
	<Style id="branch94_part43_style">
		<LineStyle>
			<width>6.610862258093038</width>
			<color>FF005ff3</color>
		</LineStyle>
	</Style>
	<Style id="branch94_part44_style">
		<LineStyle>
			<width>6.617306617189255</width>
			<color>FF005ff3</color>
		</LineStyle>
	</Style>
	<Style id="branch94_part45_style">
		<LineStyle>
			<width>6.623750976285473</width>
			<color>FF005ff3</color>
		</LineStyle>
	</Style>
	<Style id="branch94_part46_style">
		<LineStyle>
			<width>6.630195335381691</width>
			<color>FF0060f3</color>
		</LineStyle>
	</Style>
	<Style id="branch94_part47_style">
		<LineStyle>
			<width>6.636639694477908</width>
			<color>FF0060f3</color>
		</LineStyle>
	</Style>
	<Style id="branch94_part48_style">
		<LineStyle>
			<width>6.643084053574126</width>
			<color>FF0060f3</color>
		</LineStyle>
	</Style>
	<Style id="branch94_part49_style">
		<LineStyle>
			<width>6.649528412670343</width>
			<color>FF0060f3</color>
		</LineStyle>
	</Style>
	<Style id="branch94_part50_style">
		<LineStyle>
			<width>6.655972771766561</width>
			<color>FF0060f3</color>
		</LineStyle>
	</Style>
	<Style id="branch94_part51_style">
		<LineStyle>
			<width>6.662417130862778</width>
			<color>FF0060f3</color>
		</LineStyle>
	</Style>
	<Style id="branch94_part52_style">
		<LineStyle>
			<width>6.668861489958996</width>
			<color>FF0060f3</color>
		</LineStyle>
	</Style>
	<Style id="branch94_part53_style">
		<LineStyle>
			<width>6.6753058490552135</width>
			<color>FF0060f3</color>
		</LineStyle>
	</Style>
	<Style id="branch94_part54_style">
		<LineStyle>
			<width>6.681750208151431</width>
			<color>FF0060f3</color>
		</LineStyle>
	</Style>
	<Style id="branch94_part55_style">
		<LineStyle>
			<width>6.688194567247648</width>
			<color>FF0060f3</color>
		</LineStyle>
	</Style>
	<Style id="branch94_part56_style">
		<LineStyle>
			<width>6.694638926343866</width>
			<color>FF0060f3</color>
		</LineStyle>
	</Style>
	<Style id="branch94_part57_style">
		<LineStyle>
			<width>6.701083285440084</width>
			<color>FF0060f3</color>
		</LineStyle>
	</Style>
	<Style id="branch94_part58_style">
		<LineStyle>
			<width>6.7075276445363015</width>
			<color>FF0060f3</color>
		</LineStyle>
	</Style>
	<Style id="branch94_part59_style">
		<LineStyle>
			<width>6.713972003632518</width>
			<color>FF0060f3</color>
		</LineStyle>
	</Style>
	<Style id="branch94_part60_style">
		<LineStyle>
			<width>6.720416362728736</width>
			<color>FF0060f3</color>
		</LineStyle>
	</Style>
	<Style id="branch94_part61_style">
		<LineStyle>
			<width>6.726860721824954</width>
			<color>FF0060f3</color>
		</LineStyle>
	</Style>
	<Style id="branch94_part62_style">
		<LineStyle>
			<width>6.733305080921172</width>
			<color>FF0060f3</color>
		</LineStyle>
	</Style>
	<Style id="branch94_part63_style">
		<LineStyle>
			<width>6.739749440017389</width>
			<color>FF0060f3</color>
		</LineStyle>
	</Style>
	<Style id="branch94_part64_style">
		<LineStyle>
			<width>6.746193799113606</width>
			<color>FF0060f3</color>
		</LineStyle>
	</Style>
	<Style id="branch94_part65_style">
		<LineStyle>
			<width>6.752638158209824</width>
			<color>FF0061f3</color>
		</LineStyle>
	</Style>
	<Style id="branch94_part66_style">
		<LineStyle>
			<width>6.759082517306041</width>
			<color>FF0061f3</color>
		</LineStyle>
	</Style>
	<Style id="branch94_part67_style">
		<LineStyle>
			<width>6.765526876402259</width>
			<color>FF0061f3</color>
		</LineStyle>
	</Style>
	<Style id="branch94_part68_style">
		<LineStyle>
			<width>6.7719712354984765</width>
			<color>FF0061f3</color>
		</LineStyle>
	</Style>
	<Style id="branch94_part69_style">
		<LineStyle>
			<width>6.778415594594694</width>
			<color>FF0061f3</color>
		</LineStyle>
	</Style>
	<Style id="branch94_part70_style">
		<LineStyle>
			<width>6.784859953690911</width>
			<color>FF0061f3</color>
		</LineStyle>
	</Style>
	<Style id="branch94_part71_style">
		<LineStyle>
			<width>6.791304312787129</width>
			<color>FF0061f3</color>
		</LineStyle>
	</Style>
	<Style id="branch94_part72_style">
		<LineStyle>
			<width>6.797748671883347</width>
			<color>FF0061f3</color>
		</LineStyle>
	</Style>
	<Style id="branch94_part73_style">
		<LineStyle>
			<width>6.804193030979564</width>
			<color>FF0061f3</color>
		</LineStyle>
	</Style>
	<Style id="branch94_part74_style">
		<LineStyle>
			<width>6.810637390075781</width>
			<color>FF0061f3</color>
		</LineStyle>
	</Style>
	<Style id="branch94_part75_style">
		<LineStyle>
			<width>6.817081749171999</width>
			<color>FF0061f3</color>
		</LineStyle>
	</Style>
	<Style id="branch94_part76_style">
		<LineStyle>
			<width>6.823526108268217</width>
			<color>FF0061f3</color>
		</LineStyle>
	</Style>
	<Style id="branch94_part77_style">
		<LineStyle>
			<width>6.829970467364435</width>
			<color>FF0061f3</color>
		</LineStyle>
	</Style>
	<Style id="branch94_part78_style">
		<LineStyle>
			<width>6.836414826460652</width>
			<color>FF0061f3</color>
		</LineStyle>
	</Style>
	<Style id="branch94_part79_style">
		<LineStyle>
			<width>6.842859185556869</width>
			<color>FF0061f3</color>
		</LineStyle>
	</Style>
	<Style id="branch94_part80_style">
		<LineStyle>
			<width>6.849303544653087</width>
			<color>FF0061f3</color>
		</LineStyle>
	</Style>
	<Style id="branch94_part81_style">
		<LineStyle>
			<width>6.855747903749305</width>
			<color>FF0061f3</color>
		</LineStyle>
	</Style>
	<Style id="branch94_part82_style">
		<LineStyle>
			<width>6.8621922628455225</width>
			<color>FF0061f3</color>
		</LineStyle>
	</Style>
	<Style id="branch94_part83_style">
		<LineStyle>
			<width>6.868636621941739</width>
			<color>FF0061f3</color>
		</LineStyle>
	</Style>
	<Style id="branch94_part84_style">
		<LineStyle>
			<width>6.875080981037957</width>
			<color>FF0061f3</color>
		</LineStyle>
	</Style>
	<Style id="branch94_part85_style">
		<LineStyle>
			<width>6.881525340134175</width>
			<color>FF0062f3</color>
		</LineStyle>
	</Style>
	<Style id="branch94_part86_style">
		<LineStyle>
			<width>6.887969699230393</width>
			<color>FF0062f3</color>
		</LineStyle>
	</Style>
	<Style id="branch94_part87_style">
		<LineStyle>
			<width>6.89441405832661</width>
			<color>FF0062f3</color>
		</LineStyle>
	</Style>
	<Style id="branch94_part88_style">
		<LineStyle>
			<width>6.900858417422827</width>
			<color>FF0062f3</color>
		</LineStyle>
	</Style>
	<Style id="branch94_part89_style">
		<LineStyle>
			<width>6.907302776519044</width>
			<color>FF0062f3</color>
		</LineStyle>
	</Style>
	<Style id="branch94_part90_style">
		<LineStyle>
			<width>6.913747135615262</width>
			<color>FF0062f3</color>
		</LineStyle>
	</Style>
	<Style id="branch94_part91_style">
		<LineStyle>
			<width>6.92019149471148</width>
			<color>FF0062f3</color>
		</LineStyle>
	</Style>
	<Style id="branch94_part92_style">
		<LineStyle>
			<width>6.9266358538076975</width>
			<color>FF0062f3</color>
		</LineStyle>
	</Style>
	<Style id="branch94_part93_style">
		<LineStyle>
			<width>6.933080212903914</width>
			<color>FF0062f3</color>
		</LineStyle>
	</Style>
	<Style id="branch94_part94_style">
		<LineStyle>
			<width>6.939524572000132</width>
			<color>FF0062f3</color>
		</LineStyle>
	</Style>
	<Style id="branch94_part95_style">
		<LineStyle>
			<width>6.94596893109635</width>
			<color>FF0062f3</color>
		</LineStyle>
	</Style>
	<Style id="branch94_part96_style">
		<LineStyle>
			<width>6.952413290192568</width>
			<color>FF0062f3</color>
		</LineStyle>
	</Style>
	<Style id="branch94_part97_style">
		<LineStyle>
			<width>6.958857649288785</width>
			<color>FF0062f3</color>
		</LineStyle>
	</Style>
	<Style id="branch94_part98_style">
		<LineStyle>
			<width>6.965302008385002</width>
			<color>FF0062f3</color>
		</LineStyle>
	</Style>
	<Style id="branch94_part99_style">
		<LineStyle>
			<width>6.97174636748122</width>
			<color>FF0062f3</color>
		</LineStyle>
	</Style>
	<Style id="branch94_part100_style">
		<LineStyle>
			<width>6.978190726577438</width>
			<color>FF0062f3</color>
		</LineStyle>
	</Style>
	<Style id="branch119_part1_style">
		<LineStyle>
			<width>4.738013147025385</width>
			<color>FF005ff3</color>
		</LineStyle>
	</Style>
	<Style id="branch119_part2_style">
		<LineStyle>
			<width>4.760604990394173</width>
			<color>FF005ff3</color>
		</LineStyle>
	</Style>
	<Style id="branch119_part3_style">
		<LineStyle>
			<width>4.783196833762961</width>
			<color>FF005ff3</color>
		</LineStyle>
	</Style>
	<Style id="branch119_part4_style">
		<LineStyle>
			<width>4.805788677131749</width>
			<color>FF005ff3</color>
		</LineStyle>
	</Style>
	<Style id="branch119_part5_style">
		<LineStyle>
			<width>4.828380520500536</width>
			<color>FF005ff3</color>
		</LineStyle>
	</Style>
	<Style id="branch119_part6_style">
		<LineStyle>
			<width>4.8509723638693245</width>
			<color>FF005ff3</color>
		</LineStyle>
	</Style>
	<Style id="branch119_part7_style">
		<LineStyle>
			<width>4.873564207238112</width>
			<color>FF005ff3</color>
		</LineStyle>
	</Style>
	<Style id="branch119_part8_style">
		<LineStyle>
			<width>4.8961560506068995</width>
			<color>FF005ff3</color>
		</LineStyle>
	</Style>
	<Style id="branch119_part9_style">
		<LineStyle>
			<width>4.918747893975687</width>
			<color>FF005ff3</color>
		</LineStyle>
	</Style>
	<Style id="branch119_part10_style">
		<LineStyle>
			<width>4.9413397373444745</width>
			<color>FF005ff3</color>
		</LineStyle>
	</Style>
	<Style id="branch119_part11_style">
		<LineStyle>
			<width>4.963931580713263</width>
			<color>FF005ff3</color>
		</LineStyle>
	</Style>
	<Style id="branch119_part12_style">
		<LineStyle>
			<width>4.986523424082051</width>
			<color>FF005ff3</color>
		</LineStyle>
	</Style>
	<Style id="branch119_part13_style">
		<LineStyle>
			<width>5.009115267450839</width>
			<color>FF0060f3</color>
		</LineStyle>
	</Style>
	<Style id="branch119_part14_style">
		<LineStyle>
			<width>5.031707110819626</width>
			<color>FF0060f3</color>
		</LineStyle>
	</Style>
	<Style id="branch119_part15_style">
		<LineStyle>
			<width>5.054298954188415</width>
			<color>FF0060f3</color>
		</LineStyle>
	</Style>
	<Style id="branch119_part16_style">
		<LineStyle>
			<width>5.076890797557201</width>
			<color>FF0060f3</color>
		</LineStyle>
	</Style>
	<Style id="branch119_part17_style">
		<LineStyle>
			<width>5.09948264092599</width>
			<color>FF0060f3</color>
		</LineStyle>
	</Style>
	<Style id="branch119_part18_style">
		<LineStyle>
			<width>5.122074484294777</width>
			<color>FF0060f3</color>
		</LineStyle>
	</Style>
	<Style id="branch119_part19_style">
		<LineStyle>
			<width>5.144666327663565</width>
			<color>FF0060f3</color>
		</LineStyle>
	</Style>
	<Style id="branch119_part20_style">
		<LineStyle>
			<width>5.167258171032353</width>
			<color>FF0060f3</color>
		</LineStyle>
	</Style>
	<Style id="branch119_part21_style">
		<LineStyle>
			<width>5.189850014401141</width>
			<color>FF0060f3</color>
		</LineStyle>
	</Style>
	<Style id="branch119_part22_style">
		<LineStyle>
			<width>5.212441857769928</width>
			<color>FF0060f3</color>
		</LineStyle>
	</Style>
	<Style id="branch119_part23_style">
		<LineStyle>
			<width>5.2350337011387165</width>
			<color>FF0060f3</color>
		</LineStyle>
	</Style>
	<Style id="branch119_part24_style">
		<LineStyle>
			<width>5.257625544507503</width>
			<color>FF0060f3</color>
		</LineStyle>
	</Style>
	<Style id="branch119_part25_style">
		<LineStyle>
			<width>5.2802173878762915</width>
			<color>FF0060f3</color>
		</LineStyle>
	</Style>
	<Style id="branch119_part26_style">
		<LineStyle>
			<width>5.302809231245079</width>
			<color>FF0060f3</color>
		</LineStyle>
	</Style>
	<Style id="branch119_part27_style">
		<LineStyle>
			<width>5.3254010746138665</width>
			<color>FF0060f3</color>
		</LineStyle>
	</Style>
	<Style id="branch119_part28_style">
		<LineStyle>
			<width>5.347992917982655</width>
			<color>FF0060f3</color>
		</LineStyle>
	</Style>
	<Style id="branch119_part29_style">
		<LineStyle>
			<width>5.370584761351442</width>
			<color>FF0060f3</color>
		</LineStyle>
	</Style>
	<Style id="branch119_part30_style">
		<LineStyle>
			<width>5.393176604720231</width>
			<color>FF0061f3</color>
		</LineStyle>
	</Style>
	<Style id="branch119_part31_style">
		<LineStyle>
			<width>5.415768448089018</width>
			<color>FF0061f3</color>
		</LineStyle>
	</Style>
	<Style id="branch119_part32_style">
		<LineStyle>
			<width>5.438360291457806</width>
			<color>FF0061f3</color>
		</LineStyle>
	</Style>
	<Style id="branch119_part33_style">
		<LineStyle>
			<width>5.460952134826593</width>
			<color>FF0061f3</color>
		</LineStyle>
	</Style>
	<Style id="branch119_part34_style">
		<LineStyle>
			<width>5.483543978195382</width>
			<color>FF0061f3</color>
		</LineStyle>
	</Style>
	<Style id="branch119_part35_style">
		<LineStyle>
			<width>5.506135821564169</width>
			<color>FF0061f3</color>
		</LineStyle>
	</Style>
	<Style id="branch119_part36_style">
		<LineStyle>
			<width>5.528727664932957</width>
			<color>FF0061f3</color>
		</LineStyle>
	</Style>
	<Style id="branch119_part37_style">
		<LineStyle>
			<width>5.551319508301745</width>
			<color>FF0061f3</color>
		</LineStyle>
	</Style>
	<Style id="branch119_part38_style">
		<LineStyle>
			<width>5.5739113516705325</width>
			<color>FF0061f3</color>
		</LineStyle>
	</Style>
	<Style id="branch119_part39_style">
		<LineStyle>
			<width>5.59650319503932</width>
			<color>FF0061f3</color>
		</LineStyle>
	</Style>
	<Style id="branch119_part40_style">
		<LineStyle>
			<width>5.6190950384081075</width>
			<color>FF0061f3</color>
		</LineStyle>
	</Style>
	<Style id="branch119_part41_style">
		<LineStyle>
			<width>5.641686881776895</width>
			<color>FF0061f3</color>
		</LineStyle>
	</Style>
	<Style id="branch119_part42_style">
		<LineStyle>
			<width>5.664278725145683</width>
			<color>FF0061f3</color>
		</LineStyle>
	</Style>
	<Style id="branch119_part43_style">
		<LineStyle>
			<width>5.686870568514471</width>
			<color>FF0061f3</color>
		</LineStyle>
	</Style>
	<Style id="branch119_part44_style">
		<LineStyle>
			<width>5.709462411883258</width>
			<color>FF0061f3</color>
		</LineStyle>
	</Style>
	<Style id="branch119_part45_style">
		<LineStyle>
			<width>5.732054255252047</width>
			<color>FF0061f3</color>
		</LineStyle>
	</Style>
	<Style id="branch119_part46_style">
		<LineStyle>
			<width>5.754646098620834</width>
			<color>FF0061f3</color>
		</LineStyle>
	</Style>
	<Style id="branch119_part47_style">
		<LineStyle>
			<width>5.777237941989622</width>
			<color>FF0062f3</color>
		</LineStyle>
	</Style>
	<Style id="branch119_part48_style">
		<LineStyle>
			<width>5.799829785358409</width>
			<color>FF0062f3</color>
		</LineStyle>
	</Style>
	<Style id="branch119_part49_style">
		<LineStyle>
			<width>5.822421628727197</width>
			<color>FF0062f3</color>
		</LineStyle>
	</Style>
	<Style id="branch119_part50_style">
		<LineStyle>
			<width>5.845013472095985</width>
			<color>FF0062f3</color>
		</LineStyle>
	</Style>
	<Style id="branch119_part51_style">
		<LineStyle>
			<width>5.867605315464773</width>
			<color>FF0062f3</color>
		</LineStyle>
	</Style>
	<Style id="branch119_part52_style">
		<LineStyle>
			<width>5.89019715883356</width>
			<color>FF0062f3</color>
		</LineStyle>
	</Style>
	<Style id="branch119_part53_style">
		<LineStyle>
			<width>5.912789002202349</width>
			<color>FF0062f3</color>
		</LineStyle>
	</Style>
	<Style id="branch119_part54_style">
		<LineStyle>
			<width>5.935380845571136</width>
			<color>FF0062f3</color>
		</LineStyle>
	</Style>
	<Style id="branch119_part55_style">
		<LineStyle>
			<width>5.957972688939924</width>
			<color>FF0062f3</color>
		</LineStyle>
	</Style>
	<Style id="branch119_part56_style">
		<LineStyle>
			<width>5.980564532308711</width>
			<color>FF0062f3</color>
		</LineStyle>
	</Style>
	<Style id="branch119_part57_style">
		<LineStyle>
			<width>6.003156375677499</width>
			<color>FF0062f3</color>
		</LineStyle>
	</Style>
	<Style id="branch119_part58_style">
		<LineStyle>
			<width>6.025748219046287</width>
			<color>FF0062f3</color>
		</LineStyle>
	</Style>
	<Style id="branch119_part59_style">
		<LineStyle>
			<width>6.048340062415075</width>
			<color>FF0062f3</color>
		</LineStyle>
	</Style>
	<Style id="branch119_part60_style">
		<LineStyle>
			<width>6.070931905783863</width>
			<color>FF0062f3</color>
		</LineStyle>
	</Style>
	<Style id="branch119_part61_style">
		<LineStyle>
			<width>6.09352374915265</width>
			<color>FF0062f3</color>
		</LineStyle>
	</Style>
	<Style id="branch119_part62_style">
		<LineStyle>
			<width>6.116115592521438</width>
			<color>FF0062f3</color>
		</LineStyle>
	</Style>
	<Style id="branch119_part63_style">
		<LineStyle>
			<width>6.138707435890226</width>
			<color>FF0062f3</color>
		</LineStyle>
	</Style>
	<Style id="branch119_part64_style">
		<LineStyle>
			<width>6.161299279259014</width>
			<color>FF0063f3</color>
		</LineStyle>
	</Style>
	<Style id="branch119_part65_style">
		<LineStyle>
			<width>6.183891122627801</width>
			<color>FF0063f3</color>
		</LineStyle>
	</Style>
	<Style id="branch119_part66_style">
		<LineStyle>
			<width>6.206482965996589</width>
			<color>FF0063f3</color>
		</LineStyle>
	</Style>
	<Style id="branch119_part67_style">
		<LineStyle>
			<width>6.229074809365377</width>
			<color>FF0063f3</color>
		</LineStyle>
	</Style>
	<Style id="branch119_part68_style">
		<LineStyle>
			<width>6.251666652734165</width>
			<color>FF0063f3</color>
		</LineStyle>
	</Style>
	<Style id="branch119_part69_style">
		<LineStyle>
			<width>6.274258496102952</width>
			<color>FF0063f3</color>
		</LineStyle>
	</Style>
	<Style id="branch119_part70_style">
		<LineStyle>
			<width>6.2968503394717406</width>
			<color>FF0063f3</color>
		</LineStyle>
	</Style>
	<Style id="branch119_part71_style">
		<LineStyle>
			<width>6.319442182840528</width>
			<color>FF0063f3</color>
		</LineStyle>
	</Style>
	<Style id="branch119_part72_style">
		<LineStyle>
			<width>6.3420340262093156</width>
			<color>FF0063f3</color>
		</LineStyle>
	</Style>
	<Style id="branch119_part73_style">
		<LineStyle>
			<width>6.364625869578104</width>
			<color>FF0063f3</color>
		</LineStyle>
	</Style>
	<Style id="branch119_part74_style">
		<LineStyle>
			<width>6.3872177129468914</width>
			<color>FF0063f3</color>
		</LineStyle>
	</Style>
	<Style id="branch119_part75_style">
		<LineStyle>
			<width>6.409809556315679</width>
			<color>FF0063f3</color>
		</LineStyle>
	</Style>
	<Style id="branch119_part76_style">
		<LineStyle>
			<width>6.432401399684467</width>
			<color>FF0063f3</color>
		</LineStyle>
	</Style>
	<Style id="branch119_part77_style">
		<LineStyle>
			<width>6.454993243053255</width>
			<color>FF0063f3</color>
		</LineStyle>
	</Style>
	<Style id="branch119_part78_style">
		<LineStyle>
			<width>6.477585086422042</width>
			<color>FF0063f3</color>
		</LineStyle>
	</Style>
	<Style id="branch119_part79_style">
		<LineStyle>
			<width>6.50017692979083</width>
			<color>FF0063f3</color>
		</LineStyle>
	</Style>
	<Style id="branch119_part80_style">
		<LineStyle>
			<width>6.522768773159617</width>
			<color>FF0063f3</color>
		</LineStyle>
	</Style>
	<Style id="branch119_part81_style">
		<LineStyle>
			<width>6.545360616528406</width>
			<color>FF0064f3</color>
		</LineStyle>
	</Style>
	<Style id="branch119_part82_style">
		<LineStyle>
			<width>6.567952459897193</width>
			<color>FF0064f3</color>
		</LineStyle>
	</Style>
	<Style id="branch119_part83_style">
		<LineStyle>
			<width>6.590544303265981</width>
			<color>FF0064f3</color>
		</LineStyle>
	</Style>
	<Style id="branch119_part84_style">
		<LineStyle>
			<width>6.613136146634769</width>
			<color>FF0064f3</color>
		</LineStyle>
	</Style>
	<Style id="branch119_part85_style">
		<LineStyle>
			<width>6.635727990003557</width>
			<color>FF0064f3</color>
		</LineStyle>
	</Style>
	<Style id="branch119_part86_style">
		<LineStyle>
			<width>6.658319833372344</width>
			<color>FF0064f3</color>
		</LineStyle>
	</Style>
	<Style id="branch119_part87_style">
		<LineStyle>
			<width>6.680911676741132</width>
			<color>FF0064f3</color>
		</LineStyle>
	</Style>
	<Style id="branch119_part88_style">
		<LineStyle>
			<width>6.703503520109919</width>
			<color>FF0064f3</color>
		</LineStyle>
	</Style>
	<Style id="branch119_part89_style">
		<LineStyle>
			<width>6.7260953634787075</width>
			<color>FF0064f3</color>
		</LineStyle>
	</Style>
	<Style id="branch119_part90_style">
		<LineStyle>
			<width>6.748687206847495</width>
			<color>FF0064f3</color>
		</LineStyle>
	</Style>
	<Style id="branch119_part91_style">
		<LineStyle>
			<width>6.7712790502162825</width>
			<color>FF0064f3</color>
		</LineStyle>
	</Style>
	<Style id="branch119_part92_style">
		<LineStyle>
			<width>6.793870893585071</width>
			<color>FF0064f3</color>
		</LineStyle>
	</Style>
	<Style id="branch119_part93_style">
		<LineStyle>
			<width>6.816462736953858</width>
			<color>FF0064f3</color>
		</LineStyle>
	</Style>
	<Style id="branch119_part94_style">
		<LineStyle>
			<width>6.839054580322646</width>
			<color>FF0064f3</color>
		</LineStyle>
	</Style>
	<Style id="branch119_part95_style">
		<LineStyle>
			<width>6.861646423691433</width>
			<color>FF0064f3</color>
		</LineStyle>
	</Style>
	<Style id="branch119_part96_style">
		<LineStyle>
			<width>6.884238267060221</width>
			<color>FF0064f3</color>
		</LineStyle>
	</Style>
	<Style id="branch119_part97_style">
		<LineStyle>
			<width>6.906830110429009</width>
			<color>FF0064f3</color>
		</LineStyle>
	</Style>
	<Style id="branch119_part98_style">
		<LineStyle>
			<width>6.929421953797797</width>
			<color>FF0065f3</color>
		</LineStyle>
	</Style>
	<Style id="branch119_part99_style">
		<LineStyle>
			<width>6.952013797166584</width>
			<color>FF0065f3</color>
		</LineStyle>
	</Style>
	<Style id="branch119_part100_style">
		<LineStyle>
			<width>6.974605640535373</width>
			<color>FF0065f3</color>
		</LineStyle>
	</Style>
	<Style id="branch121_part1_style">
		<LineStyle>
			<width>4.688565680493671</width>
			<color>FF0066f3</color>
		</LineStyle>
	</Style>
	<Style id="branch121_part2_style">
		<LineStyle>
			<width>4.6873339347204865</width>
			<color>FF0066f3</color>
		</LineStyle>
	</Style>
	<Style id="branch121_part3_style">
		<LineStyle>
			<width>4.686102188947301</width>
			<color>FF0066f3</color>
		</LineStyle>
	</Style>
	<Style id="branch121_part4_style">
		<LineStyle>
			<width>4.684870443174116</width>
			<color>FF0066f3</color>
		</LineStyle>
	</Style>
	<Style id="branch121_part5_style">
		<LineStyle>
			<width>4.683638697400932</width>
			<color>FF0066f3</color>
		</LineStyle>
	</Style>
	<Style id="branch121_part6_style">
		<LineStyle>
			<width>4.682406951627747</width>
			<color>FF0066f3</color>
		</LineStyle>
	</Style>
	<Style id="branch121_part7_style">
		<LineStyle>
			<width>4.6811752058545615</width>
			<color>FF0066f3</color>
		</LineStyle>
	</Style>
	<Style id="branch121_part8_style">
		<LineStyle>
			<width>4.679943460081377</width>
			<color>FF0066f3</color>
		</LineStyle>
	</Style>
	<Style id="branch121_part9_style">
		<LineStyle>
			<width>4.678711714308193</width>
			<color>FF0066f3</color>
		</LineStyle>
	</Style>
	<Style id="branch121_part10_style">
		<LineStyle>
			<width>4.677479968535008</width>
			<color>FF0066f3</color>
		</LineStyle>
	</Style>
	<Style id="branch121_part11_style">
		<LineStyle>
			<width>4.6762482227618225</width>
			<color>FF0067f3</color>
		</LineStyle>
	</Style>
	<Style id="branch121_part12_style">
		<LineStyle>
			<width>4.675016476988638</width>
			<color>FF0067f3</color>
		</LineStyle>
	</Style>
	<Style id="branch121_part13_style">
		<LineStyle>
			<width>4.673784731215454</width>
			<color>FF0067f3</color>
		</LineStyle>
	</Style>
	<Style id="branch121_part14_style">
		<LineStyle>
			<width>4.672552985442268</width>
			<color>FF0067f3</color>
		</LineStyle>
	</Style>
	<Style id="branch121_part15_style">
		<LineStyle>
			<width>4.6713212396690835</width>
			<color>FF0067f3</color>
		</LineStyle>
	</Style>
	<Style id="branch121_part16_style">
		<LineStyle>
			<width>4.670089493895898</width>
			<color>FF0067f3</color>
		</LineStyle>
	</Style>
	<Style id="branch121_part17_style">
		<LineStyle>
			<width>4.668857748122714</width>
			<color>FF0067f3</color>
		</LineStyle>
	</Style>
	<Style id="branch121_part18_style">
		<LineStyle>
			<width>4.667626002349529</width>
			<color>FF0067f3</color>
		</LineStyle>
	</Style>
	<Style id="branch121_part19_style">
		<LineStyle>
			<width>4.6663942565763445</width>
			<color>FF0067f3</color>
		</LineStyle>
	</Style>
	<Style id="branch121_part20_style">
		<LineStyle>
			<width>4.665162510803159</width>
			<color>FF0067f3</color>
		</LineStyle>
	</Style>
	<Style id="branch121_part21_style">
		<LineStyle>
			<width>4.663930765029975</width>
			<color>FF0067f3</color>
		</LineStyle>
	</Style>
	<Style id="branch121_part22_style">
		<LineStyle>
			<width>4.66269901925679</width>
			<color>FF0067f3</color>
		</LineStyle>
	</Style>
	<Style id="branch121_part23_style">
		<LineStyle>
			<width>4.661467273483605</width>
			<color>FF0067f3</color>
		</LineStyle>
	</Style>
	<Style id="branch121_part24_style">
		<LineStyle>
			<width>4.6602355277104195</width>
			<color>FF0067f3</color>
		</LineStyle>
	</Style>
	<Style id="branch121_part25_style">
		<LineStyle>
			<width>4.659003781937235</width>
			<color>FF0067f3</color>
		</LineStyle>
	</Style>
	<Style id="branch121_part26_style">
		<LineStyle>
			<width>4.657772036164051</width>
			<color>FF0067f3</color>
		</LineStyle>
	</Style>
	<Style id="branch121_part27_style">
		<LineStyle>
			<width>4.656540290390866</width>
			<color>FF0068f3</color>
		</LineStyle>
	</Style>
	<Style id="branch121_part28_style">
		<LineStyle>
			<width>4.6553085446176805</width>
			<color>FF0068f3</color>
		</LineStyle>
	</Style>
	<Style id="branch121_part29_style">
		<LineStyle>
			<width>4.654076798844496</width>
			<color>FF0068f3</color>
		</LineStyle>
	</Style>
	<Style id="branch121_part30_style">
		<LineStyle>
			<width>4.652845053071312</width>
			<color>FF0068f3</color>
		</LineStyle>
	</Style>
	<Style id="branch121_part31_style">
		<LineStyle>
			<width>4.651613307298127</width>
			<color>FF0068f3</color>
		</LineStyle>
	</Style>
	<Style id="branch121_part32_style">
		<LineStyle>
			<width>4.6503815615249415</width>
			<color>FF0068f3</color>
		</LineStyle>
	</Style>
	<Style id="branch121_part33_style">
		<LineStyle>
			<width>4.649149815751757</width>
			<color>FF0068f3</color>
		</LineStyle>
	</Style>
	<Style id="branch121_part34_style">
		<LineStyle>
			<width>4.647918069978572</width>
			<color>FF0068f3</color>
		</LineStyle>
	</Style>
	<Style id="branch121_part35_style">
		<LineStyle>
			<width>4.646686324205387</width>
			<color>FF0068f3</color>
		</LineStyle>
	</Style>
	<Style id="branch121_part36_style">
		<LineStyle>
			<width>4.6454545784322026</width>
			<color>FF0068f3</color>
		</LineStyle>
	</Style>
	<Style id="branch121_part37_style">
		<LineStyle>
			<width>4.644222832659018</width>
			<color>FF0068f3</color>
		</LineStyle>
	</Style>
	<Style id="branch121_part38_style">
		<LineStyle>
			<width>4.642991086885833</width>
			<color>FF0068f3</color>
		</LineStyle>
	</Style>
	<Style id="branch121_part39_style">
		<LineStyle>
			<width>4.641759341112648</width>
			<color>FF0068f3</color>
		</LineStyle>
	</Style>
	<Style id="branch121_part40_style">
		<LineStyle>
			<width>4.640527595339464</width>
			<color>FF0068f3</color>
		</LineStyle>
	</Style>
	<Style id="branch121_part41_style">
		<LineStyle>
			<width>4.639295849566279</width>
			<color>FF0068f3</color>
		</LineStyle>
	</Style>
	<Style id="branch121_part42_style">
		<LineStyle>
			<width>4.638064103793093</width>
			<color>FF0068f3</color>
		</LineStyle>
	</Style>
	<Style id="branch121_part43_style">
		<LineStyle>
			<width>4.636832358019909</width>
			<color>FF0069f3</color>
		</LineStyle>
	</Style>
	<Style id="branch121_part44_style">
		<LineStyle>
			<width>4.635600612246725</width>
			<color>FF0069f3</color>
		</LineStyle>
	</Style>
	<Style id="branch121_part45_style">
		<LineStyle>
			<width>4.634368866473539</width>
			<color>FF0069f3</color>
		</LineStyle>
	</Style>
	<Style id="branch121_part46_style">
		<LineStyle>
			<width>4.633137120700354</width>
			<color>FF0069f3</color>
		</LineStyle>
	</Style>
	<Style id="branch121_part47_style">
		<LineStyle>
			<width>4.63190537492717</width>
			<color>FF0069f3</color>
		</LineStyle>
	</Style>
	<Style id="branch121_part48_style">
		<LineStyle>
			<width>4.630673629153986</width>
			<color>FF0069f3</color>
		</LineStyle>
	</Style>
	<Style id="branch121_part49_style">
		<LineStyle>
			<width>4.6294418833808</width>
			<color>FF0069f3</color>
		</LineStyle>
	</Style>
	<Style id="branch121_part50_style">
		<LineStyle>
			<width>4.628210137607615</width>
			<color>FF0069f3</color>
		</LineStyle>
	</Style>
	<Style id="branch121_part51_style">
		<LineStyle>
			<width>4.62697839183443</width>
			<color>FF0069f3</color>
		</LineStyle>
	</Style>
	<Style id="branch121_part52_style">
		<LineStyle>
			<width>4.625746646061246</width>
			<color>FF0069f3</color>
		</LineStyle>
	</Style>
	<Style id="branch121_part53_style">
		<LineStyle>
			<width>4.624514900288061</width>
			<color>FF0069f3</color>
		</LineStyle>
	</Style>
	<Style id="branch121_part54_style">
		<LineStyle>
			<width>4.623283154514876</width>
			<color>FF0069f3</color>
		</LineStyle>
	</Style>
	<Style id="branch121_part55_style">
		<LineStyle>
			<width>4.622051408741691</width>
			<color>FF0069f3</color>
		</LineStyle>
	</Style>
	<Style id="branch121_part56_style">
		<LineStyle>
			<width>4.620819662968507</width>
			<color>FF0069f3</color>
		</LineStyle>
	</Style>
	<Style id="branch121_part57_style">
		<LineStyle>
			<width>4.619587917195322</width>
			<color>FF0069f3</color>
		</LineStyle>
	</Style>
	<Style id="branch121_part58_style">
		<LineStyle>
			<width>4.618356171422137</width>
			<color>FF0069f3</color>
		</LineStyle>
	</Style>
	<Style id="branch121_part59_style">
		<LineStyle>
			<width>4.617124425648952</width>
			<color>FF006af3</color>
		</LineStyle>
	</Style>
	<Style id="branch121_part60_style">
		<LineStyle>
			<width>4.615892679875767</width>
			<color>FF006af3</color>
		</LineStyle>
	</Style>
	<Style id="branch121_part61_style">
		<LineStyle>
			<width>4.614660934102583</width>
			<color>FF006af3</color>
		</LineStyle>
	</Style>
	<Style id="branch121_part62_style">
		<LineStyle>
			<width>4.613429188329397</width>
			<color>FF006af3</color>
		</LineStyle>
	</Style>
	<Style id="branch121_part63_style">
		<LineStyle>
			<width>4.612197442556212</width>
			<color>FF006af3</color>
		</LineStyle>
	</Style>
	<Style id="branch121_part64_style">
		<LineStyle>
			<width>4.610965696783028</width>
			<color>FF006af3</color>
		</LineStyle>
	</Style>
	<Style id="branch121_part65_style">
		<LineStyle>
			<width>4.609733951009844</width>
			<color>FF006af3</color>
		</LineStyle>
	</Style>
	<Style id="branch121_part66_style">
		<LineStyle>
			<width>4.608502205236658</width>
			<color>FF006af3</color>
		</LineStyle>
	</Style>
	<Style id="branch121_part67_style">
		<LineStyle>
			<width>4.607270459463473</width>
			<color>FF006af3</color>
		</LineStyle>
	</Style>
	<Style id="branch121_part68_style">
		<LineStyle>
			<width>4.606038713690289</width>
			<color>FF006af3</color>
		</LineStyle>
	</Style>
	<Style id="branch121_part69_style">
		<LineStyle>
			<width>4.604806967917104</width>
			<color>FF006af3</color>
		</LineStyle>
	</Style>
	<Style id="branch121_part70_style">
		<LineStyle>
			<width>4.603575222143919</width>
			<color>FF006af3</color>
		</LineStyle>
	</Style>
	<Style id="branch121_part71_style">
		<LineStyle>
			<width>4.602343476370734</width>
			<color>FF006af3</color>
		</LineStyle>
	</Style>
	<Style id="branch121_part72_style">
		<LineStyle>
			<width>4.60111173059755</width>
			<color>FF006af3</color>
		</LineStyle>
	</Style>
	<Style id="branch121_part73_style">
		<LineStyle>
			<width>4.599879984824365</width>
			<color>FF006af3</color>
		</LineStyle>
	</Style>
	<Style id="branch121_part74_style">
		<LineStyle>
			<width>4.59864823905118</width>
			<color>FF006af3</color>
		</LineStyle>
	</Style>
	<Style id="branch121_part75_style">
		<LineStyle>
			<width>4.597416493277995</width>
			<color>FF006af3</color>
		</LineStyle>
	</Style>
	<Style id="branch121_part76_style">
		<LineStyle>
			<width>4.596184747504811</width>
			<color>FF006bf3</color>
		</LineStyle>
	</Style>
	<Style id="branch121_part77_style">
		<LineStyle>
			<width>4.594953001731626</width>
			<color>FF006bf3</color>
		</LineStyle>
	</Style>
	<Style id="branch121_part78_style">
		<LineStyle>
			<width>4.593721255958441</width>
			<color>FF006bf3</color>
		</LineStyle>
	</Style>
	<Style id="branch121_part79_style">
		<LineStyle>
			<width>4.592489510185256</width>
			<color>FF006bf3</color>
		</LineStyle>
	</Style>
	<Style id="branch121_part80_style">
		<LineStyle>
			<width>4.591257764412071</width>
			<color>FF006bf3</color>
		</LineStyle>
	</Style>
	<Style id="branch121_part81_style">
		<LineStyle>
			<width>4.590026018638886</width>
			<color>FF006bf3</color>
		</LineStyle>
	</Style>
	<Style id="branch121_part82_style">
		<LineStyle>
			<width>4.588794272865702</width>
			<color>FF006bf3</color>
		</LineStyle>
	</Style>
	<Style id="branch121_part83_style">
		<LineStyle>
			<width>4.587562527092517</width>
			<color>FF006bf3</color>
		</LineStyle>
	</Style>
	<Style id="branch121_part84_style">
		<LineStyle>
			<width>4.586330781319332</width>
			<color>FF006bf3</color>
		</LineStyle>
	</Style>
	<Style id="branch121_part85_style">
		<LineStyle>
			<width>4.585099035546147</width>
			<color>FF006bf3</color>
		</LineStyle>
	</Style>
	<Style id="branch121_part86_style">
		<LineStyle>
			<width>4.583867289772963</width>
			<color>FF006bf3</color>
		</LineStyle>
	</Style>
	<Style id="branch121_part87_style">
		<LineStyle>
			<width>4.5826355439997775</width>
			<color>FF006bf3</color>
		</LineStyle>
	</Style>
	<Style id="branch121_part88_style">
		<LineStyle>
			<width>4.581403798226592</width>
			<color>FF006bf3</color>
		</LineStyle>
	</Style>
	<Style id="branch121_part89_style">
		<LineStyle>
			<width>4.580172052453408</width>
			<color>FF006bf3</color>
		</LineStyle>
	</Style>
	<Style id="branch121_part90_style">
		<LineStyle>
			<width>4.578940306680223</width>
			<color>FF006bf3</color>
		</LineStyle>
	</Style>
	<Style id="branch121_part91_style">
		<LineStyle>
			<width>4.5777085609070385</width>
			<color>FF006bf3</color>
		</LineStyle>
	</Style>
	<Style id="branch121_part92_style">
		<LineStyle>
			<width>4.576476815133853</width>
			<color>FF006cf3</color>
		</LineStyle>
	</Style>
	<Style id="branch121_part93_style">
		<LineStyle>
			<width>4.575245069360669</width>
			<color>FF006cf3</color>
		</LineStyle>
	</Style>
	<Style id="branch121_part94_style">
		<LineStyle>
			<width>4.574013323587484</width>
			<color>FF006cf3</color>
		</LineStyle>
	</Style>
	<Style id="branch121_part95_style">
		<LineStyle>
			<width>4.5727815778142995</width>
			<color>FF006cf3</color>
		</LineStyle>
	</Style>
	<Style id="branch121_part96_style">
		<LineStyle>
			<width>4.571549832041114</width>
			<color>FF006cf3</color>
		</LineStyle>
	</Style>
	<Style id="branch121_part97_style">
		<LineStyle>
			<width>4.570318086267929</width>
			<color>FF006cf3</color>
		</LineStyle>
	</Style>
	<Style id="branch121_part98_style">
		<LineStyle>
			<width>4.569086340494744</width>
			<color>FF006cf3</color>
		</LineStyle>
	</Style>
	<Style id="branch121_part99_style">
		<LineStyle>
			<width>4.56785459472156</width>
			<color>FF006cf3</color>
		</LineStyle>
	</Style>
	<Style id="branch121_part100_style">
		<LineStyle>
			<width>4.566622848948375</width>
			<color>FF006cf3</color>
		</LineStyle>
	</Style>
	<Style id="branch122_part1_style">
		<LineStyle>
			<width>5.153935011299706</width>
			<color>FF006cf3</color>
		</LineStyle>
	</Style>
	<Style id="branch122_part2_style">
		<LineStyle>
			<width>5.1492467528650305</width>
			<color>FF006cf3</color>
		</LineStyle>
	</Style>
	<Style id="branch122_part3_style">
		<LineStyle>
			<width>5.144558494430355</width>
			<color>FF006cf3</color>
		</LineStyle>
	</Style>
	<Style id="branch122_part4_style">
		<LineStyle>
			<width>5.13987023599568</width>
			<color>FF006cf3</color>
		</LineStyle>
	</Style>
	<Style id="branch122_part5_style">
		<LineStyle>
			<width>5.135181977561005</width>
			<color>FF006cf3</color>
		</LineStyle>
	</Style>
	<Style id="branch122_part6_style">
		<LineStyle>
			<width>5.13049371912633</width>
			<color>FF006cf3</color>
		</LineStyle>
	</Style>
	<Style id="branch122_part7_style">
		<LineStyle>
			<width>5.125805460691654</width>
			<color>FF006cf3</color>
		</LineStyle>
	</Style>
	<Style id="branch122_part8_style">
		<LineStyle>
			<width>5.121117202256979</width>
			<color>FF006cf3</color>
		</LineStyle>
	</Style>
	<Style id="branch122_part9_style">
		<LineStyle>
			<width>5.116428943822304</width>
			<color>FF006cf3</color>
		</LineStyle>
	</Style>
	<Style id="branch122_part10_style">
		<LineStyle>
			<width>5.111740685387629</width>
			<color>FF006df3</color>
		</LineStyle>
	</Style>
	<Style id="branch122_part11_style">
		<LineStyle>
			<width>5.107052426952953</width>
			<color>FF006df3</color>
		</LineStyle>
	</Style>
	<Style id="branch122_part12_style">
		<LineStyle>
			<width>5.102364168518278</width>
			<color>FF006df3</color>
		</LineStyle>
	</Style>
	<Style id="branch122_part13_style">
		<LineStyle>
			<width>5.097675910083603</width>
			<color>FF006df3</color>
		</LineStyle>
	</Style>
	<Style id="branch122_part14_style">
		<LineStyle>
			<width>5.092987651648928</width>
			<color>FF006df3</color>
		</LineStyle>
	</Style>
	<Style id="branch122_part15_style">
		<LineStyle>
			<width>5.088299393214252</width>
			<color>FF006df3</color>
		</LineStyle>
	</Style>
	<Style id="branch122_part16_style">
		<LineStyle>
			<width>5.083611134779577</width>
			<color>FF006df3</color>
		</LineStyle>
	</Style>
	<Style id="branch122_part17_style">
		<LineStyle>
			<width>5.078922876344902</width>
			<color>FF006df3</color>
		</LineStyle>
	</Style>
	<Style id="branch122_part18_style">
		<LineStyle>
			<width>5.074234617910227</width>
			<color>FF006df3</color>
		</LineStyle>
	</Style>
	<Style id="branch122_part19_style">
		<LineStyle>
			<width>5.069546359475551</width>
			<color>FF006df3</color>
		</LineStyle>
	</Style>
	<Style id="branch122_part20_style">
		<LineStyle>
			<width>5.064858101040876</width>
			<color>FF006df3</color>
		</LineStyle>
	</Style>
	<Style id="branch122_part21_style">
		<LineStyle>
			<width>5.060169842606201</width>
			<color>FF006df3</color>
		</LineStyle>
	</Style>
	<Style id="branch122_part22_style">
		<LineStyle>
			<width>5.055481584171526</width>
			<color>FF006df3</color>
		</LineStyle>
	</Style>
	<Style id="branch122_part23_style">
		<LineStyle>
			<width>5.0507933257368505</width>
			<color>FF006df3</color>
		</LineStyle>
	</Style>
	<Style id="branch122_part24_style">
		<LineStyle>
			<width>5.046105067302175</width>
			<color>FF006df3</color>
		</LineStyle>
	</Style>
	<Style id="branch122_part25_style">
		<LineStyle>
			<width>5.0414168088675</width>
			<color>FF006df3</color>
		</LineStyle>
	</Style>
	<Style id="branch122_part26_style">
		<LineStyle>
			<width>5.036728550432825</width>
			<color>FF006df3</color>
		</LineStyle>
	</Style>
	<Style id="branch122_part27_style">
		<LineStyle>
			<width>5.032040291998149</width>
			<color>FF006df3</color>
		</LineStyle>
	</Style>
	<Style id="branch122_part28_style">
		<LineStyle>
			<width>5.027352033563473</width>
			<color>FF006df3</color>
		</LineStyle>
	</Style>
	<Style id="branch122_part29_style">
		<LineStyle>
			<width>5.022663775128798</width>
			<color>FF006df3</color>
		</LineStyle>
	</Style>
	<Style id="branch122_part30_style">
		<LineStyle>
			<width>5.017975516694123</width>
			<color>FF006df3</color>
		</LineStyle>
	</Style>
	<Style id="branch122_part31_style">
		<LineStyle>
			<width>5.013287258259448</width>
			<color>FF006ef3</color>
		</LineStyle>
	</Style>
	<Style id="branch122_part32_style">
		<LineStyle>
			<width>5.008598999824772</width>
			<color>FF006ef3</color>
		</LineStyle>
	</Style>
	<Style id="branch122_part33_style">
		<LineStyle>
			<width>5.003910741390097</width>
			<color>FF006ef3</color>
		</LineStyle>
	</Style>
	<Style id="branch122_part34_style">
		<LineStyle>
			<width>4.999222482955422</width>
			<color>FF006ef3</color>
		</LineStyle>
	</Style>
	<Style id="branch122_part35_style">
		<LineStyle>
			<width>4.994534224520747</width>
			<color>FF006ef3</color>
		</LineStyle>
	</Style>
	<Style id="branch122_part36_style">
		<LineStyle>
			<width>4.9898459660860714</width>
			<color>FF006ef3</color>
		</LineStyle>
	</Style>
	<Style id="branch122_part37_style">
		<LineStyle>
			<width>4.985157707651396</width>
			<color>FF006ef3</color>
		</LineStyle>
	</Style>
	<Style id="branch122_part38_style">
		<LineStyle>
			<width>4.980469449216721</width>
			<color>FF006ef3</color>
		</LineStyle>
	</Style>
	<Style id="branch122_part39_style">
		<LineStyle>
			<width>4.975781190782046</width>
			<color>FF006ef3</color>
		</LineStyle>
	</Style>
	<Style id="branch122_part40_style">
		<LineStyle>
			<width>4.9710929323473705</width>
			<color>FF006ef3</color>
		</LineStyle>
	</Style>
	<Style id="branch122_part41_style">
		<LineStyle>
			<width>4.966404673912695</width>
			<color>FF006ef3</color>
		</LineStyle>
	</Style>
	<Style id="branch122_part42_style">
		<LineStyle>
			<width>4.96171641547802</width>
			<color>FF006ef3</color>
		</LineStyle>
	</Style>
	<Style id="branch122_part43_style">
		<LineStyle>
			<width>4.957028157043345</width>
			<color>FF006ef3</color>
		</LineStyle>
	</Style>
	<Style id="branch122_part44_style">
		<LineStyle>
			<width>4.9523398986086695</width>
			<color>FF006ef3</color>
		</LineStyle>
	</Style>
	<Style id="branch122_part45_style">
		<LineStyle>
			<width>4.947651640173994</width>
			<color>FF006ef3</color>
		</LineStyle>
	</Style>
	<Style id="branch122_part46_style">
		<LineStyle>
			<width>4.942963381739319</width>
			<color>FF006ef3</color>
		</LineStyle>
	</Style>
	<Style id="branch122_part47_style">
		<LineStyle>
			<width>4.938275123304644</width>
			<color>FF006ef3</color>
		</LineStyle>
	</Style>
	<Style id="branch122_part48_style">
		<LineStyle>
			<width>4.933586864869969</width>
			<color>FF006ef3</color>
		</LineStyle>
	</Style>
	<Style id="branch122_part49_style">
		<LineStyle>
			<width>4.928898606435293</width>
			<color>FF006ef3</color>
		</LineStyle>
	</Style>
	<Style id="branch122_part50_style">
		<LineStyle>
			<width>4.924210348000618</width>
			<color>FF006ef3</color>
		</LineStyle>
	</Style>
	<Style id="branch122_part51_style">
		<LineStyle>
			<width>4.919522089565943</width>
			<color>FF006ef3</color>
		</LineStyle>
	</Style>
	<Style id="branch122_part52_style">
		<LineStyle>
			<width>4.914833831131268</width>
			<color>FF006ff3</color>
		</LineStyle>
	</Style>
	<Style id="branch122_part53_style">
		<LineStyle>
			<width>4.910145572696592</width>
			<color>FF006ff3</color>
		</LineStyle>
	</Style>
	<Style id="branch122_part54_style">
		<LineStyle>
			<width>4.905457314261917</width>
			<color>FF006ff3</color>
		</LineStyle>
	</Style>
	<Style id="branch122_part55_style">
		<LineStyle>
			<width>4.900769055827242</width>
			<color>FF006ff3</color>
		</LineStyle>
	</Style>
	<Style id="branch122_part56_style">
		<LineStyle>
			<width>4.896080797392567</width>
			<color>FF006ff3</color>
		</LineStyle>
	</Style>
	<Style id="branch122_part57_style">
		<LineStyle>
			<width>4.891392538957891</width>
			<color>FF006ff3</color>
		</LineStyle>
	</Style>
	<Style id="branch122_part58_style">
		<LineStyle>
			<width>4.886704280523216</width>
			<color>FF006ff3</color>
		</LineStyle>
	</Style>
	<Style id="branch122_part59_style">
		<LineStyle>
			<width>4.882016022088541</width>
			<color>FF006ff3</color>
		</LineStyle>
	</Style>
	<Style id="branch122_part60_style">
		<LineStyle>
			<width>4.877327763653866</width>
			<color>FF006ff3</color>
		</LineStyle>
	</Style>
	<Style id="branch122_part61_style">
		<LineStyle>
			<width>4.87263950521919</width>
			<color>FF006ff3</color>
		</LineStyle>
	</Style>
	<Style id="branch122_part62_style">
		<LineStyle>
			<width>4.867951246784515</width>
			<color>FF006ff3</color>
		</LineStyle>
	</Style>
	<Style id="branch122_part63_style">
		<LineStyle>
			<width>4.86326298834984</width>
			<color>FF006ff3</color>
		</LineStyle>
	</Style>
	<Style id="branch122_part64_style">
		<LineStyle>
			<width>4.858574729915165</width>
			<color>FF006ff3</color>
		</LineStyle>
	</Style>
	<Style id="branch122_part65_style">
		<LineStyle>
			<width>4.8538864714804895</width>
			<color>FF006ff3</color>
		</LineStyle>
	</Style>
	<Style id="branch122_part66_style">
		<LineStyle>
			<width>4.849198213045814</width>
			<color>FF006ff3</color>
		</LineStyle>
	</Style>
	<Style id="branch122_part67_style">
		<LineStyle>
			<width>4.844509954611139</width>
			<color>FF006ff3</color>
		</LineStyle>
	</Style>
	<Style id="branch122_part68_style">
		<LineStyle>
			<width>4.839821696176464</width>
			<color>FF006ff3</color>
		</LineStyle>
	</Style>
	<Style id="branch122_part69_style">
		<LineStyle>
			<width>4.8351334377417885</width>
			<color>FF006ff3</color>
		</LineStyle>
	</Style>
	<Style id="branch122_part70_style">
		<LineStyle>
			<width>4.830445179307113</width>
			<color>FF006ff3</color>
		</LineStyle>
	</Style>
	<Style id="branch122_part71_style">
		<LineStyle>
			<width>4.825756920872438</width>
			<color>FF006ff3</color>
		</LineStyle>
	</Style>
	<Style id="branch122_part72_style">
		<LineStyle>
			<width>4.821068662437763</width>
			<color>FF0070f3</color>
		</LineStyle>
	</Style>
	<Style id="branch122_part73_style">
		<LineStyle>
			<width>4.8163804040030875</width>
			<color>FF0070f3</color>
		</LineStyle>
	</Style>
	<Style id="branch122_part74_style">
		<LineStyle>
			<width>4.811692145568411</width>
			<color>FF0070f3</color>
		</LineStyle>
	</Style>
	<Style id="branch122_part75_style">
		<LineStyle>
			<width>4.807003887133737</width>
			<color>FF0070f3</color>
		</LineStyle>
	</Style>
	<Style id="branch122_part76_style">
		<LineStyle>
			<width>4.802315628699061</width>
			<color>FF0070f3</color>
		</LineStyle>
	</Style>
	<Style id="branch122_part77_style">
		<LineStyle>
			<width>4.797627370264387</width>
			<color>FF0070f3</color>
		</LineStyle>
	</Style>
	<Style id="branch122_part78_style">
		<LineStyle>
			<width>4.79293911182971</width>
			<color>FF0070f3</color>
		</LineStyle>
	</Style>
	<Style id="branch122_part79_style">
		<LineStyle>
			<width>4.788250853395036</width>
			<color>FF0070f3</color>
		</LineStyle>
	</Style>
	<Style id="branch122_part80_style">
		<LineStyle>
			<width>4.78356259496036</width>
			<color>FF0070f3</color>
		</LineStyle>
	</Style>
	<Style id="branch122_part81_style">
		<LineStyle>
			<width>4.778874336525686</width>
			<color>FF0070f3</color>
		</LineStyle>
	</Style>
	<Style id="branch122_part82_style">
		<LineStyle>
			<width>4.7741860780910095</width>
			<color>FF0070f3</color>
		</LineStyle>
	</Style>
	<Style id="branch122_part83_style">
		<LineStyle>
			<width>4.769497819656335</width>
			<color>FF0070f3</color>
		</LineStyle>
	</Style>
	<Style id="branch122_part84_style">
		<LineStyle>
			<width>4.764809561221659</width>
			<color>FF0070f3</color>
		</LineStyle>
	</Style>
	<Style id="branch122_part85_style">
		<LineStyle>
			<width>4.760121302786985</width>
			<color>FF0070f3</color>
		</LineStyle>
	</Style>
	<Style id="branch122_part86_style">
		<LineStyle>
			<width>4.7554330443523085</width>
			<color>FF0070f3</color>
		</LineStyle>
	</Style>
	<Style id="branch122_part87_style">
		<LineStyle>
			<width>4.750744785917634</width>
			<color>FF0070f3</color>
		</LineStyle>
	</Style>
	<Style id="branch122_part88_style">
		<LineStyle>
			<width>4.746056527482958</width>
			<color>FF0070f3</color>
		</LineStyle>
	</Style>
	<Style id="branch122_part89_style">
		<LineStyle>
			<width>4.741368269048284</width>
			<color>FF0070f3</color>
		</LineStyle>
	</Style>
	<Style id="branch122_part90_style">
		<LineStyle>
			<width>4.7366800106136075</width>
			<color>FF0070f3</color>
		</LineStyle>
	</Style>
	<Style id="branch122_part91_style">
		<LineStyle>
			<width>4.731991752178933</width>
			<color>FF0070f3</color>
		</LineStyle>
	</Style>
	<Style id="branch122_part92_style">
		<LineStyle>
			<width>4.727303493744257</width>
			<color>FF0070f3</color>
		</LineStyle>
	</Style>
	<Style id="branch122_part93_style">
		<LineStyle>
			<width>4.722615235309583</width>
			<color>FF0071f3</color>
		</LineStyle>
	</Style>
	<Style id="branch122_part94_style">
		<LineStyle>
			<width>4.717926976874907</width>
			<color>FF0071f3</color>
		</LineStyle>
	</Style>
	<Style id="branch122_part95_style">
		<LineStyle>
			<width>4.713238718440232</width>
			<color>FF0071f3</color>
		</LineStyle>
	</Style>
	<Style id="branch122_part96_style">
		<LineStyle>
			<width>4.708550460005556</width>
			<color>FF0071f3</color>
		</LineStyle>
	</Style>
	<Style id="branch122_part97_style">
		<LineStyle>
			<width>4.703862201570882</width>
			<color>FF0071f3</color>
		</LineStyle>
	</Style>
	<Style id="branch122_part98_style">
		<LineStyle>
			<width>4.699173943136206</width>
			<color>FF0071f3</color>
		</LineStyle>
	</Style>
	<Style id="branch122_part99_style">
		<LineStyle>
			<width>4.694485684701531</width>
			<color>FF0071f3</color>
		</LineStyle>
	</Style>
	<Style id="branch122_part100_style">
		<LineStyle>
			<width>4.689797426266855</width>
			<color>FF0071f3</color>
		</LineStyle>
	</Style>
	<Style id="branch127_part1_style">
		<LineStyle>
			<width>5.148755534550218</width>
			<color>FF0065f3</color>
		</LineStyle>
	</Style>
	<Style id="branch127_part2_style">
		<LineStyle>
			<width>5.143343157537842</width>
			<color>FF0065f3</color>
		</LineStyle>
	</Style>
	<Style id="branch127_part3_style">
		<LineStyle>
			<width>5.137930780525467</width>
			<color>FF0065f3</color>
		</LineStyle>
	</Style>
	<Style id="branch127_part4_style">
		<LineStyle>
			<width>5.1325184035130915</width>
			<color>FF0065f3</color>
		</LineStyle>
	</Style>
	<Style id="branch127_part5_style">
		<LineStyle>
			<width>5.127106026500716</width>
			<color>FF0065f3</color>
		</LineStyle>
	</Style>
	<Style id="branch127_part6_style">
		<LineStyle>
			<width>5.12169364948834</width>
			<color>FF0065f3</color>
		</LineStyle>
	</Style>
	<Style id="branch127_part7_style">
		<LineStyle>
			<width>5.116281272475964</width>
			<color>FF0065f3</color>
		</LineStyle>
	</Style>
	<Style id="branch127_part8_style">
		<LineStyle>
			<width>5.1108688954635895</width>
			<color>FF0065f3</color>
		</LineStyle>
	</Style>
	<Style id="branch127_part9_style">
		<LineStyle>
			<width>5.105456518451214</width>
			<color>FF0065f3</color>
		</LineStyle>
	</Style>
	<Style id="branch127_part10_style">
		<LineStyle>
			<width>5.100044141438838</width>
			<color>FF0065f3</color>
		</LineStyle>
	</Style>
	<Style id="branch127_part11_style">
		<LineStyle>
			<width>5.094631764426463</width>
			<color>FF0066f3</color>
		</LineStyle>
	</Style>
	<Style id="branch127_part12_style">
		<LineStyle>
			<width>5.089219387414088</width>
			<color>FF0066f3</color>
		</LineStyle>
	</Style>
	<Style id="branch127_part13_style">
		<LineStyle>
			<width>5.083807010401713</width>
			<color>FF0066f3</color>
		</LineStyle>
	</Style>
	<Style id="branch127_part14_style">
		<LineStyle>
			<width>5.078394633389337</width>
			<color>FF0066f3</color>
		</LineStyle>
	</Style>
	<Style id="branch127_part15_style">
		<LineStyle>
			<width>5.072982256376962</width>
			<color>FF0066f3</color>
		</LineStyle>
	</Style>
	<Style id="branch127_part16_style">
		<LineStyle>
			<width>5.067569879364586</width>
			<color>FF0066f3</color>
		</LineStyle>
	</Style>
	<Style id="branch127_part17_style">
		<LineStyle>
			<width>5.0621575023522105</width>
			<color>FF0066f3</color>
		</LineStyle>
	</Style>
	<Style id="branch127_part18_style">
		<LineStyle>
			<width>5.056745125339835</width>
			<color>FF0066f3</color>
		</LineStyle>
	</Style>
	<Style id="branch127_part19_style">
		<LineStyle>
			<width>5.051332748327459</width>
			<color>FF0066f3</color>
		</LineStyle>
	</Style>
	<Style id="branch127_part20_style">
		<LineStyle>
			<width>5.045920371315084</width>
			<color>FF0066f3</color>
		</LineStyle>
	</Style>
	<Style id="branch127_part21_style">
		<LineStyle>
			<width>5.0405079943027085</width>
			<color>FF0066f3</color>
		</LineStyle>
	</Style>
	<Style id="branch127_part22_style">
		<LineStyle>
			<width>5.035095617290333</width>
			<color>FF0066f3</color>
		</LineStyle>
	</Style>
	<Style id="branch127_part23_style">
		<LineStyle>
			<width>5.029683240277958</width>
			<color>FF0066f3</color>
		</LineStyle>
	</Style>
	<Style id="branch127_part24_style">
		<LineStyle>
			<width>5.024270863265582</width>
			<color>FF0066f3</color>
		</LineStyle>
	</Style>
	<Style id="branch127_part25_style">
		<LineStyle>
			<width>5.018858486253206</width>
			<color>FF0067f3</color>
		</LineStyle>
	</Style>
	<Style id="branch127_part26_style">
		<LineStyle>
			<width>5.013446109240832</width>
			<color>FF0067f3</color>
		</LineStyle>
	</Style>
	<Style id="branch127_part27_style">
		<LineStyle>
			<width>5.008033732228457</width>
			<color>FF0067f3</color>
		</LineStyle>
	</Style>
	<Style id="branch127_part28_style">
		<LineStyle>
			<width>5.002621355216081</width>
			<color>FF0067f3</color>
		</LineStyle>
	</Style>
	<Style id="branch127_part29_style">
		<LineStyle>
			<width>4.997208978203705</width>
			<color>FF0067f3</color>
		</LineStyle>
	</Style>
	<Style id="branch127_part30_style">
		<LineStyle>
			<width>4.9917966011913295</width>
			<color>FF0067f3</color>
		</LineStyle>
	</Style>
	<Style id="branch127_part31_style">
		<LineStyle>
			<width>4.986384224178954</width>
			<color>FF0067f3</color>
		</LineStyle>
	</Style>
	<Style id="branch127_part32_style">
		<LineStyle>
			<width>4.980971847166579</width>
			<color>FF0067f3</color>
		</LineStyle>
	</Style>
	<Style id="branch127_part33_style">
		<LineStyle>
			<width>4.975559470154203</width>
			<color>FF0067f3</color>
		</LineStyle>
	</Style>
	<Style id="branch127_part34_style">
		<LineStyle>
			<width>4.9701470931418275</width>
			<color>FF0067f3</color>
		</LineStyle>
	</Style>
	<Style id="branch127_part35_style">
		<LineStyle>
			<width>4.964734716129453</width>
			<color>FF0067f3</color>
		</LineStyle>
	</Style>
	<Style id="branch127_part36_style">
		<LineStyle>
			<width>4.959322339117077</width>
			<color>FF0067f3</color>
		</LineStyle>
	</Style>
	<Style id="branch127_part37_style">
		<LineStyle>
			<width>4.953909962104701</width>
			<color>FF0067f3</color>
		</LineStyle>
	</Style>
	<Style id="branch127_part38_style">
		<LineStyle>
			<width>4.948497585092326</width>
			<color>FF0067f3</color>
		</LineStyle>
	</Style>
	<Style id="branch127_part39_style">
		<LineStyle>
			<width>4.9430852080799506</width>
			<color>FF0068f3</color>
		</LineStyle>
	</Style>
	<Style id="branch127_part40_style">
		<LineStyle>
			<width>4.937672831067575</width>
			<color>FF0068f3</color>
		</LineStyle>
	</Style>
	<Style id="branch127_part41_style">
		<LineStyle>
			<width>4.9322604540552</width>
			<color>FF0068f3</color>
		</LineStyle>
	</Style>
	<Style id="branch127_part42_style">
		<LineStyle>
			<width>4.926848077042824</width>
			<color>FF0068f3</color>
		</LineStyle>
	</Style>
	<Style id="branch127_part43_style">
		<LineStyle>
			<width>4.9214357000304485</width>
			<color>FF0068f3</color>
		</LineStyle>
	</Style>
	<Style id="branch127_part44_style">
		<LineStyle>
			<width>4.916023323018074</width>
			<color>FF0068f3</color>
		</LineStyle>
	</Style>
	<Style id="branch127_part45_style">
		<LineStyle>
			<width>4.910610946005698</width>
			<color>FF0068f3</color>
		</LineStyle>
	</Style>
	<Style id="branch127_part46_style">
		<LineStyle>
			<width>4.905198568993322</width>
			<color>FF0068f3</color>
		</LineStyle>
	</Style>
	<Style id="branch127_part47_style">
		<LineStyle>
			<width>4.899786191980947</width>
			<color>FF0068f3</color>
		</LineStyle>
	</Style>
	<Style id="branch127_part48_style">
		<LineStyle>
			<width>4.894373814968572</width>
			<color>FF0068f3</color>
		</LineStyle>
	</Style>
	<Style id="branch127_part49_style">
		<LineStyle>
			<width>4.888961437956196</width>
			<color>FF0068f3</color>
		</LineStyle>
	</Style>
	<Style id="branch127_part50_style">
		<LineStyle>
			<width>4.883549060943821</width>
			<color>FF0068f3</color>
		</LineStyle>
	</Style>
	<Style id="branch127_part51_style">
		<LineStyle>
			<width>4.878136683931444</width>
			<color>FF0068f3</color>
		</LineStyle>
	</Style>
	<Style id="branch127_part52_style">
		<LineStyle>
			<width>4.8727243069190695</width>
			<color>FF0068f3</color>
		</LineStyle>
	</Style>
	<Style id="branch127_part53_style">
		<LineStyle>
			<width>4.867311929906694</width>
			<color>FF0069f3</color>
		</LineStyle>
	</Style>
	<Style id="branch127_part54_style">
		<LineStyle>
			<width>4.861899552894318</width>
			<color>FF0069f3</color>
		</LineStyle>
	</Style>
	<Style id="branch127_part55_style">
		<LineStyle>
			<width>4.856487175881943</width>
			<color>FF0069f3</color>
		</LineStyle>
	</Style>
	<Style id="branch127_part56_style">
		<LineStyle>
			<width>4.851074798869568</width>
			<color>FF0069f3</color>
		</LineStyle>
	</Style>
	<Style id="branch127_part57_style">
		<LineStyle>
			<width>4.845662421857193</width>
			<color>FF0069f3</color>
		</LineStyle>
	</Style>
	<Style id="branch127_part58_style">
		<LineStyle>
			<width>4.840250044844817</width>
			<color>FF0069f3</color>
		</LineStyle>
	</Style>
	<Style id="branch127_part59_style">
		<LineStyle>
			<width>4.834837667832442</width>
			<color>FF0069f3</color>
		</LineStyle>
	</Style>
	<Style id="branch127_part60_style">
		<LineStyle>
			<width>4.829425290820066</width>
			<color>FF0069f3</color>
		</LineStyle>
	</Style>
	<Style id="branch127_part61_style">
		<LineStyle>
			<width>4.824012913807691</width>
			<color>FF0069f3</color>
		</LineStyle>
	</Style>
	<Style id="branch127_part62_style">
		<LineStyle>
			<width>4.818600536795315</width>
			<color>FF0069f3</color>
		</LineStyle>
	</Style>
	<Style id="branch127_part63_style">
		<LineStyle>
			<width>4.813188159782939</width>
			<color>FF0069f3</color>
		</LineStyle>
	</Style>
	<Style id="branch127_part64_style">
		<LineStyle>
			<width>4.807775782770564</width>
			<color>FF0069f3</color>
		</LineStyle>
	</Style>
	<Style id="branch127_part65_style">
		<LineStyle>
			<width>4.8023634057581885</width>
			<color>FF0069f3</color>
		</LineStyle>
	</Style>
	<Style id="branch127_part66_style">
		<LineStyle>
			<width>4.796951028745813</width>
			<color>FF0069f3</color>
		</LineStyle>
	</Style>
	<Style id="branch127_part67_style">
		<LineStyle>
			<width>4.791538651733438</width>
			<color>FF006af3</color>
		</LineStyle>
	</Style>
	<Style id="branch127_part68_style">
		<LineStyle>
			<width>4.786126274721062</width>
			<color>FF006af3</color>
		</LineStyle>
	</Style>
	<Style id="branch127_part69_style">
		<LineStyle>
			<width>4.7807138977086865</width>
			<color>FF006af3</color>
		</LineStyle>
	</Style>
	<Style id="branch127_part70_style">
		<LineStyle>
			<width>4.775301520696312</width>
			<color>FF006af3</color>
		</LineStyle>
	</Style>
	<Style id="branch127_part71_style">
		<LineStyle>
			<width>4.769889143683937</width>
			<color>FF006af3</color>
		</LineStyle>
	</Style>
	<Style id="branch127_part72_style">
		<LineStyle>
			<width>4.764476766671561</width>
			<color>FF006af3</color>
		</LineStyle>
	</Style>
	<Style id="branch127_part73_style">
		<LineStyle>
			<width>4.759064389659185</width>
			<color>FF006af3</color>
		</LineStyle>
	</Style>
	<Style id="branch127_part74_style">
		<LineStyle>
			<width>4.75365201264681</width>
			<color>FF006af3</color>
		</LineStyle>
	</Style>
	<Style id="branch127_part75_style">
		<LineStyle>
			<width>4.748239635634434</width>
			<color>FF006af3</color>
		</LineStyle>
	</Style>
	<Style id="branch127_part76_style">
		<LineStyle>
			<width>4.742827258622059</width>
			<color>FF006af3</color>
		</LineStyle>
	</Style>
	<Style id="branch127_part77_style">
		<LineStyle>
			<width>4.737414881609683</width>
			<color>FF006af3</color>
		</LineStyle>
	</Style>
	<Style id="branch127_part78_style">
		<LineStyle>
			<width>4.7320025045973075</width>
			<color>FF006af3</color>
		</LineStyle>
	</Style>
	<Style id="branch127_part79_style">
		<LineStyle>
			<width>4.726590127584933</width>
			<color>FF006af3</color>
		</LineStyle>
	</Style>
	<Style id="branch127_part80_style">
		<LineStyle>
			<width>4.721177750572557</width>
			<color>FF006af3</color>
		</LineStyle>
	</Style>
	<Style id="branch127_part81_style">
		<LineStyle>
			<width>4.715765373560181</width>
			<color>FF006bf3</color>
		</LineStyle>
	</Style>
	<Style id="branch127_part82_style">
		<LineStyle>
			<width>4.710352996547806</width>
			<color>FF006bf3</color>
		</LineStyle>
	</Style>
	<Style id="branch127_part83_style">
		<LineStyle>
			<width>4.704940619535431</width>
			<color>FF006bf3</color>
		</LineStyle>
	</Style>
	<Style id="branch127_part84_style">
		<LineStyle>
			<width>4.699528242523055</width>
			<color>FF006bf3</color>
		</LineStyle>
	</Style>
	<Style id="branch127_part85_style">
		<LineStyle>
			<width>4.69411586551068</width>
			<color>FF006bf3</color>
		</LineStyle>
	</Style>
	<Style id="branch127_part86_style">
		<LineStyle>
			<width>4.688703488498304</width>
			<color>FF006bf3</color>
		</LineStyle>
	</Style>
	<Style id="branch127_part87_style">
		<LineStyle>
			<width>4.683291111485929</width>
			<color>FF006bf3</color>
		</LineStyle>
	</Style>
	<Style id="branch127_part88_style">
		<LineStyle>
			<width>4.677878734473554</width>
			<color>FF006bf3</color>
		</LineStyle>
	</Style>
	<Style id="branch127_part89_style">
		<LineStyle>
			<width>4.672466357461178</width>
			<color>FF006bf3</color>
		</LineStyle>
	</Style>
	<Style id="branch127_part90_style">
		<LineStyle>
			<width>4.667053980448802</width>
			<color>FF006bf3</color>
		</LineStyle>
	</Style>
	<Style id="branch127_part91_style">
		<LineStyle>
			<width>4.661641603436427</width>
			<color>FF006bf3</color>
		</LineStyle>
	</Style>
	<Style id="branch127_part92_style">
		<LineStyle>
			<width>4.656229226424052</width>
			<color>FF006bf3</color>
		</LineStyle>
	</Style>
	<Style id="branch127_part93_style">
		<LineStyle>
			<width>4.650816849411676</width>
			<color>FF006bf3</color>
		</LineStyle>
	</Style>
	<Style id="branch127_part94_style">
		<LineStyle>
			<width>4.645404472399301</width>
			<color>FF006bf3</color>
		</LineStyle>
	</Style>
	<Style id="branch127_part95_style">
		<LineStyle>
			<width>4.6399920953869245</width>
			<color>FF006cf3</color>
		</LineStyle>
	</Style>
	<Style id="branch127_part96_style">
		<LineStyle>
			<width>4.63457971837455</width>
			<color>FF006cf3</color>
		</LineStyle>
	</Style>
	<Style id="branch127_part97_style">
		<LineStyle>
			<width>4.629167341362174</width>
			<color>FF006cf3</color>
		</LineStyle>
	</Style>
	<Style id="branch127_part98_style">
		<LineStyle>
			<width>4.623754964349798</width>
			<color>FF006cf3</color>
		</LineStyle>
	</Style>
	<Style id="branch127_part99_style">
		<LineStyle>
			<width>4.618342587337423</width>
			<color>FF006cf3</color>
		</LineStyle>
	</Style>
	<Style id="branch127_part100_style">
		<LineStyle>
			<width>4.6129302103250485</width>
			<color>FF006cf3</color>
		</LineStyle>
	</Style>
	<Style id="branch130_part1_style">
		<LineStyle>
			<width>4.700539396431209</width>
			<color>FF0085f3</color>
		</LineStyle>
	</Style>
	<Style id="branch130_part2_style">
		<LineStyle>
			<width>4.692680900082747</width>
			<color>FF0085f3</color>
		</LineStyle>
	</Style>
	<Style id="branch130_part3_style">
		<LineStyle>
			<width>4.684822403734284</width>
			<color>FF0085f3</color>
		</LineStyle>
	</Style>
	<Style id="branch130_part4_style">
		<LineStyle>
			<width>4.676963907385821</width>
			<color>FF0085f3</color>
		</LineStyle>
	</Style>
	<Style id="branch130_part5_style">
		<LineStyle>
			<width>4.669105411037359</width>
			<color>FF0085f3</color>
		</LineStyle>
	</Style>
	<Style id="branch130_part6_style">
		<LineStyle>
			<width>4.661246914688897</width>
			<color>FF0085f3</color>
		</LineStyle>
	</Style>
	<Style id="branch130_part7_style">
		<LineStyle>
			<width>4.653388418340434</width>
			<color>FF0085f3</color>
		</LineStyle>
	</Style>
	<Style id="branch130_part8_style">
		<LineStyle>
			<width>4.645529921991972</width>
			<color>FF0085f3</color>
		</LineStyle>
	</Style>
	<Style id="branch130_part9_style">
		<LineStyle>
			<width>4.637671425643509</width>
			<color>FF0086f3</color>
		</LineStyle>
	</Style>
	<Style id="branch130_part10_style">
		<LineStyle>
			<width>4.6298129292950465</width>
			<color>FF0086f3</color>
		</LineStyle>
	</Style>
	<Style id="branch130_part11_style">
		<LineStyle>
			<width>4.621954432946584</width>
			<color>FF0086f3</color>
		</LineStyle>
	</Style>
	<Style id="branch130_part12_style">
		<LineStyle>
			<width>4.6140959365981224</width>
			<color>FF0086f3</color>
		</LineStyle>
	</Style>
	<Style id="branch130_part13_style">
		<LineStyle>
			<width>4.606237440249659</width>
			<color>FF0086f3</color>
		</LineStyle>
	</Style>
	<Style id="branch130_part14_style">
		<LineStyle>
			<width>4.598378943901197</width>
			<color>FF0086f3</color>
		</LineStyle>
	</Style>
	<Style id="branch130_part15_style">
		<LineStyle>
			<width>4.590520447552734</width>
			<color>FF0086f3</color>
		</LineStyle>
	</Style>
	<Style id="branch130_part16_style">
		<LineStyle>
			<width>4.5826619512042726</width>
			<color>FF0086f3</color>
		</LineStyle>
	</Style>
	<Style id="branch130_part17_style">
		<LineStyle>
			<width>4.574803454855809</width>
			<color>FF0087f3</color>
		</LineStyle>
	</Style>
	<Style id="branch130_part18_style">
		<LineStyle>
			<width>4.566944958507348</width>
			<color>FF0087f3</color>
		</LineStyle>
	</Style>
	<Style id="branch130_part19_style">
		<LineStyle>
			<width>4.559086462158884</width>
			<color>FF0087f3</color>
		</LineStyle>
	</Style>
	<Style id="branch130_part20_style">
		<LineStyle>
			<width>4.551227965810422</width>
			<color>FF0087f3</color>
		</LineStyle>
	</Style>
	<Style id="branch130_part21_style">
		<LineStyle>
			<width>4.543369469461959</width>
			<color>FF0087f3</color>
		</LineStyle>
	</Style>
	<Style id="branch130_part22_style">
		<LineStyle>
			<width>4.535510973113498</width>
			<color>FF0087f3</color>
		</LineStyle>
	</Style>
	<Style id="branch130_part23_style">
		<LineStyle>
			<width>4.527652476765034</width>
			<color>FF0087f3</color>
		</LineStyle>
	</Style>
	<Style id="branch130_part24_style">
		<LineStyle>
			<width>4.519793980416573</width>
			<color>FF0087f3</color>
		</LineStyle>
	</Style>
	<Style id="branch130_part25_style">
		<LineStyle>
			<width>4.511935484068109</width>
			<color>FF0087f3</color>
		</LineStyle>
	</Style>
	<Style id="branch130_part26_style">
		<LineStyle>
			<width>4.504076987719648</width>
			<color>FF0088f3</color>
		</LineStyle>
	</Style>
	<Style id="branch130_part27_style">
		<LineStyle>
			<width>4.4962184913711845</width>
			<color>FF0088f3</color>
		</LineStyle>
	</Style>
	<Style id="branch130_part28_style">
		<LineStyle>
			<width>4.488359995022723</width>
			<color>FF0088f3</color>
		</LineStyle>
	</Style>
	<Style id="branch130_part29_style">
		<LineStyle>
			<width>4.4805014986742595</width>
			<color>FF0088f3</color>
		</LineStyle>
	</Style>
	<Style id="branch130_part30_style">
		<LineStyle>
			<width>4.472643002325798</width>
			<color>FF0088f3</color>
		</LineStyle>
	</Style>
	<Style id="branch130_part31_style">
		<LineStyle>
			<width>4.464784505977335</width>
			<color>FF0088f3</color>
		</LineStyle>
	</Style>
	<Style id="branch130_part32_style">
		<LineStyle>
			<width>4.456926009628873</width>
			<color>FF0088f3</color>
		</LineStyle>
	</Style>
	<Style id="branch130_part33_style">
		<LineStyle>
			<width>4.44906751328041</width>
			<color>FF0088f3</color>
		</LineStyle>
	</Style>
	<Style id="branch130_part34_style">
		<LineStyle>
			<width>4.441209016931948</width>
			<color>FF0088f3</color>
		</LineStyle>
	</Style>
	<Style id="branch130_part35_style">
		<LineStyle>
			<width>4.433350520583485</width>
			<color>FF0089f3</color>
		</LineStyle>
	</Style>
	<Style id="branch130_part36_style">
		<LineStyle>
			<width>4.425492024235023</width>
			<color>FF0089f3</color>
		</LineStyle>
	</Style>
	<Style id="branch130_part37_style">
		<LineStyle>
			<width>4.41763352788656</width>
			<color>FF0089f3</color>
		</LineStyle>
	</Style>
	<Style id="branch130_part38_style">
		<LineStyle>
			<width>4.409775031538098</width>
			<color>FF0089f3</color>
		</LineStyle>
	</Style>
	<Style id="branch130_part39_style">
		<LineStyle>
			<width>4.401916535189636</width>
			<color>FF0089f3</color>
		</LineStyle>
	</Style>
	<Style id="branch130_part40_style">
		<LineStyle>
			<width>4.394058038841173</width>
			<color>FF0089f3</color>
		</LineStyle>
	</Style>
	<Style id="branch130_part41_style">
		<LineStyle>
			<width>4.38619954249271</width>
			<color>FF0089f3</color>
		</LineStyle>
	</Style>
	<Style id="branch130_part42_style">
		<LineStyle>
			<width>4.378341046144248</width>
			<color>FF0089f3</color>
		</LineStyle>
	</Style>
	<Style id="branch130_part43_style">
		<LineStyle>
			<width>4.370482549795785</width>
			<color>FF008af3</color>
		</LineStyle>
	</Style>
	<Style id="branch130_part44_style">
		<LineStyle>
			<width>4.362624053447323</width>
			<color>FF008af3</color>
		</LineStyle>
	</Style>
	<Style id="branch130_part45_style">
		<LineStyle>
			<width>4.35476555709886</width>
			<color>FF008af3</color>
		</LineStyle>
	</Style>
	<Style id="branch130_part46_style">
		<LineStyle>
			<width>4.346907060750398</width>
			<color>FF008af3</color>
		</LineStyle>
	</Style>
	<Style id="branch130_part47_style">
		<LineStyle>
			<width>4.339048564401935</width>
			<color>FF008af3</color>
		</LineStyle>
	</Style>
	<Style id="branch130_part48_style">
		<LineStyle>
			<width>4.331190068053473</width>
			<color>FF008af3</color>
		</LineStyle>
	</Style>
	<Style id="branch130_part49_style">
		<LineStyle>
			<width>4.323331571705011</width>
			<color>FF008af3</color>
		</LineStyle>
	</Style>
	<Style id="branch130_part50_style">
		<LineStyle>
			<width>4.3154730753565484</width>
			<color>FF008af3</color>
		</LineStyle>
	</Style>
	<Style id="branch130_part51_style">
		<LineStyle>
			<width>4.307614579008085</width>
			<color>FF008af3</color>
		</LineStyle>
	</Style>
	<Style id="branch130_part52_style">
		<LineStyle>
			<width>4.2997560826596235</width>
			<color>FF008bf3</color>
		</LineStyle>
	</Style>
	<Style id="branch130_part53_style">
		<LineStyle>
			<width>4.29189758631116</width>
			<color>FF008bf3</color>
		</LineStyle>
	</Style>
	<Style id="branch130_part54_style">
		<LineStyle>
			<width>4.2840390899626986</width>
			<color>FF008bf3</color>
		</LineStyle>
	</Style>
	<Style id="branch130_part55_style">
		<LineStyle>
			<width>4.276180593614236</width>
			<color>FF008bf3</color>
		</LineStyle>
	</Style>
	<Style id="branch130_part56_style">
		<LineStyle>
			<width>4.268322097265774</width>
			<color>FF008bf3</color>
		</LineStyle>
	</Style>
	<Style id="branch130_part57_style">
		<LineStyle>
			<width>4.260463600917311</width>
			<color>FF008bf3</color>
		</LineStyle>
	</Style>
	<Style id="branch130_part58_style">
		<LineStyle>
			<width>4.252605104568849</width>
			<color>FF008bf3</color>
		</LineStyle>
	</Style>
	<Style id="branch130_part59_style">
		<LineStyle>
			<width>4.244746608220386</width>
			<color>FF008bf3</color>
		</LineStyle>
	</Style>
	<Style id="branch130_part60_style">
		<LineStyle>
			<width>4.236888111871924</width>
			<color>FF008bf3</color>
		</LineStyle>
	</Style>
	<Style id="branch130_part61_style">
		<LineStyle>
			<width>4.22902961552346</width>
			<color>FF008cf3</color>
		</LineStyle>
	</Style>
	<Style id="branch130_part62_style">
		<LineStyle>
			<width>4.221171119174999</width>
			<color>FF008cf3</color>
		</LineStyle>
	</Style>
	<Style id="branch130_part63_style">
		<LineStyle>
			<width>4.213312622826535</width>
			<color>FF008cf3</color>
		</LineStyle>
	</Style>
	<Style id="branch130_part64_style">
		<LineStyle>
			<width>4.205454126478074</width>
			<color>FF008cf3</color>
		</LineStyle>
	</Style>
	<Style id="branch130_part65_style">
		<LineStyle>
			<width>4.197595630129611</width>
			<color>FF008cf3</color>
		</LineStyle>
	</Style>
	<Style id="branch130_part66_style">
		<LineStyle>
			<width>4.189737133781149</width>
			<color>FF008cf3</color>
		</LineStyle>
	</Style>
	<Style id="branch130_part67_style">
		<LineStyle>
			<width>4.181878637432686</width>
			<color>FF008cf3</color>
		</LineStyle>
	</Style>
	<Style id="branch130_part68_style">
		<LineStyle>
			<width>4.174020141084224</width>
			<color>FF008cf3</color>
		</LineStyle>
	</Style>
	<Style id="branch130_part69_style">
		<LineStyle>
			<width>4.1661616447357614</width>
			<color>FF008df3</color>
		</LineStyle>
	</Style>
	<Style id="branch130_part70_style">
		<LineStyle>
			<width>4.158303148387299</width>
			<color>FF008df3</color>
		</LineStyle>
	</Style>
	<Style id="branch130_part71_style">
		<LineStyle>
			<width>4.1504446520388365</width>
			<color>FF008df3</color>
		</LineStyle>
	</Style>
	<Style id="branch130_part72_style">
		<LineStyle>
			<width>4.142586155690374</width>
			<color>FF008df3</color>
		</LineStyle>
	</Style>
	<Style id="branch130_part73_style">
		<LineStyle>
			<width>4.1347276593419116</width>
			<color>FF008df3</color>
		</LineStyle>
	</Style>
	<Style id="branch130_part74_style">
		<LineStyle>
			<width>4.126869162993449</width>
			<color>FF008df3</color>
		</LineStyle>
	</Style>
	<Style id="branch130_part75_style">
		<LineStyle>
			<width>4.119010666644987</width>
			<color>FF008df3</color>
		</LineStyle>
	</Style>
	<Style id="branch130_part76_style">
		<LineStyle>
			<width>4.111152170296524</width>
			<color>FF008df3</color>
		</LineStyle>
	</Style>
	<Style id="branch130_part77_style">
		<LineStyle>
			<width>4.103293673948062</width>
			<color>FF008df3</color>
		</LineStyle>
	</Style>
	<Style id="branch130_part78_style">
		<LineStyle>
			<width>4.095435177599599</width>
			<color>FF008ef3</color>
		</LineStyle>
	</Style>
	<Style id="branch130_part79_style">
		<LineStyle>
			<width>4.087576681251137</width>
			<color>FF008ef3</color>
		</LineStyle>
	</Style>
	<Style id="branch130_part80_style">
		<LineStyle>
			<width>4.079718184902674</width>
			<color>FF008ef3</color>
		</LineStyle>
	</Style>
	<Style id="branch130_part81_style">
		<LineStyle>
			<width>4.071859688554212</width>
			<color>FF008ef3</color>
		</LineStyle>
	</Style>
	<Style id="branch130_part82_style">
		<LineStyle>
			<width>4.064001192205749</width>
			<color>FF008ef3</color>
		</LineStyle>
	</Style>
	<Style id="branch130_part83_style">
		<LineStyle>
			<width>4.056142695857287</width>
			<color>FF008ef3</color>
		</LineStyle>
	</Style>
	<Style id="branch130_part84_style">
		<LineStyle>
			<width>4.048284199508824</width>
			<color>FF008ef3</color>
		</LineStyle>
	</Style>
	<Style id="branch130_part85_style">
		<LineStyle>
			<width>4.040425703160362</width>
			<color>FF008ef3</color>
		</LineStyle>
	</Style>
	<Style id="branch130_part86_style">
		<LineStyle>
			<width>4.032567206811899</width>
			<color>FF008ef3</color>
		</LineStyle>
	</Style>
	<Style id="branch130_part87_style">
		<LineStyle>
			<width>4.024708710463437</width>
			<color>FF008ff3</color>
		</LineStyle>
	</Style>
	<Style id="branch130_part88_style">
		<LineStyle>
			<width>4.0168502141149744</width>
			<color>FF008ff3</color>
		</LineStyle>
	</Style>
	<Style id="branch130_part89_style">
		<LineStyle>
			<width>4.008991717766512</width>
			<color>FF008ff3</color>
		</LineStyle>
	</Style>
	<Style id="branch130_part90_style">
		<LineStyle>
			<width>4.0011332214180495</width>
			<color>FF008ff3</color>
		</LineStyle>
	</Style>
	<Style id="branch130_part91_style">
		<LineStyle>
			<width>3.993274725069587</width>
			<color>FF008ff3</color>
		</LineStyle>
	</Style>
	<Style id="branch130_part92_style">
		<LineStyle>
			<width>3.9854162287211246</width>
			<color>FF008ff3</color>
		</LineStyle>
	</Style>
	<Style id="branch130_part93_style">
		<LineStyle>
			<width>3.977557732372662</width>
			<color>FF008ff3</color>
		</LineStyle>
	</Style>
	<Style id="branch130_part94_style">
		<LineStyle>
			<width>3.9696992360241996</width>
			<color>FF008ff3</color>
		</LineStyle>
	</Style>
	<Style id="branch130_part95_style">
		<LineStyle>
			<width>3.961840739675737</width>
			<color>FF0090f3</color>
		</LineStyle>
	</Style>
	<Style id="branch130_part96_style">
		<LineStyle>
			<width>3.9539822433272747</width>
			<color>FF0090f3</color>
		</LineStyle>
	</Style>
	<Style id="branch130_part97_style">
		<LineStyle>
			<width>3.946123746978812</width>
			<color>FF0090f3</color>
		</LineStyle>
	</Style>
	<Style id="branch130_part98_style">
		<LineStyle>
			<width>3.9382652506303497</width>
			<color>FF0090f3</color>
		</LineStyle>
	</Style>
	<Style id="branch130_part99_style">
		<LineStyle>
			<width>3.9304067542818877</width>
			<color>FF0090f3</color>
		</LineStyle>
	</Style>
	<Style id="branch130_part100_style">
		<LineStyle>
			<width>3.9225482579334248</width>
			<color>FF0090f3</color>
		</LineStyle>
	</Style>
	<Style id="branch133_part1_style">
		<LineStyle>
			<width>3.682397227533461</width>
			<color>FF005ef3</color>
		</LineStyle>
	</Style>
	<Style id="branch133_part2_style">
		<LineStyle>
			<width>3.714459847036329</width>
			<color>FF005ef3</color>
		</LineStyle>
	</Style>
	<Style id="branch133_part3_style">
		<LineStyle>
			<width>3.746522466539197</width>
			<color>FF005ef3</color>
		</LineStyle>
	</Style>
	<Style id="branch133_part4_style">
		<LineStyle>
			<width>3.778585086042065</width>
			<color>FF005ef3</color>
		</LineStyle>
	</Style>
	<Style id="branch133_part5_style">
		<LineStyle>
			<width>3.810647705544933</width>
			<color>FF005ff3</color>
		</LineStyle>
	</Style>
	<Style id="branch133_part6_style">
		<LineStyle>
			<width>3.842710325047801</width>
			<color>FF005ff3</color>
		</LineStyle>
	</Style>
	<Style id="branch133_part7_style">
		<LineStyle>
			<width>3.8747729445506693</width>
			<color>FF005ff3</color>
		</LineStyle>
	</Style>
	<Style id="branch133_part8_style">
		<LineStyle>
			<width>3.9068355640535373</width>
			<color>FF0060f3</color>
		</LineStyle>
	</Style>
	<Style id="branch133_part9_style">
		<LineStyle>
			<width>3.9388981835564056</width>
			<color>FF0060f3</color>
		</LineStyle>
	</Style>
	<Style id="branch133_part10_style">
		<LineStyle>
			<width>3.9709608030592736</width>
			<color>FF0060f3</color>
		</LineStyle>
	</Style>
	<Style id="branch133_part11_style">
		<LineStyle>
			<width>4.0030234225621415</width>
			<color>FF0061f3</color>
		</LineStyle>
	</Style>
	<Style id="branch133_part12_style">
		<LineStyle>
			<width>4.03508604206501</width>
			<color>FF0061f3</color>
		</LineStyle>
	</Style>
	<Style id="branch133_part13_style">
		<LineStyle>
			<width>4.067148661567877</width>
			<color>FF0061f3</color>
		</LineStyle>
	</Style>
	<Style id="branch133_part14_style">
		<LineStyle>
			<width>4.099211281070746</width>
			<color>FF0061f3</color>
		</LineStyle>
	</Style>
	<Style id="branch133_part15_style">
		<LineStyle>
			<width>4.131273900573614</width>
			<color>FF0062f3</color>
		</LineStyle>
	</Style>
	<Style id="branch133_part16_style">
		<LineStyle>
			<width>4.1633365200764825</width>
			<color>FF0062f3</color>
		</LineStyle>
	</Style>
	<Style id="branch133_part17_style">
		<LineStyle>
			<width>4.19539913957935</width>
			<color>FF0062f3</color>
		</LineStyle>
	</Style>
	<Style id="branch133_part18_style">
		<LineStyle>
			<width>4.227461759082218</width>
			<color>FF0063f3</color>
		</LineStyle>
	</Style>
	<Style id="branch133_part19_style">
		<LineStyle>
			<width>4.259524378585086</width>
			<color>FF0063f3</color>
		</LineStyle>
	</Style>
	<Style id="branch133_part20_style">
		<LineStyle>
			<width>4.291586998087954</width>
			<color>FF0063f3</color>
		</LineStyle>
	</Style>
	<Style id="branch133_part21_style">
		<LineStyle>
			<width>4.323649617590823</width>
			<color>FF0064f3</color>
		</LineStyle>
	</Style>
	<Style id="branch133_part22_style">
		<LineStyle>
			<width>4.355712237093691</width>
			<color>FF0064f3</color>
		</LineStyle>
	</Style>
	<Style id="branch133_part23_style">
		<LineStyle>
			<width>4.387774856596558</width>
			<color>FF0064f3</color>
		</LineStyle>
	</Style>
	<Style id="branch133_part24_style">
		<LineStyle>
			<width>4.419837476099426</width>
			<color>FF0065f3</color>
		</LineStyle>
	</Style>
	<Style id="branch133_part25_style">
		<LineStyle>
			<width>4.451900095602294</width>
			<color>FF0065f3</color>
		</LineStyle>
	</Style>
	<Style id="branch133_part26_style">
		<LineStyle>
			<width>4.483962715105163</width>
			<color>FF0065f3</color>
		</LineStyle>
	</Style>
	<Style id="branch133_part27_style">
		<LineStyle>
			<width>4.516025334608031</width>
			<color>FF0065f3</color>
		</LineStyle>
	</Style>
	<Style id="branch133_part28_style">
		<LineStyle>
			<width>4.548087954110899</width>
			<color>FF0066f3</color>
		</LineStyle>
	</Style>
	<Style id="branch133_part29_style">
		<LineStyle>
			<width>4.580150573613767</width>
			<color>FF0066f3</color>
		</LineStyle>
	</Style>
	<Style id="branch133_part30_style">
		<LineStyle>
			<width>4.612213193116634</width>
			<color>FF0066f3</color>
		</LineStyle>
	</Style>
	<Style id="branch133_part31_style">
		<LineStyle>
			<width>4.644275812619503</width>
			<color>FF0067f3</color>
		</LineStyle>
	</Style>
	<Style id="branch133_part32_style">
		<LineStyle>
			<width>4.676338432122371</width>
			<color>FF0067f3</color>
		</LineStyle>
	</Style>
	<Style id="branch133_part33_style">
		<LineStyle>
			<width>4.7084010516252395</width>
			<color>FF0067f3</color>
		</LineStyle>
	</Style>
	<Style id="branch133_part34_style">
		<LineStyle>
			<width>4.740463671128107</width>
			<color>FF0068f3</color>
		</LineStyle>
	</Style>
	<Style id="branch133_part35_style">
		<LineStyle>
			<width>4.772526290630975</width>
			<color>FF0068f3</color>
		</LineStyle>
	</Style>
	<Style id="branch133_part36_style">
		<LineStyle>
			<width>4.804588910133843</width>
			<color>FF0068f3</color>
		</LineStyle>
	</Style>
	<Style id="branch133_part37_style">
		<LineStyle>
			<width>4.836651529636711</width>
			<color>FF0068f3</color>
		</LineStyle>
	</Style>
	<Style id="branch133_part38_style">
		<LineStyle>
			<width>4.86871414913958</width>
			<color>FF0069f3</color>
		</LineStyle>
	</Style>
	<Style id="branch133_part39_style">
		<LineStyle>
			<width>4.900776768642448</width>
			<color>FF0069f3</color>
		</LineStyle>
	</Style>
	<Style id="branch133_part40_style">
		<LineStyle>
			<width>4.932839388145316</width>
			<color>FF0069f3</color>
		</LineStyle>
	</Style>
	<Style id="branch133_part41_style">
		<LineStyle>
			<width>4.964902007648184</width>
			<color>FF006af3</color>
		</LineStyle>
	</Style>
	<Style id="branch133_part42_style">
		<LineStyle>
			<width>4.996964627151052</width>
			<color>FF006af3</color>
		</LineStyle>
	</Style>
	<Style id="branch133_part43_style">
		<LineStyle>
			<width>5.0290272466539205</width>
			<color>FF006af3</color>
		</LineStyle>
	</Style>
	<Style id="branch133_part44_style">
		<LineStyle>
			<width>5.061089866156788</width>
			<color>FF006bf3</color>
		</LineStyle>
	</Style>
	<Style id="branch133_part45_style">
		<LineStyle>
			<width>5.093152485659656</width>
			<color>FF006bf3</color>
		</LineStyle>
	</Style>
	<Style id="branch133_part46_style">
		<LineStyle>
			<width>5.125215105162525</width>
			<color>FF006bf3</color>
		</LineStyle>
	</Style>
	<Style id="branch133_part47_style">
		<LineStyle>
			<width>5.157277724665392</width>
			<color>FF006bf3</color>
		</LineStyle>
	</Style>
	<Style id="branch133_part48_style">
		<LineStyle>
			<width>5.18934034416826</width>
			<color>FF006cf3</color>
		</LineStyle>
	</Style>
	<Style id="branch133_part49_style">
		<LineStyle>
			<width>5.221402963671128</width>
			<color>FF006cf3</color>
		</LineStyle>
	</Style>
	<Style id="branch133_part50_style">
		<LineStyle>
			<width>5.2534655831739965</width>
			<color>FF006cf3</color>
		</LineStyle>
	</Style>
	<Style id="branch133_part51_style">
		<LineStyle>
			<width>5.285528202676865</width>
			<color>FF006df3</color>
		</LineStyle>
	</Style>
	<Style id="branch133_part52_style">
		<LineStyle>
			<width>5.317590822179732</width>
			<color>FF006df3</color>
		</LineStyle>
	</Style>
	<Style id="branch133_part53_style">
		<LineStyle>
			<width>5.349653441682601</width>
			<color>FF006df3</color>
		</LineStyle>
	</Style>
	<Style id="branch133_part54_style">
		<LineStyle>
			<width>5.381716061185469</width>
			<color>FF006ef3</color>
		</LineStyle>
	</Style>
	<Style id="branch133_part55_style">
		<LineStyle>
			<width>5.413778680688337</width>
			<color>FF006ef3</color>
		</LineStyle>
	</Style>
	<Style id="branch133_part56_style">
		<LineStyle>
			<width>5.445841300191205</width>
			<color>FF006ef3</color>
		</LineStyle>
	</Style>
	<Style id="branch133_part57_style">
		<LineStyle>
			<width>5.477903919694073</width>
			<color>FF006ff3</color>
		</LineStyle>
	</Style>
	<Style id="branch133_part58_style">
		<LineStyle>
			<width>5.509966539196941</width>
			<color>FF006ff3</color>
		</LineStyle>
	</Style>
	<Style id="branch133_part59_style">
		<LineStyle>
			<width>5.542029158699808</width>
			<color>FF006ff3</color>
		</LineStyle>
	</Style>
	<Style id="branch133_part60_style">
		<LineStyle>
			<width>5.574091778202677</width>
			<color>FF006ff3</color>
		</LineStyle>
	</Style>
	<Style id="branch133_part61_style">
		<LineStyle>
			<width>5.606154397705545</width>
			<color>FF0070f3</color>
		</LineStyle>
	</Style>
	<Style id="branch133_part62_style">
		<LineStyle>
			<width>5.638217017208413</width>
			<color>FF0070f3</color>
		</LineStyle>
	</Style>
	<Style id="branch133_part63_style">
		<LineStyle>
			<width>5.670279636711281</width>
			<color>FF0070f3</color>
		</LineStyle>
	</Style>
	<Style id="branch133_part64_style">
		<LineStyle>
			<width>5.702342256214149</width>
			<color>FF0071f3</color>
		</LineStyle>
	</Style>
	<Style id="branch133_part65_style">
		<LineStyle>
			<width>5.734404875717018</width>
			<color>FF0071f3</color>
		</LineStyle>
	</Style>
	<Style id="branch133_part66_style">
		<LineStyle>
			<width>5.766467495219885</width>
			<color>FF0071f3</color>
		</LineStyle>
	</Style>
	<Style id="branch133_part67_style">
		<LineStyle>
			<width>5.7985301147227535</width>
			<color>FF0072f3</color>
		</LineStyle>
	</Style>
	<Style id="branch133_part68_style">
		<LineStyle>
			<width>5.830592734225622</width>
			<color>FF0072f3</color>
		</LineStyle>
	</Style>
	<Style id="branch133_part69_style">
		<LineStyle>
			<width>5.86265535372849</width>
			<color>FF0072f3</color>
		</LineStyle>
	</Style>
	<Style id="branch133_part70_style">
		<LineStyle>
			<width>5.894717973231359</width>
			<color>FF0072f3</color>
		</LineStyle>
	</Style>
	<Style id="branch133_part71_style">
		<LineStyle>
			<width>5.926780592734226</width>
			<color>FF0073f3</color>
		</LineStyle>
	</Style>
	<Style id="branch133_part72_style">
		<LineStyle>
			<width>5.9588432122370945</width>
			<color>FF0073f3</color>
		</LineStyle>
	</Style>
	<Style id="branch133_part73_style">
		<LineStyle>
			<width>5.990905831739962</width>
			<color>FF0073f3</color>
		</LineStyle>
	</Style>
	<Style id="branch133_part74_style">
		<LineStyle>
			<width>6.02296845124283</width>
			<color>FF0074f3</color>
		</LineStyle>
	</Style>
	<Style id="branch133_part75_style">
		<LineStyle>
			<width>6.055031070745699</width>
			<color>FF0074f3</color>
		</LineStyle>
	</Style>
	<Style id="branch133_part76_style">
		<LineStyle>
			<width>6.087093690248567</width>
			<color>FF0074f3</color>
		</LineStyle>
	</Style>
	<Style id="branch133_part77_style">
		<LineStyle>
			<width>6.1191563097514345</width>
			<color>FF0075f3</color>
		</LineStyle>
	</Style>
	<Style id="branch133_part78_style">
		<LineStyle>
			<width>6.151218929254302</width>
			<color>FF0075f3</color>
		</LineStyle>
	</Style>
	<Style id="branch133_part79_style">
		<LineStyle>
			<width>6.18328154875717</width>
			<color>FF0075f3</color>
		</LineStyle>
	</Style>
	<Style id="branch133_part80_style">
		<LineStyle>
			<width>6.215344168260039</width>
			<color>FF0076f3</color>
		</LineStyle>
	</Style>
	<Style id="branch133_part81_style">
		<LineStyle>
			<width>6.247406787762906</width>
			<color>FF0076f3</color>
		</LineStyle>
	</Style>
	<Style id="branch133_part82_style">
		<LineStyle>
			<width>6.279469407265775</width>
			<color>FF0076f3</color>
		</LineStyle>
	</Style>
	<Style id="branch133_part83_style">
		<LineStyle>
			<width>6.311532026768643</width>
			<color>FF0076f3</color>
		</LineStyle>
	</Style>
	<Style id="branch133_part84_style">
		<LineStyle>
			<width>6.343594646271511</width>
			<color>FF0077f3</color>
		</LineStyle>
	</Style>
	<Style id="branch133_part85_style">
		<LineStyle>
			<width>6.375657265774379</width>
			<color>FF0077f3</color>
		</LineStyle>
	</Style>
	<Style id="branch133_part86_style">
		<LineStyle>
			<width>6.407719885277247</width>
			<color>FF0077f3</color>
		</LineStyle>
	</Style>
	<Style id="branch133_part87_style">
		<LineStyle>
			<width>6.439782504780116</width>
			<color>FF0078f3</color>
		</LineStyle>
	</Style>
	<Style id="branch133_part88_style">
		<LineStyle>
			<width>6.471845124282984</width>
			<color>FF0078f3</color>
		</LineStyle>
	</Style>
	<Style id="branch133_part89_style">
		<LineStyle>
			<width>6.503907743785851</width>
			<color>FF0078f3</color>
		</LineStyle>
	</Style>
	<Style id="branch133_part90_style">
		<LineStyle>
			<width>6.535970363288719</width>
			<color>FF0079f3</color>
		</LineStyle>
	</Style>
	<Style id="branch133_part91_style">
		<LineStyle>
			<width>6.568032982791587</width>
			<color>FF0079f3</color>
		</LineStyle>
	</Style>
	<Style id="branch133_part92_style">
		<LineStyle>
			<width>6.600095602294455</width>
			<color>FF0079f3</color>
		</LineStyle>
	</Style>
	<Style id="branch133_part93_style">
		<LineStyle>
			<width>6.632158221797323</width>
			<color>FF0079f3</color>
		</LineStyle>
	</Style>
	<Style id="branch133_part94_style">
		<LineStyle>
			<width>6.6642208413001915</width>
			<color>FF007af3</color>
		</LineStyle>
	</Style>
	<Style id="branch133_part95_style">
		<LineStyle>
			<width>6.69628346080306</width>
			<color>FF007af3</color>
		</LineStyle>
	</Style>
	<Style id="branch133_part96_style">
		<LineStyle>
			<width>6.728346080305927</width>
			<color>FF007af3</color>
		</LineStyle>
	</Style>
	<Style id="branch133_part97_style">
		<LineStyle>
			<width>6.760408699808796</width>
			<color>FF007bf3</color>
		</LineStyle>
	</Style>
	<Style id="branch133_part98_style">
		<LineStyle>
			<width>6.792471319311664</width>
			<color>FF007bf3</color>
		</LineStyle>
	</Style>
	<Style id="branch133_part99_style">
		<LineStyle>
			<width>6.8245339388145325</width>
			<color>FF007bf3</color>
		</LineStyle>
	</Style>
	<Style id="branch133_part100_style">
		<LineStyle>
			<width>6.8565965583174</width>
			<color>FF007cf3</color>
		</LineStyle>
	</Style>
	<Style id="branch139_part1_style">
		<LineStyle>
			<width>3.660163718929254</width>
			<color>FF0071f3</color>
		</LineStyle>
	</Style>
	<Style id="branch139_part2_style">
		<LineStyle>
			<width>3.669992829827916</width>
			<color>FF0072f3</color>
		</LineStyle>
	</Style>
	<Style id="branch139_part3_style">
		<LineStyle>
			<width>3.6798219407265775</width>
			<color>FF0072f3</color>
		</LineStyle>
	</Style>
	<Style id="branch139_part4_style">
		<LineStyle>
			<width>3.689651051625239</width>
			<color>FF0072f3</color>
		</LineStyle>
	</Style>
	<Style id="branch139_part5_style">
		<LineStyle>
			<width>3.6994801625239004</width>
			<color>FF0072f3</color>
		</LineStyle>
	</Style>
	<Style id="branch139_part6_style">
		<LineStyle>
			<width>3.709309273422562</width>
			<color>FF0072f3</color>
		</LineStyle>
	</Style>
	<Style id="branch139_part7_style">
		<LineStyle>
			<width>3.719138384321224</width>
			<color>FF0072f3</color>
		</LineStyle>
	</Style>
	<Style id="branch139_part8_style">
		<LineStyle>
			<width>3.7289674952198855</width>
			<color>FF0072f3</color>
		</LineStyle>
	</Style>
	<Style id="branch139_part9_style">
		<LineStyle>
			<width>3.738796606118547</width>
			<color>FF0072f3</color>
		</LineStyle>
	</Style>
	<Style id="branch139_part10_style">
		<LineStyle>
			<width>3.7486257170172084</width>
			<color>FF0072f3</color>
		</LineStyle>
	</Style>
	<Style id="branch139_part11_style">
		<LineStyle>
			<width>3.75845482791587</width>
			<color>FF0073f3</color>
		</LineStyle>
	</Style>
	<Style id="branch139_part12_style">
		<LineStyle>
			<width>3.7682839388145317</width>
			<color>FF0073f3</color>
		</LineStyle>
	</Style>
	<Style id="branch139_part13_style">
		<LineStyle>
			<width>3.778113049713193</width>
			<color>FF0073f3</color>
		</LineStyle>
	</Style>
	<Style id="branch139_part14_style">
		<LineStyle>
			<width>3.7879421606118546</width>
			<color>FF0073f3</color>
		</LineStyle>
	</Style>
	<Style id="branch139_part15_style">
		<LineStyle>
			<width>3.7977712715105163</width>
			<color>FF0073f3</color>
		</LineStyle>
	</Style>
	<Style id="branch139_part16_style">
		<LineStyle>
			<width>3.807600382409178</width>
			<color>FF0073f3</color>
		</LineStyle>
	</Style>
	<Style id="branch139_part17_style">
		<LineStyle>
			<width>3.8174294933078396</width>
			<color>FF0073f3</color>
		</LineStyle>
	</Style>
	<Style id="branch139_part18_style">
		<LineStyle>
			<width>3.827258604206501</width>
			<color>FF0073f3</color>
		</LineStyle>
	</Style>
	<Style id="branch139_part19_style">
		<LineStyle>
			<width>3.8370877151051626</width>
			<color>FF0073f3</color>
		</LineStyle>
	</Style>
	<Style id="branch139_part20_style">
		<LineStyle>
			<width>3.846916826003824</width>
			<color>FF0073f3</color>
		</LineStyle>
	</Style>
	<Style id="branch139_part21_style">
		<LineStyle>
			<width>3.856745936902486</width>
			<color>FF0074f3</color>
		</LineStyle>
	</Style>
	<Style id="branch139_part22_style">
		<LineStyle>
			<width>3.866575047801147</width>
			<color>FF0074f3</color>
		</LineStyle>
	</Style>
	<Style id="branch139_part23_style">
		<LineStyle>
			<width>3.876404158699809</width>
			<color>FF0074f3</color>
		</LineStyle>
	</Style>
	<Style id="branch139_part24_style">
		<LineStyle>
			<width>3.8862332695984705</width>
			<color>FF0074f3</color>
		</LineStyle>
	</Style>
	<Style id="branch139_part25_style">
		<LineStyle>
			<width>3.896062380497132</width>
			<color>FF0074f3</color>
		</LineStyle>
	</Style>
	<Style id="branch139_part26_style">
		<LineStyle>
			<width>3.905891491395794</width>
			<color>FF0074f3</color>
		</LineStyle>
	</Style>
	<Style id="branch139_part27_style">
		<LineStyle>
			<width>3.915720602294455</width>
			<color>FF0074f3</color>
		</LineStyle>
	</Style>
	<Style id="branch139_part28_style">
		<LineStyle>
			<width>3.9255497131931163</width>
			<color>FF0074f3</color>
		</LineStyle>
	</Style>
	<Style id="branch139_part29_style">
		<LineStyle>
			<width>3.935378824091778</width>
			<color>FF0074f3</color>
		</LineStyle>
	</Style>
	<Style id="branch139_part30_style">
		<LineStyle>
			<width>3.9452079349904396</width>
			<color>FF0074f3</color>
		</LineStyle>
	</Style>
	<Style id="branch139_part31_style">
		<LineStyle>
			<width>3.9550370458891013</width>
			<color>FF0075f3</color>
		</LineStyle>
	</Style>
	<Style id="branch139_part32_style">
		<LineStyle>
			<width>3.964866156787763</width>
			<color>FF0075f3</color>
		</LineStyle>
	</Style>
	<Style id="branch139_part33_style">
		<LineStyle>
			<width>3.9746952676864242</width>
			<color>FF0075f3</color>
		</LineStyle>
	</Style>
	<Style id="branch139_part34_style">
		<LineStyle>
			<width>3.9845243785850863</width>
			<color>FF0075f3</color>
		</LineStyle>
	</Style>
	<Style id="branch139_part35_style">
		<LineStyle>
			<width>3.9943534894837476</width>
			<color>FF0075f3</color>
		</LineStyle>
	</Style>
	<Style id="branch139_part36_style">
		<LineStyle>
			<width>4.004182600382409</width>
			<color>FF0075f3</color>
		</LineStyle>
	</Style>
	<Style id="branch139_part37_style">
		<LineStyle>
			<width>4.0140117112810705</width>
			<color>FF0075f3</color>
		</LineStyle>
	</Style>
	<Style id="branch139_part38_style">
		<LineStyle>
			<width>4.023840822179732</width>
			<color>FF0075f3</color>
		</LineStyle>
	</Style>
	<Style id="branch139_part39_style">
		<LineStyle>
			<width>4.033669933078394</width>
			<color>FF0075f3</color>
		</LineStyle>
	</Style>
	<Style id="branch139_part40_style">
		<LineStyle>
			<width>4.0434990439770555</width>
			<color>FF0075f3</color>
		</LineStyle>
	</Style>
	<Style id="branch139_part41_style">
		<LineStyle>
			<width>4.053328154875717</width>
			<color>FF0076f3</color>
		</LineStyle>
	</Style>
	<Style id="branch139_part42_style">
		<LineStyle>
			<width>4.063157265774379</width>
			<color>FF0076f3</color>
		</LineStyle>
	</Style>
	<Style id="branch139_part43_style">
		<LineStyle>
			<width>4.07298637667304</width>
			<color>FF0076f3</color>
		</LineStyle>
	</Style>
	<Style id="branch139_part44_style">
		<LineStyle>
			<width>4.082815487571702</width>
			<color>FF0076f3</color>
		</LineStyle>
	</Style>
	<Style id="branch139_part45_style">
		<LineStyle>
			<width>4.092644598470363</width>
			<color>FF0076f3</color>
		</LineStyle>
	</Style>
	<Style id="branch139_part46_style">
		<LineStyle>
			<width>4.102473709369025</width>
			<color>FF0076f3</color>
		</LineStyle>
	</Style>
	<Style id="branch139_part47_style">
		<LineStyle>
			<width>4.112302820267686</width>
			<color>FF0076f3</color>
		</LineStyle>
	</Style>
	<Style id="branch139_part48_style">
		<LineStyle>
			<width>4.122131931166348</width>
			<color>FF0076f3</color>
		</LineStyle>
	</Style>
	<Style id="branch139_part49_style">
		<LineStyle>
			<width>4.13196104206501</width>
			<color>FF0076f3</color>
		</LineStyle>
	</Style>
	<Style id="branch139_part50_style">
		<LineStyle>
			<width>4.1417901529636705</width>
			<color>FF0076f3</color>
		</LineStyle>
	</Style>
	<Style id="branch139_part51_style">
		<LineStyle>
			<width>4.151619263862333</width>
			<color>FF0077f3</color>
		</LineStyle>
	</Style>
	<Style id="branch139_part52_style">
		<LineStyle>
			<width>4.161448374760994</width>
			<color>FF0077f3</color>
		</LineStyle>
	</Style>
	<Style id="branch139_part53_style">
		<LineStyle>
			<width>4.1712774856596555</width>
			<color>FF0077f3</color>
		</LineStyle>
	</Style>
	<Style id="branch139_part54_style">
		<LineStyle>
			<width>4.181106596558317</width>
			<color>FF0077f3</color>
		</LineStyle>
	</Style>
	<Style id="branch139_part55_style">
		<LineStyle>
			<width>4.190935707456979</width>
			<color>FF0077f3</color>
		</LineStyle>
	</Style>
	<Style id="branch139_part56_style">
		<LineStyle>
			<width>4.2007648183556405</width>
			<color>FF0077f3</color>
		</LineStyle>
	</Style>
	<Style id="branch139_part57_style">
		<LineStyle>
			<width>4.210593929254302</width>
			<color>FF0077f3</color>
		</LineStyle>
	</Style>
	<Style id="branch139_part58_style">
		<LineStyle>
			<width>4.220423040152964</width>
			<color>FF0077f3</color>
		</LineStyle>
	</Style>
	<Style id="branch139_part59_style">
		<LineStyle>
			<width>4.230252151051625</width>
			<color>FF0077f3</color>
		</LineStyle>
	</Style>
	<Style id="branch139_part60_style">
		<LineStyle>
			<width>4.240081261950287</width>
			<color>FF0078f3</color>
		</LineStyle>
	</Style>
	<Style id="branch139_part61_style">
		<LineStyle>
			<width>4.249910372848948</width>
			<color>FF0078f3</color>
		</LineStyle>
	</Style>
	<Style id="branch139_part62_style">
		<LineStyle>
			<width>4.25973948374761</width>
			<color>FF0078f3</color>
		</LineStyle>
	</Style>
	<Style id="branch139_part63_style">
		<LineStyle>
			<width>4.269568594646271</width>
			<color>FF0078f3</color>
		</LineStyle>
	</Style>
	<Style id="branch139_part64_style">
		<LineStyle>
			<width>4.279397705544933</width>
			<color>FF0078f3</color>
		</LineStyle>
	</Style>
	<Style id="branch139_part65_style">
		<LineStyle>
			<width>4.289226816443595</width>
			<color>FF0078f3</color>
		</LineStyle>
	</Style>
	<Style id="branch139_part66_style">
		<LineStyle>
			<width>4.299055927342256</width>
			<color>FF0078f3</color>
		</LineStyle>
	</Style>
	<Style id="branch139_part67_style">
		<LineStyle>
			<width>4.308885038240918</width>
			<color>FF0078f3</color>
		</LineStyle>
	</Style>
	<Style id="branch139_part68_style">
		<LineStyle>
			<width>4.318714149139579</width>
			<color>FF0078f3</color>
		</LineStyle>
	</Style>
	<Style id="branch139_part69_style">
		<LineStyle>
			<width>4.328543260038241</width>
			<color>FF0078f3</color>
		</LineStyle>
	</Style>
	<Style id="branch139_part70_style">
		<LineStyle>
			<width>4.338372370936902</width>
			<color>FF0079f3</color>
		</LineStyle>
	</Style>
	<Style id="branch139_part71_style">
		<LineStyle>
			<width>4.348201481835564</width>
			<color>FF0079f3</color>
		</LineStyle>
	</Style>
	<Style id="branch139_part72_style">
		<LineStyle>
			<width>4.3580305927342256</width>
			<color>FF0079f3</color>
		</LineStyle>
	</Style>
	<Style id="branch139_part73_style">
		<LineStyle>
			<width>4.367859703632886</width>
			<color>FF0079f3</color>
		</LineStyle>
	</Style>
	<Style id="branch139_part74_style">
		<LineStyle>
			<width>4.377688814531549</width>
			<color>FF0079f3</color>
		</LineStyle>
	</Style>
	<Style id="branch139_part75_style">
		<LineStyle>
			<width>4.387517925430211</width>
			<color>FF0079f3</color>
		</LineStyle>
	</Style>
	<Style id="branch139_part76_style">
		<LineStyle>
			<width>4.397347036328872</width>
			<color>FF0079f3</color>
		</LineStyle>
	</Style>
	<Style id="branch139_part77_style">
		<LineStyle>
			<width>4.407176147227533</width>
			<color>FF0079f3</color>
		</LineStyle>
	</Style>
	<Style id="branch139_part78_style">
		<LineStyle>
			<width>4.417005258126195</width>
			<color>FF0079f3</color>
		</LineStyle>
	</Style>
	<Style id="branch139_part79_style">
		<LineStyle>
			<width>4.426834369024856</width>
			<color>FF0079f3</color>
		</LineStyle>
	</Style>
	<Style id="branch139_part80_style">
		<LineStyle>
			<width>4.436663479923518</width>
			<color>FF007af3</color>
		</LineStyle>
	</Style>
	<Style id="branch139_part81_style">
		<LineStyle>
			<width>4.44649259082218</width>
			<color>FF007af3</color>
		</LineStyle>
	</Style>
	<Style id="branch139_part82_style">
		<LineStyle>
			<width>4.4563217017208405</width>
			<color>FF007af3</color>
		</LineStyle>
	</Style>
	<Style id="branch139_part83_style">
		<LineStyle>
			<width>4.466150812619503</width>
			<color>FF007af3</color>
		</LineStyle>
	</Style>
	<Style id="branch139_part84_style">
		<LineStyle>
			<width>4.475979923518164</width>
			<color>FF007af3</color>
		</LineStyle>
	</Style>
	<Style id="branch139_part85_style">
		<LineStyle>
			<width>4.485809034416826</width>
			<color>FF007af3</color>
		</LineStyle>
	</Style>
	<Style id="branch139_part86_style">
		<LineStyle>
			<width>4.495638145315487</width>
			<color>FF007af3</color>
		</LineStyle>
	</Style>
	<Style id="branch139_part87_style">
		<LineStyle>
			<width>4.505467256214149</width>
			<color>FF007af3</color>
		</LineStyle>
	</Style>
	<Style id="branch139_part88_style">
		<LineStyle>
			<width>4.515296367112811</width>
			<color>FF007af3</color>
		</LineStyle>
	</Style>
	<Style id="branch139_part89_style">
		<LineStyle>
			<width>4.525125478011471</width>
			<color>FF007af3</color>
		</LineStyle>
	</Style>
	<Style id="branch139_part90_style">
		<LineStyle>
			<width>4.534954588910134</width>
			<color>FF007bf3</color>
		</LineStyle>
	</Style>
	<Style id="branch139_part91_style">
		<LineStyle>
			<width>4.544783699808795</width>
			<color>FF007bf3</color>
		</LineStyle>
	</Style>
	<Style id="branch139_part92_style">
		<LineStyle>
			<width>4.554612810707457</width>
			<color>FF007bf3</color>
		</LineStyle>
	</Style>
	<Style id="branch139_part93_style">
		<LineStyle>
			<width>4.564441921606119</width>
			<color>FF007bf3</color>
		</LineStyle>
	</Style>
	<Style id="branch139_part94_style">
		<LineStyle>
			<width>4.574271032504781</width>
			<color>FF007bf3</color>
		</LineStyle>
	</Style>
	<Style id="branch139_part95_style">
		<LineStyle>
			<width>4.584100143403441</width>
			<color>FF007bf3</color>
		</LineStyle>
	</Style>
	<Style id="branch139_part96_style">
		<LineStyle>
			<width>4.593929254302103</width>
			<color>FF007bf3</color>
		</LineStyle>
	</Style>
	<Style id="branch139_part97_style">
		<LineStyle>
			<width>4.603758365200765</width>
			<color>FF007bf3</color>
		</LineStyle>
	</Style>
	<Style id="branch139_part98_style">
		<LineStyle>
			<width>4.6135874760994255</width>
			<color>FF007bf3</color>
		</LineStyle>
	</Style>
	<Style id="branch139_part99_style">
		<LineStyle>
			<width>4.623416586998087</width>
			<color>FF007bf3</color>
		</LineStyle>
	</Style>
	<Style id="branch139_part100_style">
		<LineStyle>
			<width>4.633245697896749</width>
			<color>FF007cf3</color>
		</LineStyle>
	</Style>
	<Style id="branch141_part1_style">
		<LineStyle>
			<width>3.7484944981816817</width>
			<color>FF0086f3</color>
		</LineStyle>
	</Style>
	<Style id="branch141_part2_style">
		<LineStyle>
			<width>3.7540696063851504</width>
			<color>FF0086f3</color>
		</LineStyle>
	</Style>
	<Style id="branch141_part3_style">
		<LineStyle>
			<width>3.7596447145886187</width>
			<color>FF0087f3</color>
		</LineStyle>
	</Style>
	<Style id="branch141_part4_style">
		<LineStyle>
			<width>3.765219822792087</width>
			<color>FF0087f3</color>
		</LineStyle>
	</Style>
	<Style id="branch141_part5_style">
		<LineStyle>
			<width>3.7707949309955553</width>
			<color>FF0087f3</color>
		</LineStyle>
	</Style>
	<Style id="branch141_part6_style">
		<LineStyle>
			<width>3.7763700391990236</width>
			<color>FF0087f3</color>
		</LineStyle>
	</Style>
	<Style id="branch141_part7_style">
		<LineStyle>
			<width>3.781945147402492</width>
			<color>FF0088f3</color>
		</LineStyle>
	</Style>
	<Style id="branch141_part8_style">
		<LineStyle>
			<width>3.78752025560596</width>
			<color>FF0088f3</color>
		</LineStyle>
	</Style>
	<Style id="branch141_part9_style">
		<LineStyle>
			<width>3.793095363809429</width>
			<color>FF0088f3</color>
		</LineStyle>
	</Style>
	<Style id="branch141_part10_style">
		<LineStyle>
			<width>3.798670472012897</width>
			<color>FF0088f3</color>
		</LineStyle>
	</Style>
	<Style id="branch141_part11_style">
		<LineStyle>
			<width>3.8042455802163655</width>
			<color>FF0089f3</color>
		</LineStyle>
	</Style>
	<Style id="branch141_part12_style">
		<LineStyle>
			<width>3.809820688419834</width>
			<color>FF0089f3</color>
		</LineStyle>
	</Style>
	<Style id="branch141_part13_style">
		<LineStyle>
			<width>3.815395796623302</width>
			<color>FF0089f3</color>
		</LineStyle>
	</Style>
	<Style id="branch141_part14_style">
		<LineStyle>
			<width>3.8209709048267704</width>
			<color>FF0089f3</color>
		</LineStyle>
	</Style>
	<Style id="branch141_part15_style">
		<LineStyle>
			<width>3.8265460130302387</width>
			<color>FF008af3</color>
		</LineStyle>
	</Style>
	<Style id="branch141_part16_style">
		<LineStyle>
			<width>3.8321211212337074</width>
			<color>FF008af3</color>
		</LineStyle>
	</Style>
	<Style id="branch141_part17_style">
		<LineStyle>
			<width>3.8376962294371753</width>
			<color>FF008af3</color>
		</LineStyle>
	</Style>
	<Style id="branch141_part18_style">
		<LineStyle>
			<width>3.843271337640644</width>
			<color>FF008af3</color>
		</LineStyle>
	</Style>
	<Style id="branch141_part19_style">
		<LineStyle>
			<width>3.848846445844112</width>
			<color>FF008af3</color>
		</LineStyle>
	</Style>
	<Style id="branch141_part20_style">
		<LineStyle>
			<width>3.8544215540475806</width>
			<color>FF008bf3</color>
		</LineStyle>
	</Style>
	<Style id="branch141_part21_style">
		<LineStyle>
			<width>3.859996662251049</width>
			<color>FF008bf3</color>
		</LineStyle>
	</Style>
	<Style id="branch141_part22_style">
		<LineStyle>
			<width>3.865571770454517</width>
			<color>FF008bf3</color>
		</LineStyle>
	</Style>
	<Style id="branch141_part23_style">
		<LineStyle>
			<width>3.8711468786579855</width>
			<color>FF008bf3</color>
		</LineStyle>
	</Style>
	<Style id="branch141_part24_style">
		<LineStyle>
			<width>3.8767219868614538</width>
			<color>FF008cf3</color>
		</LineStyle>
	</Style>
	<Style id="branch141_part25_style">
		<LineStyle>
			<width>3.882297095064922</width>
			<color>FF008cf3</color>
		</LineStyle>
	</Style>
	<Style id="branch141_part26_style">
		<LineStyle>
			<width>3.8878722032683903</width>
			<color>FF008cf3</color>
		</LineStyle>
	</Style>
	<Style id="branch141_part27_style">
		<LineStyle>
			<width>3.893447311471859</width>
			<color>FF008cf3</color>
		</LineStyle>
	</Style>
	<Style id="branch141_part28_style">
		<LineStyle>
			<width>3.899022419675327</width>
			<color>FF008df3</color>
		</LineStyle>
	</Style>
	<Style id="branch141_part29_style">
		<LineStyle>
			<width>3.9045975278787957</width>
			<color>FF008df3</color>
		</LineStyle>
	</Style>
	<Style id="branch141_part30_style">
		<LineStyle>
			<width>3.9101726360822635</width>
			<color>FF008df3</color>
		</LineStyle>
	</Style>
	<Style id="branch141_part31_style">
		<LineStyle>
			<width>3.9157477442857322</width>
			<color>FF008df3</color>
		</LineStyle>
	</Style>
	<Style id="branch141_part32_style">
		<LineStyle>
			<width>3.9213228524892005</width>
			<color>FF008df3</color>
		</LineStyle>
	</Style>
	<Style id="branch141_part33_style">
		<LineStyle>
			<width>3.926897960692669</width>
			<color>FF008ef3</color>
		</LineStyle>
	</Style>
	<Style id="branch141_part34_style">
		<LineStyle>
			<width>3.932473068896137</width>
			<color>FF008ef3</color>
		</LineStyle>
	</Style>
	<Style id="branch141_part35_style">
		<LineStyle>
			<width>3.9380481770996054</width>
			<color>FF008ef3</color>
		</LineStyle>
	</Style>
	<Style id="branch141_part36_style">
		<LineStyle>
			<width>3.9436232853030737</width>
			<color>FF008ef3</color>
		</LineStyle>
	</Style>
	<Style id="branch141_part37_style">
		<LineStyle>
			<width>3.9491983935065424</width>
			<color>FF008ff3</color>
		</LineStyle>
	</Style>
	<Style id="branch141_part38_style">
		<LineStyle>
			<width>3.9547735017100107</width>
			<color>FF008ff3</color>
		</LineStyle>
	</Style>
	<Style id="branch141_part39_style">
		<LineStyle>
			<width>3.960348609913479</width>
			<color>FF008ff3</color>
		</LineStyle>
	</Style>
	<Style id="branch141_part40_style">
		<LineStyle>
			<width>3.9659237181169473</width>
			<color>FF008ff3</color>
		</LineStyle>
	</Style>
	<Style id="branch141_part41_style">
		<LineStyle>
			<width>3.9714988263204156</width>
			<color>FF0090f3</color>
		</LineStyle>
	</Style>
	<Style id="branch141_part42_style">
		<LineStyle>
			<width>3.977073934523884</width>
			<color>FF0090f3</color>
		</LineStyle>
	</Style>
	<Style id="branch141_part43_style">
		<LineStyle>
			<width>3.9826490427273527</width>
			<color>FF0090f3</color>
		</LineStyle>
	</Style>
	<Style id="branch141_part44_style">
		<LineStyle>
			<width>3.9882241509308205</width>
			<color>FF0090f3</color>
		</LineStyle>
	</Style>
	<Style id="branch141_part45_style">
		<LineStyle>
			<width>3.9937992591342892</width>
			<color>FF0090f3</color>
		</LineStyle>
	</Style>
	<Style id="branch141_part46_style">
		<LineStyle>
			<width>3.999374367337757</width>
			<color>FF0091f3</color>
		</LineStyle>
	</Style>
	<Style id="branch141_part47_style">
		<LineStyle>
			<width>4.004949475541226</width>
			<color>FF0091f3</color>
		</LineStyle>
	</Style>
	<Style id="branch141_part48_style">
		<LineStyle>
			<width>4.010524583744694</width>
			<color>FF0091f3</color>
		</LineStyle>
	</Style>
	<Style id="branch141_part49_style">
		<LineStyle>
			<width>4.016099691948162</width>
			<color>FF0091f3</color>
		</LineStyle>
	</Style>
	<Style id="branch141_part50_style">
		<LineStyle>
			<width>4.021674800151631</width>
			<color>FF0092f3</color>
		</LineStyle>
	</Style>
	<Style id="branch141_part51_style">
		<LineStyle>
			<width>4.027249908355099</width>
			<color>FF0092f3</color>
		</LineStyle>
	</Style>
	<Style id="branch141_part52_style">
		<LineStyle>
			<width>4.032825016558567</width>
			<color>FF0092f3</color>
		</LineStyle>
	</Style>
	<Style id="branch141_part53_style">
		<LineStyle>
			<width>4.0384001247620365</width>
			<color>FF0092f3</color>
		</LineStyle>
	</Style>
	<Style id="branch141_part54_style">
		<LineStyle>
			<width>4.043975232965504</width>
			<color>FF0093f3</color>
		</LineStyle>
	</Style>
	<Style id="branch141_part55_style">
		<LineStyle>
			<width>4.049550341168972</width>
			<color>FF0093f3</color>
		</LineStyle>
	</Style>
	<Style id="branch141_part56_style">
		<LineStyle>
			<width>4.055125449372441</width>
			<color>FF0093f3</color>
		</LineStyle>
	</Style>
	<Style id="branch141_part57_style">
		<LineStyle>
			<width>4.06070055757591</width>
			<color>FF0093f3</color>
		</LineStyle>
	</Style>
	<Style id="branch141_part58_style">
		<LineStyle>
			<width>4.0662756657793775</width>
			<color>FF0093f3</color>
		</LineStyle>
	</Style>
	<Style id="branch141_part59_style">
		<LineStyle>
			<width>4.071850773982845</width>
			<color>FF0094f3</color>
		</LineStyle>
	</Style>
	<Style id="branch141_part60_style">
		<LineStyle>
			<width>4.077425882186314</width>
			<color>FF0094f3</color>
		</LineStyle>
	</Style>
	<Style id="branch141_part61_style">
		<LineStyle>
			<width>4.083000990389783</width>
			<color>FF0094f3</color>
		</LineStyle>
	</Style>
	<Style id="branch141_part62_style">
		<LineStyle>
			<width>4.088576098593251</width>
			<color>FF0094f3</color>
		</LineStyle>
	</Style>
	<Style id="branch141_part63_style">
		<LineStyle>
			<width>4.0941512067967185</width>
			<color>FF0095f3</color>
		</LineStyle>
	</Style>
	<Style id="branch141_part64_style">
		<LineStyle>
			<width>4.099726315000188</width>
			<color>FF0095f3</color>
		</LineStyle>
	</Style>
	<Style id="branch141_part65_style">
		<LineStyle>
			<width>4.105301423203656</width>
			<color>FF0095f3</color>
		</LineStyle>
	</Style>
	<Style id="branch141_part66_style">
		<LineStyle>
			<width>4.110876531407124</width>
			<color>FF0095f3</color>
		</LineStyle>
	</Style>
	<Style id="branch141_part67_style">
		<LineStyle>
			<width>4.116451639610593</width>
			<color>FF0096f3</color>
		</LineStyle>
	</Style>
	<Style id="branch141_part68_style">
		<LineStyle>
			<width>4.122026747814061</width>
			<color>FF0096f3</color>
		</LineStyle>
	</Style>
	<Style id="branch141_part69_style">
		<LineStyle>
			<width>4.127601856017529</width>
			<color>FF0096f3</color>
		</LineStyle>
	</Style>
	<Style id="branch141_part70_style">
		<LineStyle>
			<width>4.133176964220997</width>
			<color>FF0096f3</color>
		</LineStyle>
	</Style>
	<Style id="branch141_part71_style">
		<LineStyle>
			<width>4.138752072424467</width>
			<color>FF0096f3</color>
		</LineStyle>
	</Style>
	<Style id="branch141_part72_style">
		<LineStyle>
			<width>4.1443271806279345</width>
			<color>FF0097f3</color>
		</LineStyle>
	</Style>
	<Style id="branch141_part73_style">
		<LineStyle>
			<width>4.149902288831402</width>
			<color>FF0097f3</color>
		</LineStyle>
	</Style>
	<Style id="branch141_part74_style">
		<LineStyle>
			<width>4.155477397034871</width>
			<color>FF0097f3</color>
		</LineStyle>
	</Style>
	<Style id="branch141_part75_style">
		<LineStyle>
			<width>4.16105250523834</width>
			<color>FF0097f3</color>
		</LineStyle>
	</Style>
	<Style id="branch141_part76_style">
		<LineStyle>
			<width>4.166627613441808</width>
			<color>FF0098f3</color>
		</LineStyle>
	</Style>
	<Style id="branch141_part77_style">
		<LineStyle>
			<width>4.1722027216452755</width>
			<color>FF0098f3</color>
		</LineStyle>
	</Style>
	<Style id="branch141_part78_style">
		<LineStyle>
			<width>4.177777829848744</width>
			<color>FF0098f3</color>
		</LineStyle>
	</Style>
	<Style id="branch141_part79_style">
		<LineStyle>
			<width>4.183352938052213</width>
			<color>FF0098f3</color>
		</LineStyle>
	</Style>
	<Style id="branch141_part80_style">
		<LineStyle>
			<width>4.188928046255681</width>
			<color>FF0099f3</color>
		</LineStyle>
	</Style>
	<Style id="branch141_part81_style">
		<LineStyle>
			<width>4.194503154459149</width>
			<color>FF0099f3</color>
		</LineStyle>
	</Style>
	<Style id="branch141_part82_style">
		<LineStyle>
			<width>4.200078262662618</width>
			<color>FF0099f3</color>
		</LineStyle>
	</Style>
	<Style id="branch141_part83_style">
		<LineStyle>
			<width>4.205653370866086</width>
			<color>FF0099f3</color>
		</LineStyle>
	</Style>
	<Style id="branch141_part84_style">
		<LineStyle>
			<width>4.211228479069554</width>
			<color>FF0099f3</color>
		</LineStyle>
	</Style>
	<Style id="branch141_part85_style">
		<LineStyle>
			<width>4.216803587273023</width>
			<color>FF009af3</color>
		</LineStyle>
	</Style>
	<Style id="branch141_part86_style">
		<LineStyle>
			<width>4.2223786954764915</width>
			<color>FF009af3</color>
		</LineStyle>
	</Style>
	<Style id="branch141_part87_style">
		<LineStyle>
			<width>4.227953803679959</width>
			<color>FF009af3</color>
		</LineStyle>
	</Style>
	<Style id="branch141_part88_style">
		<LineStyle>
			<width>4.233528911883428</width>
			<color>FF009af3</color>
		</LineStyle>
	</Style>
	<Style id="branch141_part89_style">
		<LineStyle>
			<width>4.239104020086896</width>
			<color>FF009bf3</color>
		</LineStyle>
	</Style>
	<Style id="branch141_part90_style">
		<LineStyle>
			<width>4.244679128290365</width>
			<color>FF009bf3</color>
		</LineStyle>
	</Style>
	<Style id="branch141_part91_style">
		<LineStyle>
			<width>4.2502542364938325</width>
			<color>FF009bf3</color>
		</LineStyle>
	</Style>
	<Style id="branch141_part92_style">
		<LineStyle>
			<width>4.255829344697301</width>
			<color>FF009bf3</color>
		</LineStyle>
	</Style>
	<Style id="branch141_part93_style">
		<LineStyle>
			<width>4.26140445290077</width>
			<color>FF009cf3</color>
		</LineStyle>
	</Style>
	<Style id="branch141_part94_style">
		<LineStyle>
			<width>4.266979561104238</width>
			<color>FF009cf3</color>
		</LineStyle>
	</Style>
	<Style id="branch141_part95_style">
		<LineStyle>
			<width>4.272554669307706</width>
			<color>FF009cf3</color>
		</LineStyle>
	</Style>
	<Style id="branch141_part96_style">
		<LineStyle>
			<width>4.278129777511174</width>
			<color>FF009cf3</color>
		</LineStyle>
	</Style>
	<Style id="branch141_part97_style">
		<LineStyle>
			<width>4.283704885714643</width>
			<color>FF009cf3</color>
		</LineStyle>
	</Style>
	<Style id="branch141_part98_style">
		<LineStyle>
			<width>4.289279993918111</width>
			<color>FF009df3</color>
		</LineStyle>
	</Style>
	<Style id="branch141_part99_style">
		<LineStyle>
			<width>4.29485510212158</width>
			<color>FF009df3</color>
		</LineStyle>
	</Style>
	<Style id="branch141_part100_style">
		<LineStyle>
			<width>4.3004302103250485</width>
			<color>FF009df3</color>
		</LineStyle>
	</Style>
	<Style id="branch142_part1_style">
		<LineStyle>
			<width>4.057673861402919</width>
			<color>FF009df3</color>
		</LineStyle>
	</Style>
	<Style id="branch142_part2_style">
		<LineStyle>
			<width>4.05449452330772</width>
			<color>FF009df3</color>
		</LineStyle>
	</Style>
	<Style id="branch142_part3_style">
		<LineStyle>
			<width>4.051315185212521</width>
			<color>FF009df3</color>
		</LineStyle>
	</Style>
	<Style id="branch142_part4_style">
		<LineStyle>
			<width>4.048135847117322</width>
			<color>FF009df3</color>
		</LineStyle>
	</Style>
	<Style id="branch142_part5_style">
		<LineStyle>
			<width>4.044956509022123</width>
			<color>FF009df3</color>
		</LineStyle>
	</Style>
	<Style id="branch142_part6_style">
		<LineStyle>
			<width>4.041777170926924</width>
			<color>FF009df3</color>
		</LineStyle>
	</Style>
	<Style id="branch142_part7_style">
		<LineStyle>
			<width>4.038597832831725</width>
			<color>FF009df3</color>
		</LineStyle>
	</Style>
	<Style id="branch142_part8_style">
		<LineStyle>
			<width>4.0354184947365255</width>
			<color>FF009df3</color>
		</LineStyle>
	</Style>
	<Style id="branch142_part9_style">
		<LineStyle>
			<width>4.032239156641326</width>
			<color>FF009ef3</color>
		</LineStyle>
	</Style>
	<Style id="branch142_part10_style">
		<LineStyle>
			<width>4.029059818546127</width>
			<color>FF009ef3</color>
		</LineStyle>
	</Style>
	<Style id="branch142_part11_style">
		<LineStyle>
			<width>4.025880480450929</width>
			<color>FF009ef3</color>
		</LineStyle>
	</Style>
	<Style id="branch142_part12_style">
		<LineStyle>
			<width>4.0227011423557295</width>
			<color>FF009ef3</color>
		</LineStyle>
	</Style>
	<Style id="branch142_part13_style">
		<LineStyle>
			<width>4.01952180426053</width>
			<color>FF009ef3</color>
		</LineStyle>
	</Style>
	<Style id="branch142_part14_style">
		<LineStyle>
			<width>4.016342466165332</width>
			<color>FF009ef3</color>
		</LineStyle>
	</Style>
	<Style id="branch142_part15_style">
		<LineStyle>
			<width>4.013163128070133</width>
			<color>FF009ef3</color>
		</LineStyle>
	</Style>
	<Style id="branch142_part16_style">
		<LineStyle>
			<width>4.0099837899749335</width>
			<color>FF009ef3</color>
		</LineStyle>
	</Style>
	<Style id="branch142_part17_style">
		<LineStyle>
			<width>4.006804451879734</width>
			<color>FF009ef3</color>
		</LineStyle>
	</Style>
	<Style id="branch142_part18_style">
		<LineStyle>
			<width>4.003625113784535</width>
			<color>FF009ef3</color>
		</LineStyle>
	</Style>
	<Style id="branch142_part19_style">
		<LineStyle>
			<width>4.000445775689336</width>
			<color>FF009ef3</color>
		</LineStyle>
	</Style>
	<Style id="branch142_part20_style">
		<LineStyle>
			<width>3.997266437594137</width>
			<color>FF009ef3</color>
		</LineStyle>
	</Style>
	<Style id="branch142_part21_style">
		<LineStyle>
			<width>3.9940870994989384</width>
			<color>FF009ef3</color>
		</LineStyle>
	</Style>
	<Style id="branch142_part22_style">
		<LineStyle>
			<width>3.990907761403739</width>
			<color>FF009ef3</color>
		</LineStyle>
	</Style>
	<Style id="branch142_part23_style">
		<LineStyle>
			<width>3.98772842330854</width>
			<color>FF009ef3</color>
		</LineStyle>
	</Style>
	<Style id="branch142_part24_style">
		<LineStyle>
			<width>3.9845490852133407</width>
			<color>FF009ef3</color>
		</LineStyle>
	</Style>
	<Style id="branch142_part25_style">
		<LineStyle>
			<width>3.981369747118142</width>
			<color>FF009ef3</color>
		</LineStyle>
	</Style>
	<Style id="branch142_part26_style">
		<LineStyle>
			<width>3.978190409022943</width>
			<color>FF009ef3</color>
		</LineStyle>
	</Style>
	<Style id="branch142_part27_style">
		<LineStyle>
			<width>3.975011070927744</width>
			<color>FF009ef3</color>
		</LineStyle>
	</Style>
	<Style id="branch142_part28_style">
		<LineStyle>
			<width>3.9718317328325448</width>
			<color>FF009ef3</color>
		</LineStyle>
	</Style>
	<Style id="branch142_part29_style">
		<LineStyle>
			<width>3.9686523947373455</width>
			<color>FF009ef3</color>
		</LineStyle>
	</Style>
	<Style id="branch142_part30_style">
		<LineStyle>
			<width>3.9654730566421463</width>
			<color>FF009ef3</color>
		</LineStyle>
	</Style>
	<Style id="branch142_part31_style">
		<LineStyle>
			<width>3.962293718546948</width>
			<color>FF009ef3</color>
		</LineStyle>
	</Style>
	<Style id="branch142_part32_style">
		<LineStyle>
			<width>3.959114380451749</width>
			<color>FF009ef3</color>
		</LineStyle>
	</Style>
	<Style id="branch142_part33_style">
		<LineStyle>
			<width>3.9559350423565496</width>
			<color>FF009ef3</color>
		</LineStyle>
	</Style>
	<Style id="branch142_part34_style">
		<LineStyle>
			<width>3.9527557042613504</width>
			<color>FF009ef3</color>
		</LineStyle>
	</Style>
	<Style id="branch142_part35_style">
		<LineStyle>
			<width>3.949576366166151</width>
			<color>FF009ff3</color>
		</LineStyle>
	</Style>
	<Style id="branch142_part36_style">
		<LineStyle>
			<width>3.9463970280709524</width>
			<color>FF009ff3</color>
		</LineStyle>
	</Style>
	<Style id="branch142_part37_style">
		<LineStyle>
			<width>3.9432176899757536</width>
			<color>FF009ff3</color>
		</LineStyle>
	</Style>
	<Style id="branch142_part38_style">
		<LineStyle>
			<width>3.9400383518805544</width>
			<color>FF009ff3</color>
		</LineStyle>
	</Style>
	<Style id="branch142_part39_style">
		<LineStyle>
			<width>3.936859013785355</width>
			<color>FF009ff3</color>
		</LineStyle>
	</Style>
	<Style id="branch142_part40_style">
		<LineStyle>
			<width>3.933679675690156</width>
			<color>FF009ff3</color>
		</LineStyle>
	</Style>
	<Style id="branch142_part41_style">
		<LineStyle>
			<width>3.930500337594957</width>
			<color>FF009ff3</color>
		</LineStyle>
	</Style>
	<Style id="branch142_part42_style">
		<LineStyle>
			<width>3.927320999499758</width>
			<color>FF009ff3</color>
		</LineStyle>
	</Style>
	<Style id="branch142_part43_style">
		<LineStyle>
			<width>3.9241416614045592</width>
			<color>FF009ff3</color>
		</LineStyle>
	</Style>
	<Style id="branch142_part44_style">
		<LineStyle>
			<width>3.92096232330936</width>
			<color>FF009ff3</color>
		</LineStyle>
	</Style>
	<Style id="branch142_part45_style">
		<LineStyle>
			<width>3.917782985214161</width>
			<color>FF009ff3</color>
		</LineStyle>
	</Style>
	<Style id="branch142_part46_style">
		<LineStyle>
			<width>3.914603647118962</width>
			<color>FF009ff3</color>
		</LineStyle>
	</Style>
	<Style id="branch142_part47_style">
		<LineStyle>
			<width>3.911424309023763</width>
			<color>FF009ff3</color>
		</LineStyle>
	</Style>
	<Style id="branch142_part48_style">
		<LineStyle>
			<width>3.908244970928564</width>
			<color>FF009ff3</color>
		</LineStyle>
	</Style>
	<Style id="branch142_part49_style">
		<LineStyle>
			<width>3.905065632833365</width>
			<color>FF009ff3</color>
		</LineStyle>
	</Style>
	<Style id="branch142_part50_style">
		<LineStyle>
			<width>3.901886294738166</width>
			<color>FF009ff3</color>
		</LineStyle>
	</Style>
	<Style id="branch142_part51_style">
		<LineStyle>
			<width>3.898706956642967</width>
			<color>FF009ff3</color>
		</LineStyle>
	</Style>
	<Style id="branch142_part52_style">
		<LineStyle>
			<width>3.8955276185477676</width>
			<color>FF009ff3</color>
		</LineStyle>
	</Style>
	<Style id="branch142_part53_style">
		<LineStyle>
			<width>3.892348280452569</width>
			<color>FF009ff3</color>
		</LineStyle>
	</Style>
	<Style id="branch142_part54_style">
		<LineStyle>
			<width>3.8891689423573697</width>
			<color>FF009ff3</color>
		</LineStyle>
	</Style>
	<Style id="branch142_part55_style">
		<LineStyle>
			<width>3.8859896042621704</width>
			<color>FF009ff3</color>
		</LineStyle>
	</Style>
	<Style id="branch142_part56_style">
		<LineStyle>
			<width>3.8828102661669717</width>
			<color>FF009ff3</color>
		</LineStyle>
	</Style>
	<Style id="branch142_part57_style">
		<LineStyle>
			<width>3.8796309280717725</width>
			<color>FF009ff3</color>
		</LineStyle>
	</Style>
	<Style id="branch142_part58_style">
		<LineStyle>
			<width>3.8764515899765737</width>
			<color>FF009ff3</color>
		</LineStyle>
	</Style>
	<Style id="branch142_part59_style">
		<LineStyle>
			<width>3.8732722518813745</width>
			<color>FF009ff3</color>
		</LineStyle>
	</Style>
	<Style id="branch142_part60_style">
		<LineStyle>
			<width>3.8700929137861753</width>
			<color>FF00a0f3</color>
		</LineStyle>
	</Style>
	<Style id="branch142_part61_style">
		<LineStyle>
			<width>3.866913575690976</width>
			<color>FF00a0f3</color>
		</LineStyle>
	</Style>
	<Style id="branch142_part62_style">
		<LineStyle>
			<width>3.8637342375957773</width>
			<color>FF00a0f3</color>
		</LineStyle>
	</Style>
	<Style id="branch142_part63_style">
		<LineStyle>
			<width>3.8605548995005785</width>
			<color>FF00a0f3</color>
		</LineStyle>
	</Style>
	<Style id="branch142_part64_style">
		<LineStyle>
			<width>3.8573755614053793</width>
			<color>FF00a0f3</color>
		</LineStyle>
	</Style>
	<Style id="branch142_part65_style">
		<LineStyle>
			<width>3.85419622331018</width>
			<color>FF00a0f3</color>
		</LineStyle>
	</Style>
	<Style id="branch142_part66_style">
		<LineStyle>
			<width>3.851016885214981</width>
			<color>FF00a0f3</color>
		</LineStyle>
	</Style>
	<Style id="branch142_part67_style">
		<LineStyle>
			<width>3.847837547119782</width>
			<color>FF00a0f3</color>
		</LineStyle>
	</Style>
	<Style id="branch142_part68_style">
		<LineStyle>
			<width>3.8446582090245833</width>
			<color>FF00a0f3</color>
		</LineStyle>
	</Style>
	<Style id="branch142_part69_style">
		<LineStyle>
			<width>3.841478870929384</width>
			<color>FF00a0f3</color>
		</LineStyle>
	</Style>
	<Style id="branch142_part70_style">
		<LineStyle>
			<width>3.838299532834185</width>
			<color>FF00a0f3</color>
		</LineStyle>
	</Style>
	<Style id="branch142_part71_style">
		<LineStyle>
			<width>3.8351201947389857</width>
			<color>FF00a0f3</color>
		</LineStyle>
	</Style>
	<Style id="branch142_part72_style">
		<LineStyle>
			<width>3.8319408566437865</width>
			<color>FF00a0f3</color>
		</LineStyle>
	</Style>
	<Style id="branch142_part73_style">
		<LineStyle>
			<width>3.8287615185485877</width>
			<color>FF00a0f3</color>
		</LineStyle>
	</Style>
	<Style id="branch142_part74_style">
		<LineStyle>
			<width>3.825582180453389</width>
			<color>FF00a0f3</color>
		</LineStyle>
	</Style>
	<Style id="branch142_part75_style">
		<LineStyle>
			<width>3.8224028423581897</width>
			<color>FF00a0f3</color>
		</LineStyle>
	</Style>
	<Style id="branch142_part76_style">
		<LineStyle>
			<width>3.8192235042629905</width>
			<color>FF00a0f3</color>
		</LineStyle>
	</Style>
	<Style id="branch142_part77_style">
		<LineStyle>
			<width>3.8160441661677917</width>
			<color>FF00a0f3</color>
		</LineStyle>
	</Style>
	<Style id="branch142_part78_style">
		<LineStyle>
			<width>3.8128648280725925</width>
			<color>FF00a0f3</color>
		</LineStyle>
	</Style>
	<Style id="branch142_part79_style">
		<LineStyle>
			<width>3.8096854899773933</width>
			<color>FF00a0f3</color>
		</LineStyle>
	</Style>
	<Style id="branch142_part80_style">
		<LineStyle>
			<width>3.8065061518821945</width>
			<color>FF00a0f3</color>
		</LineStyle>
	</Style>
	<Style id="branch142_part81_style">
		<LineStyle>
			<width>3.8033268137869953</width>
			<color>FF00a0f3</color>
		</LineStyle>
	</Style>
	<Style id="branch142_part82_style">
		<LineStyle>
			<width>3.8001474756917966</width>
			<color>FF00a0f3</color>
		</LineStyle>
	</Style>
	<Style id="branch142_part83_style">
		<LineStyle>
			<width>3.7969681375965973</width>
			<color>FF00a0f3</color>
		</LineStyle>
	</Style>
	<Style id="branch142_part84_style">
		<LineStyle>
			<width>3.7937887995013986</width>
			<color>FF00a0f3</color>
		</LineStyle>
	</Style>
	<Style id="branch142_part85_style">
		<LineStyle>
			<width>3.7906094614061994</width>
			<color>FF00a0f3</color>
		</LineStyle>
	</Style>
	<Style id="branch142_part86_style">
		<LineStyle>
			<width>3.787430123311</width>
			<color>FF00a1f3</color>
		</LineStyle>
	</Style>
	<Style id="branch142_part87_style">
		<LineStyle>
			<width>3.7842507852158014</width>
			<color>FF00a1f3</color>
		</LineStyle>
	</Style>
	<Style id="branch142_part88_style">
		<LineStyle>
			<width>3.781071447120602</width>
			<color>FF00a1f3</color>
		</LineStyle>
	</Style>
	<Style id="branch142_part89_style">
		<LineStyle>
			<width>3.777892109025403</width>
			<color>FF00a1f3</color>
		</LineStyle>
	</Style>
	<Style id="branch142_part90_style">
		<LineStyle>
			<width>3.774712770930204</width>
			<color>FF00a1f3</color>
		</LineStyle>
	</Style>
	<Style id="branch142_part91_style">
		<LineStyle>
			<width>3.771533432835005</width>
			<color>FF00a1f3</color>
		</LineStyle>
	</Style>
	<Style id="branch142_part92_style">
		<LineStyle>
			<width>3.7683540947398058</width>
			<color>FF00a1f3</color>
		</LineStyle>
	</Style>
	<Style id="branch142_part93_style">
		<LineStyle>
			<width>3.765174756644607</width>
			<color>FF00a1f3</color>
		</LineStyle>
	</Style>
	<Style id="branch142_part94_style">
		<LineStyle>
			<width>3.761995418549408</width>
			<color>FF00a1f3</color>
		</LineStyle>
	</Style>
	<Style id="branch142_part95_style">
		<LineStyle>
			<width>3.758816080454209</width>
			<color>FF00a1f3</color>
		</LineStyle>
	</Style>
	<Style id="branch142_part96_style">
		<LineStyle>
			<width>3.75563674235901</width>
			<color>FF00a1f3</color>
		</LineStyle>
	</Style>
	<Style id="branch142_part97_style">
		<LineStyle>
			<width>3.7524574042638106</width>
			<color>FF00a1f3</color>
		</LineStyle>
	</Style>
	<Style id="branch142_part98_style">
		<LineStyle>
			<width>3.7492780661686114</width>
			<color>FF00a1f3</color>
		</LineStyle>
	</Style>
	<Style id="branch142_part99_style">
		<LineStyle>
			<width>3.7460987280734126</width>
			<color>FF00a1f3</color>
		</LineStyle>
	</Style>
	<Style id="branch142_part100_style">
		<LineStyle>
			<width>3.742919389978214</width>
			<color>FF00a1f3</color>
		</LineStyle>
	</Style>
	<Style id="branch171_part1_style">
		<LineStyle>
			<width>4.958230760038241</width>
			<color>FF005ef3</color>
		</LineStyle>
	</Style>
	<Style id="branch171_part2_style">
		<LineStyle>
			<width>4.9784835086042065</width>
			<color>FF005ef3</color>
		</LineStyle>
	</Style>
	<Style id="branch171_part3_style">
		<LineStyle>
			<width>4.998736257170172</width>
			<color>FF005ff3</color>
		</LineStyle>
	</Style>
	<Style id="branch171_part4_style">
		<LineStyle>
			<width>5.018989005736138</width>
			<color>FF005ff3</color>
		</LineStyle>
	</Style>
	<Style id="branch171_part5_style">
		<LineStyle>
			<width>5.039241754302103</width>
			<color>FF005ff3</color>
		</LineStyle>
	</Style>
	<Style id="branch171_part6_style">
		<LineStyle>
			<width>5.059494502868069</width>
			<color>FF005ff3</color>
		</LineStyle>
	</Style>
	<Style id="branch171_part7_style">
		<LineStyle>
			<width>5.079747251434035</width>
			<color>FF005ff3</color>
		</LineStyle>
	</Style>
	<Style id="branch171_part8_style">
		<LineStyle>
			<width>5.1</width>
			<color>FF005ff3</color>
		</LineStyle>
	</Style>
	<Style id="branch171_part9_style">
		<LineStyle>
			<width>5.1202527485659655</width>
			<color>FF005ff3</color>
		</LineStyle>
	</Style>
	<Style id="branch171_part10_style">
		<LineStyle>
			<width>5.140505497131931</width>
			<color>FF005ff3</color>
		</LineStyle>
	</Style>
	<Style id="branch171_part11_style">
		<LineStyle>
			<width>5.160758245697897</width>
			<color>FF005ff3</color>
		</LineStyle>
	</Style>
	<Style id="branch171_part12_style">
		<LineStyle>
			<width>5.181010994263863</width>
			<color>FF005ff3</color>
		</LineStyle>
	</Style>
	<Style id="branch171_part13_style">
		<LineStyle>
			<width>5.201263742829828</width>
			<color>FF005ff3</color>
		</LineStyle>
	</Style>
	<Style id="branch171_part14_style">
		<LineStyle>
			<width>5.221516491395793</width>
			<color>FF005ff3</color>
		</LineStyle>
	</Style>
	<Style id="branch171_part15_style">
		<LineStyle>
			<width>5.2417692399617595</width>
			<color>FF005ff3</color>
		</LineStyle>
	</Style>
	<Style id="branch171_part16_style">
		<LineStyle>
			<width>5.262021988527724</width>
			<color>FF005ff3</color>
		</LineStyle>
	</Style>
	<Style id="branch171_part17_style">
		<LineStyle>
			<width>5.28227473709369</width>
			<color>FF005ff3</color>
		</LineStyle>
	</Style>
	<Style id="branch171_part18_style">
		<LineStyle>
			<width>5.302527485659656</width>
			<color>FF005ff3</color>
		</LineStyle>
	</Style>
	<Style id="branch171_part19_style">
		<LineStyle>
			<width>5.322780234225622</width>
			<color>FF0060f3</color>
		</LineStyle>
	</Style>
	<Style id="branch171_part20_style">
		<LineStyle>
			<width>5.343032982791588</width>
			<color>FF0060f3</color>
		</LineStyle>
	</Style>
	<Style id="branch171_part21_style">
		<LineStyle>
			<width>5.363285731357553</width>
			<color>FF0060f3</color>
		</LineStyle>
	</Style>
	<Style id="branch171_part22_style">
		<LineStyle>
			<width>5.3835384799235175</width>
			<color>FF0060f3</color>
		</LineStyle>
	</Style>
	<Style id="branch171_part23_style">
		<LineStyle>
			<width>5.403791228489483</width>
			<color>FF0060f3</color>
		</LineStyle>
	</Style>
	<Style id="branch171_part24_style">
		<LineStyle>
			<width>5.424043977055449</width>
			<color>FF0060f3</color>
		</LineStyle>
	</Style>
	<Style id="branch171_part25_style">
		<LineStyle>
			<width>5.444296725621415</width>
			<color>FF0060f3</color>
		</LineStyle>
	</Style>
	<Style id="branch171_part26_style">
		<LineStyle>
			<width>5.464549474187381</width>
			<color>FF0060f3</color>
		</LineStyle>
	</Style>
	<Style id="branch171_part27_style">
		<LineStyle>
			<width>5.484802222753346</width>
			<color>FF0060f3</color>
		</LineStyle>
	</Style>
	<Style id="branch171_part28_style">
		<LineStyle>
			<width>5.505054971319312</width>
			<color>FF0060f3</color>
		</LineStyle>
	</Style>
	<Style id="branch171_part29_style">
		<LineStyle>
			<width>5.525307719885277</width>
			<color>FF0060f3</color>
		</LineStyle>
	</Style>
	<Style id="branch171_part30_style">
		<LineStyle>
			<width>5.545560468451243</width>
			<color>FF0060f3</color>
		</LineStyle>
	</Style>
	<Style id="branch171_part31_style">
		<LineStyle>
			<width>5.565813217017208</width>
			<color>FF0060f3</color>
		</LineStyle>
	</Style>
	<Style id="branch171_part32_style">
		<LineStyle>
			<width>5.586065965583174</width>
			<color>FF0060f3</color>
		</LineStyle>
	</Style>
	<Style id="branch171_part33_style">
		<LineStyle>
			<width>5.60631871414914</width>
			<color>FF0060f3</color>
		</LineStyle>
	</Style>
	<Style id="branch171_part34_style">
		<LineStyle>
			<width>5.6265714627151056</width>
			<color>FF0061f3</color>
		</LineStyle>
	</Style>
	<Style id="branch171_part35_style">
		<LineStyle>
			<width>5.646824211281071</width>
			<color>FF0061f3</color>
		</LineStyle>
	</Style>
	<Style id="branch171_part36_style">
		<LineStyle>
			<width>5.667076959847036</width>
			<color>FF0061f3</color>
		</LineStyle>
	</Style>
	<Style id="branch171_part37_style">
		<LineStyle>
			<width>5.687329708413002</width>
			<color>FF0061f3</color>
		</LineStyle>
	</Style>
	<Style id="branch171_part38_style">
		<LineStyle>
			<width>5.707582456978967</width>
			<color>FF0061f3</color>
		</LineStyle>
	</Style>
	<Style id="branch171_part39_style">
		<LineStyle>
			<width>5.727835205544933</width>
			<color>FF0061f3</color>
		</LineStyle>
	</Style>
	<Style id="branch171_part40_style">
		<LineStyle>
			<width>5.748087954110899</width>
			<color>FF0061f3</color>
		</LineStyle>
	</Style>
	<Style id="branch171_part41_style">
		<LineStyle>
			<width>5.7683407026768645</width>
			<color>FF0061f3</color>
		</LineStyle>
	</Style>
	<Style id="branch171_part42_style">
		<LineStyle>
			<width>5.78859345124283</width>
			<color>FF0061f3</color>
		</LineStyle>
	</Style>
	<Style id="branch171_part43_style">
		<LineStyle>
			<width>5.808846199808795</width>
			<color>FF0061f3</color>
		</LineStyle>
	</Style>
	<Style id="branch171_part44_style">
		<LineStyle>
			<width>5.829098948374761</width>
			<color>FF0061f3</color>
		</LineStyle>
	</Style>
	<Style id="branch171_part45_style">
		<LineStyle>
			<width>5.849351696940726</width>
			<color>FF0061f3</color>
		</LineStyle>
	</Style>
	<Style id="branch171_part46_style">
		<LineStyle>
			<width>5.869604445506693</width>
			<color>FF0061f3</color>
		</LineStyle>
	</Style>
	<Style id="branch171_part47_style">
		<LineStyle>
			<width>5.889857194072658</width>
			<color>FF0061f3</color>
		</LineStyle>
	</Style>
	<Style id="branch171_part48_style">
		<LineStyle>
			<width>5.910109942638623</width>
			<color>FF0061f3</color>
		</LineStyle>
	</Style>
	<Style id="branch171_part49_style">
		<LineStyle>
			<width>5.930362691204589</width>
			<color>FF0061f3</color>
		</LineStyle>
	</Style>
	<Style id="branch171_part50_style">
		<LineStyle>
			<width>5.950615439770555</width>
			<color>FF0062f3</color>
		</LineStyle>
	</Style>
	<Style id="branch171_part51_style">
		<LineStyle>
			<width>5.970868188336521</width>
			<color>FF0062f3</color>
		</LineStyle>
	</Style>
	<Style id="branch171_part52_style">
		<LineStyle>
			<width>5.991120936902486</width>
			<color>FF0062f3</color>
		</LineStyle>
	</Style>
	<Style id="branch171_part53_style">
		<LineStyle>
			<width>6.011373685468451</width>
			<color>FF0062f3</color>
		</LineStyle>
	</Style>
	<Style id="branch171_part54_style">
		<LineStyle>
			<width>6.0316264340344174</width>
			<color>FF0062f3</color>
		</LineStyle>
	</Style>
	<Style id="branch171_part55_style">
		<LineStyle>
			<width>6.051879182600382</width>
			<color>FF0062f3</color>
		</LineStyle>
	</Style>
	<Style id="branch171_part56_style">
		<LineStyle>
			<width>6.072131931166348</width>
			<color>FF0062f3</color>
		</LineStyle>
	</Style>
	<Style id="branch171_part57_style">
		<LineStyle>
			<width>6.092384679732314</width>
			<color>FF0062f3</color>
		</LineStyle>
	</Style>
	<Style id="branch171_part58_style">
		<LineStyle>
			<width>6.112637428298279</width>
			<color>FF0062f3</color>
		</LineStyle>
	</Style>
	<Style id="branch171_part59_style">
		<LineStyle>
			<width>6.132890176864245</width>
			<color>FF0062f3</color>
		</LineStyle>
	</Style>
	<Style id="branch171_part60_style">
		<LineStyle>
			<width>6.153142925430211</width>
			<color>FF0062f3</color>
		</LineStyle>
	</Style>
	<Style id="branch171_part61_style">
		<LineStyle>
			<width>6.1733956739961755</width>
			<color>FF0062f3</color>
		</LineStyle>
	</Style>
	<Style id="branch171_part62_style">
		<LineStyle>
			<width>6.193648422562141</width>
			<color>FF0062f3</color>
		</LineStyle>
	</Style>
	<Style id="branch171_part63_style">
		<LineStyle>
			<width>6.213901171128107</width>
			<color>FF0062f3</color>
		</LineStyle>
	</Style>
	<Style id="branch171_part64_style">
		<LineStyle>
			<width>6.234153919694073</width>
			<color>FF0062f3</color>
		</LineStyle>
	</Style>
	<Style id="branch171_part65_style">
		<LineStyle>
			<width>6.254406668260039</width>
			<color>FF0063f3</color>
		</LineStyle>
	</Style>
	<Style id="branch171_part66_style">
		<LineStyle>
			<width>6.274659416826005</width>
			<color>FF0063f3</color>
		</LineStyle>
	</Style>
	<Style id="branch171_part67_style">
		<LineStyle>
			<width>6.2949121653919695</width>
			<color>FF0063f3</color>
		</LineStyle>
	</Style>
	<Style id="branch171_part68_style">
		<LineStyle>
			<width>6.315164913957935</width>
			<color>FF0063f3</color>
		</LineStyle>
	</Style>
	<Style id="branch171_part69_style">
		<LineStyle>
			<width>6.3354176625239</width>
			<color>FF0063f3</color>
		</LineStyle>
	</Style>
	<Style id="branch171_part70_style">
		<LineStyle>
			<width>6.355670411089866</width>
			<color>FF0063f3</color>
		</LineStyle>
	</Style>
	<Style id="branch171_part71_style">
		<LineStyle>
			<width>6.375923159655832</width>
			<color>FF0063f3</color>
		</LineStyle>
	</Style>
	<Style id="branch171_part72_style">
		<LineStyle>
			<width>6.396175908221798</width>
			<color>FF0063f3</color>
		</LineStyle>
	</Style>
	<Style id="branch171_part73_style">
		<LineStyle>
			<width>6.4164286567877635</width>
			<color>FF0063f3</color>
		</LineStyle>
	</Style>
	<Style id="branch171_part74_style">
		<LineStyle>
			<width>6.4366814053537285</width>
			<color>FF0063f3</color>
		</LineStyle>
	</Style>
	<Style id="branch171_part75_style">
		<LineStyle>
			<width>6.456934153919693</width>
			<color>FF0063f3</color>
		</LineStyle>
	</Style>
	<Style id="branch171_part76_style">
		<LineStyle>
			<width>6.47718690248566</width>
			<color>FF0063f3</color>
		</LineStyle>
	</Style>
	<Style id="branch171_part77_style">
		<LineStyle>
			<width>6.497439651051626</width>
			<color>FF0063f3</color>
		</LineStyle>
	</Style>
	<Style id="branch171_part78_style">
		<LineStyle>
			<width>6.517692399617591</width>
			<color>FF0063f3</color>
		</LineStyle>
	</Style>
	<Style id="branch171_part79_style">
		<LineStyle>
			<width>6.537945148183557</width>
			<color>FF0063f3</color>
		</LineStyle>
	</Style>
	<Style id="branch171_part80_style">
		<LineStyle>
			<width>6.558197896749522</width>
			<color>FF0063f3</color>
		</LineStyle>
	</Style>
	<Style id="branch171_part81_style">
		<LineStyle>
			<width>6.578450645315487</width>
			<color>FF0064f3</color>
		</LineStyle>
	</Style>
	<Style id="branch171_part82_style">
		<LineStyle>
			<width>6.598703393881454</width>
			<color>FF0064f3</color>
		</LineStyle>
	</Style>
	<Style id="branch171_part83_style">
		<LineStyle>
			<width>6.618956142447419</width>
			<color>FF0064f3</color>
		</LineStyle>
	</Style>
	<Style id="branch171_part84_style">
		<LineStyle>
			<width>6.639208891013384</width>
			<color>FF0064f3</color>
		</LineStyle>
	</Style>
	<Style id="branch171_part85_style">
		<LineStyle>
			<width>6.65946163957935</width>
			<color>FF0064f3</color>
		</LineStyle>
	</Style>
	<Style id="branch171_part86_style">
		<LineStyle>
			<width>6.679714388145316</width>
			<color>FF0064f3</color>
		</LineStyle>
	</Style>
	<Style id="branch171_part87_style">
		<LineStyle>
			<width>6.699967136711281</width>
			<color>FF0064f3</color>
		</LineStyle>
	</Style>
	<Style id="branch171_part88_style">
		<LineStyle>
			<width>6.720219885277247</width>
			<color>FF0064f3</color>
		</LineStyle>
	</Style>
	<Style id="branch171_part89_style">
		<LineStyle>
			<width>6.740472633843212</width>
			<color>FF0064f3</color>
		</LineStyle>
	</Style>
	<Style id="branch171_part90_style">
		<LineStyle>
			<width>6.760725382409178</width>
			<color>FF0064f3</color>
		</LineStyle>
	</Style>
	<Style id="branch171_part91_style">
		<LineStyle>
			<width>6.780978130975144</width>
			<color>FF0064f3</color>
		</LineStyle>
	</Style>
	<Style id="branch171_part92_style">
		<LineStyle>
			<width>6.801230879541109</width>
			<color>FF0064f3</color>
		</LineStyle>
	</Style>
	<Style id="branch171_part93_style">
		<LineStyle>
			<width>6.8214836281070745</width>
			<color>FF0064f3</color>
		</LineStyle>
	</Style>
	<Style id="branch171_part94_style">
		<LineStyle>
			<width>6.84173637667304</width>
			<color>FF0064f3</color>
		</LineStyle>
	</Style>
	<Style id="branch171_part95_style">
		<LineStyle>
			<width>6.861989125239006</width>
			<color>FF0064f3</color>
		</LineStyle>
	</Style>
	<Style id="branch171_part96_style">
		<LineStyle>
			<width>6.882241873804972</width>
			<color>FF0065f3</color>
		</LineStyle>
	</Style>
	<Style id="branch171_part97_style">
		<LineStyle>
			<width>6.902494622370937</width>
			<color>FF0065f3</color>
		</LineStyle>
	</Style>
	<Style id="branch171_part98_style">
		<LineStyle>
			<width>6.922747370936903</width>
			<color>FF0065f3</color>
		</LineStyle>
	</Style>
	<Style id="branch171_part99_style">
		<LineStyle>
			<width>6.9430001195028686</width>
			<color>FF0065f3</color>
		</LineStyle>
	</Style>
	<Style id="branch171_part100_style">
		<LineStyle>
			<width>6.9632528680688335</width>
			<color>FF0065f3</color>
		</LineStyle>
	</Style>
	<Style id="branch188_part1_style">
		<LineStyle>
			<width>6.57069424433792</width>
			<color>FF005ef3</color>
		</LineStyle>
	</Style>
	<Style id="branch188_part2_style">
		<LineStyle>
			<width>6.572139662384761</width>
			<color>FF005ef3</color>
		</LineStyle>
	</Style>
	<Style id="branch188_part3_style">
		<LineStyle>
			<width>6.573585080431601</width>
			<color>FF005ef3</color>
		</LineStyle>
	</Style>
	<Style id="branch188_part4_style">
		<LineStyle>
			<width>6.5750304984784425</width>
			<color>FF005ef3</color>
		</LineStyle>
	</Style>
	<Style id="branch188_part5_style">
		<LineStyle>
			<width>6.576475916525283</width>
			<color>FF005ef3</color>
		</LineStyle>
	</Style>
	<Style id="branch188_part6_style">
		<LineStyle>
			<width>6.577921334572124</width>
			<color>FF005ef3</color>
		</LineStyle>
	</Style>
	<Style id="branch188_part7_style">
		<LineStyle>
			<width>6.579366752618964</width>
			<color>FF005ef3</color>
		</LineStyle>
	</Style>
	<Style id="branch188_part8_style">
		<LineStyle>
			<width>6.580812170665805</width>
			<color>FF005ef3</color>
		</LineStyle>
	</Style>
	<Style id="branch188_part9_style">
		<LineStyle>
			<width>6.582257588712645</width>
			<color>FF005ef3</color>
		</LineStyle>
	</Style>
	<Style id="branch188_part10_style">
		<LineStyle>
			<width>6.583703006759486</width>
			<color>FF005ef3</color>
		</LineStyle>
	</Style>
	<Style id="branch188_part11_style">
		<LineStyle>
			<width>6.585148424806327</width>
			<color>FF005ef3</color>
		</LineStyle>
	</Style>
	<Style id="branch188_part12_style">
		<LineStyle>
			<width>6.586593842853167</width>
			<color>FF005ef3</color>
		</LineStyle>
	</Style>
	<Style id="branch188_part13_style">
		<LineStyle>
			<width>6.5880392609000085</width>
			<color>FF005ef3</color>
		</LineStyle>
	</Style>
	<Style id="branch188_part14_style">
		<LineStyle>
			<width>6.589484678946849</width>
			<color>FF005ef3</color>
		</LineStyle>
	</Style>
	<Style id="branch188_part15_style">
		<LineStyle>
			<width>6.590930096993689</width>
			<color>FF005ef3</color>
		</LineStyle>
	</Style>
	<Style id="branch188_part16_style">
		<LineStyle>
			<width>6.59237551504053</width>
			<color>FF005ef3</color>
		</LineStyle>
	</Style>
	<Style id="branch188_part17_style">
		<LineStyle>
			<width>6.59382093308737</width>
			<color>FF005ef3</color>
		</LineStyle>
	</Style>
	<Style id="branch188_part18_style">
		<LineStyle>
			<width>6.595266351134211</width>
			<color>FF005ef3</color>
		</LineStyle>
	</Style>
	<Style id="branch188_part19_style">
		<LineStyle>
			<width>6.596711769181051</width>
			<color>FF005ff3</color>
		</LineStyle>
	</Style>
	<Style id="branch188_part20_style">
		<LineStyle>
			<width>6.598157187227892</width>
			<color>FF005ff3</color>
		</LineStyle>
	</Style>
	<Style id="branch188_part21_style">
		<LineStyle>
			<width>6.5996026052747325</width>
			<color>FF005ff3</color>
		</LineStyle>
	</Style>
	<Style id="branch188_part22_style">
		<LineStyle>
			<width>6.601048023321574</width>
			<color>FF005ff3</color>
		</LineStyle>
	</Style>
	<Style id="branch188_part23_style">
		<LineStyle>
			<width>6.602493441368415</width>
			<color>FF005ff3</color>
		</LineStyle>
	</Style>
	<Style id="branch188_part24_style">
		<LineStyle>
			<width>6.603938859415255</width>
			<color>FF005ff3</color>
		</LineStyle>
	</Style>
	<Style id="branch188_part25_style">
		<LineStyle>
			<width>6.605384277462096</width>
			<color>FF005ff3</color>
		</LineStyle>
	</Style>
	<Style id="branch188_part26_style">
		<LineStyle>
			<width>6.606829695508936</width>
			<color>FF005ff3</color>
		</LineStyle>
	</Style>
	<Style id="branch188_part27_style">
		<LineStyle>
			<width>6.608275113555777</width>
			<color>FF005ff3</color>
		</LineStyle>
	</Style>
	<Style id="branch188_part28_style">
		<LineStyle>
			<width>6.609720531602617</width>
			<color>FF005ff3</color>
		</LineStyle>
	</Style>
	<Style id="branch188_part29_style">
		<LineStyle>
			<width>6.6111659496494575</width>
			<color>FF005ff3</color>
		</LineStyle>
	</Style>
	<Style id="branch188_part30_style">
		<LineStyle>
			<width>6.6126113676962985</width>
			<color>FF005ff3</color>
		</LineStyle>
	</Style>
	<Style id="branch188_part31_style">
		<LineStyle>
			<width>6.61405678574314</width>
			<color>FF005ff3</color>
		</LineStyle>
	</Style>
	<Style id="branch188_part32_style">
		<LineStyle>
			<width>6.61550220378998</width>
			<color>FF005ff3</color>
		</LineStyle>
	</Style>
	<Style id="branch188_part33_style">
		<LineStyle>
			<width>6.616947621836821</width>
			<color>FF005ff3</color>
		</LineStyle>
	</Style>
	<Style id="branch188_part34_style">
		<LineStyle>
			<width>6.618393039883662</width>
			<color>FF005ff3</color>
		</LineStyle>
	</Style>
	<Style id="branch188_part35_style">
		<LineStyle>
			<width>6.619838457930502</width>
			<color>FF005ff3</color>
		</LineStyle>
	</Style>
	<Style id="branch188_part36_style">
		<LineStyle>
			<width>6.621283875977342</width>
			<color>FF005ff3</color>
		</LineStyle>
	</Style>
	<Style id="branch188_part37_style">
		<LineStyle>
			<width>6.622729294024183</width>
			<color>FF005ff3</color>
		</LineStyle>
	</Style>
	<Style id="branch188_part38_style">
		<LineStyle>
			<width>6.6241747120710235</width>
			<color>FF005ff3</color>
		</LineStyle>
	</Style>
	<Style id="branch188_part39_style">
		<LineStyle>
			<width>6.6256201301178645</width>
			<color>FF005ff3</color>
		</LineStyle>
	</Style>
	<Style id="branch188_part40_style">
		<LineStyle>
			<width>6.627065548164705</width>
			<color>FF005ff3</color>
		</LineStyle>
	</Style>
	<Style id="branch188_part41_style">
		<LineStyle>
			<width>6.628510966211546</width>
			<color>FF005ff3</color>
		</LineStyle>
	</Style>
	<Style id="branch188_part42_style">
		<LineStyle>
			<width>6.629956384258386</width>
			<color>FF005ff3</color>
		</LineStyle>
	</Style>
	<Style id="branch188_part43_style">
		<LineStyle>
			<width>6.631401802305227</width>
			<color>FF005ff3</color>
		</LineStyle>
	</Style>
	<Style id="branch188_part44_style">
		<LineStyle>
			<width>6.632847220352067</width>
			<color>FF005ff3</color>
		</LineStyle>
	</Style>
	<Style id="branch188_part45_style">
		<LineStyle>
			<width>6.634292638398908</width>
			<color>FF005ff3</color>
		</LineStyle>
	</Style>
	<Style id="branch188_part46_style">
		<LineStyle>
			<width>6.635738056445749</width>
			<color>FF005ff3</color>
		</LineStyle>
	</Style>
	<Style id="branch188_part47_style">
		<LineStyle>
			<width>6.6371834744925895</width>
			<color>FF005ff3</color>
		</LineStyle>
	</Style>
	<Style id="branch188_part48_style">
		<LineStyle>
			<width>6.638628892539431</width>
			<color>FF005ff3</color>
		</LineStyle>
	</Style>
	<Style id="branch188_part49_style">
		<LineStyle>
			<width>6.640074310586271</width>
			<color>FF005ff3</color>
		</LineStyle>
	</Style>
	<Style id="branch188_part50_style">
		<LineStyle>
			<width>6.641519728633112</width>
			<color>FF005ff3</color>
		</LineStyle>
	</Style>
	<Style id="branch188_part51_style">
		<LineStyle>
			<width>6.642965146679952</width>
			<color>FF005ff3</color>
		</LineStyle>
	</Style>
	<Style id="branch188_part52_style">
		<LineStyle>
			<width>6.644410564726792</width>
			<color>FF005ff3</color>
		</LineStyle>
	</Style>
	<Style id="branch188_part53_style">
		<LineStyle>
			<width>6.645855982773633</width>
			<color>FF005ff3</color>
		</LineStyle>
	</Style>
	<Style id="branch188_part54_style">
		<LineStyle>
			<width>6.647301400820474</width>
			<color>FF0060f3</color>
		</LineStyle>
	</Style>
	<Style id="branch188_part55_style">
		<LineStyle>
			<width>6.6487468188673144</width>
			<color>FF0060f3</color>
		</LineStyle>
	</Style>
	<Style id="branch188_part56_style">
		<LineStyle>
			<width>6.6501922369141555</width>
			<color>FF0060f3</color>
		</LineStyle>
	</Style>
	<Style id="branch188_part57_style">
		<LineStyle>
			<width>6.651637654960997</width>
			<color>FF0060f3</color>
		</LineStyle>
	</Style>
	<Style id="branch188_part58_style">
		<LineStyle>
			<width>6.653083073007837</width>
			<color>FF0060f3</color>
		</LineStyle>
	</Style>
	<Style id="branch188_part59_style">
		<LineStyle>
			<width>6.654528491054677</width>
			<color>FF0060f3</color>
		</LineStyle>
	</Style>
	<Style id="branch188_part60_style">
		<LineStyle>
			<width>6.655973909101518</width>
			<color>FF0060f3</color>
		</LineStyle>
	</Style>
	<Style id="branch188_part61_style">
		<LineStyle>
			<width>6.657419327148358</width>
			<color>FF0060f3</color>
		</LineStyle>
	</Style>
	<Style id="branch188_part62_style">
		<LineStyle>
			<width>6.658864745195199</width>
			<color>FF0060f3</color>
		</LineStyle>
	</Style>
	<Style id="branch188_part63_style">
		<LineStyle>
			<width>6.660310163242039</width>
			<color>FF0060f3</color>
		</LineStyle>
	</Style>
	<Style id="branch188_part64_style">
		<LineStyle>
			<width>6.6617555812888805</width>
			<color>FF0060f3</color>
		</LineStyle>
	</Style>
	<Style id="branch188_part65_style">
		<LineStyle>
			<width>6.663200999335721</width>
			<color>FF0060f3</color>
		</LineStyle>
	</Style>
	<Style id="branch188_part66_style">
		<LineStyle>
			<width>6.664646417382562</width>
			<color>FF0060f3</color>
		</LineStyle>
	</Style>
	<Style id="branch188_part67_style">
		<LineStyle>
			<width>6.666091835429402</width>
			<color>FF0060f3</color>
		</LineStyle>
	</Style>
	<Style id="branch188_part68_style">
		<LineStyle>
			<width>6.667537253476243</width>
			<color>FF0060f3</color>
		</LineStyle>
	</Style>
	<Style id="branch188_part69_style">
		<LineStyle>
			<width>6.668982671523084</width>
			<color>FF0060f3</color>
		</LineStyle>
	</Style>
	<Style id="branch188_part70_style">
		<LineStyle>
			<width>6.670428089569924</width>
			<color>FF0060f3</color>
		</LineStyle>
	</Style>
	<Style id="branch188_part71_style">
		<LineStyle>
			<width>6.671873507616765</width>
			<color>FF0060f3</color>
		</LineStyle>
	</Style>
	<Style id="branch188_part72_style">
		<LineStyle>
			<width>6.673318925663605</width>
			<color>FF0060f3</color>
		</LineStyle>
	</Style>
	<Style id="branch188_part73_style">
		<LineStyle>
			<width>6.674764343710446</width>
			<color>FF0060f3</color>
		</LineStyle>
	</Style>
	<Style id="branch188_part74_style">
		<LineStyle>
			<width>6.676209761757287</width>
			<color>FF0060f3</color>
		</LineStyle>
	</Style>
	<Style id="branch188_part75_style">
		<LineStyle>
			<width>6.677655179804127</width>
			<color>FF0060f3</color>
		</LineStyle>
	</Style>
	<Style id="branch188_part76_style">
		<LineStyle>
			<width>6.679100597850968</width>
			<color>FF0060f3</color>
		</LineStyle>
	</Style>
	<Style id="branch188_part77_style">
		<LineStyle>
			<width>6.680546015897809</width>
			<color>FF0060f3</color>
		</LineStyle>
	</Style>
	<Style id="branch188_part78_style">
		<LineStyle>
			<width>6.681991433944649</width>
			<color>FF0060f3</color>
		</LineStyle>
	</Style>
	<Style id="branch188_part79_style">
		<LineStyle>
			<width>6.68343685199149</width>
			<color>FF0060f3</color>
		</LineStyle>
	</Style>
	<Style id="branch188_part80_style">
		<LineStyle>
			<width>6.68488227003833</width>
			<color>FF0060f3</color>
		</LineStyle>
	</Style>
	<Style id="branch188_part81_style">
		<LineStyle>
			<width>6.686327688085171</width>
			<color>FF0060f3</color>
		</LineStyle>
	</Style>
	<Style id="branch188_part82_style">
		<LineStyle>
			<width>6.687773106132012</width>
			<color>FF0060f3</color>
		</LineStyle>
	</Style>
	<Style id="branch188_part83_style">
		<LineStyle>
			<width>6.689218524178853</width>
			<color>FF0060f3</color>
		</LineStyle>
	</Style>
	<Style id="branch188_part84_style">
		<LineStyle>
			<width>6.690663942225693</width>
			<color>FF0060f3</color>
		</LineStyle>
	</Style>
	<Style id="branch188_part85_style">
		<LineStyle>
			<width>6.692109360272534</width>
			<color>FF0060f3</color>
		</LineStyle>
	</Style>
	<Style id="branch188_part86_style">
		<LineStyle>
			<width>6.693554778319374</width>
			<color>FF0060f3</color>
		</LineStyle>
	</Style>
	<Style id="branch188_part87_style">
		<LineStyle>
			<width>6.695000196366214</width>
			<color>FF0060f3</color>
		</LineStyle>
	</Style>
	<Style id="branch188_part88_style">
		<LineStyle>
			<width>6.696445614413055</width>
			<color>FF0060f3</color>
		</LineStyle>
	</Style>
	<Style id="branch188_part89_style">
		<LineStyle>
			<width>6.697891032459896</width>
			<color>FF0061f3</color>
		</LineStyle>
	</Style>
	<Style id="branch188_part90_style">
		<LineStyle>
			<width>6.6993364505067365</width>
			<color>FF0061f3</color>
		</LineStyle>
	</Style>
	<Style id="branch188_part91_style">
		<LineStyle>
			<width>6.700781868553578</width>
			<color>FF0061f3</color>
		</LineStyle>
	</Style>
	<Style id="branch188_part92_style">
		<LineStyle>
			<width>6.702227286600419</width>
			<color>FF0061f3</color>
		</LineStyle>
	</Style>
	<Style id="branch188_part93_style">
		<LineStyle>
			<width>6.703672704647259</width>
			<color>FF0061f3</color>
		</LineStyle>
	</Style>
	<Style id="branch188_part94_style">
		<LineStyle>
			<width>6.705118122694099</width>
			<color>FF0061f3</color>
		</LineStyle>
	</Style>
	<Style id="branch188_part95_style">
		<LineStyle>
			<width>6.70656354074094</width>
			<color>FF0061f3</color>
		</LineStyle>
	</Style>
	<Style id="branch188_part96_style">
		<LineStyle>
			<width>6.70800895878778</width>
			<color>FF0061f3</color>
		</LineStyle>
	</Style>
	<Style id="branch188_part97_style">
		<LineStyle>
			<width>6.709454376834621</width>
			<color>FF0061f3</color>
		</LineStyle>
	</Style>
	<Style id="branch188_part98_style">
		<LineStyle>
			<width>6.7108997948814615</width>
			<color>FF0061f3</color>
		</LineStyle>
	</Style>
	<Style id="branch188_part99_style">
		<LineStyle>
			<width>6.7123452129283026</width>
			<color>FF0061f3</color>
		</LineStyle>
	</Style>
	<Style id="branch188_part100_style">
		<LineStyle>
			<width>6.713790630975144</width>
			<color>FF0061f3</color>
		</LineStyle>
	</Style>
	<Style id="branch209_part1_style">
		<LineStyle>
			<width>6.821964532985861</width>
			<color>FF0072f3</color>
		</LineStyle>
	</Style>
	<Style id="branch209_part2_style">
		<LineStyle>
			<width>6.808531668260482</width>
			<color>FF0073f3</color>
		</LineStyle>
	</Style>
	<Style id="branch209_part3_style">
		<LineStyle>
			<width>6.795098803535103</width>
			<color>FF0073f3</color>
		</LineStyle>
	</Style>
	<Style id="branch209_part4_style">
		<LineStyle>
			<width>6.781665938809724</width>
			<color>FF0073f3</color>
		</LineStyle>
	</Style>
	<Style id="branch209_part5_style">
		<LineStyle>
			<width>6.768233074084344</width>
			<color>FF0073f3</color>
		</LineStyle>
	</Style>
	<Style id="branch209_part6_style">
		<LineStyle>
			<width>6.754800209358965</width>
			<color>FF0073f3</color>
		</LineStyle>
	</Style>
	<Style id="branch209_part7_style">
		<LineStyle>
			<width>6.741367344633586</width>
			<color>FF0073f3</color>
		</LineStyle>
	</Style>
	<Style id="branch209_part8_style">
		<LineStyle>
			<width>6.727934479908207</width>
			<color>FF0073f3</color>
		</LineStyle>
	</Style>
	<Style id="branch209_part9_style">
		<LineStyle>
			<width>6.714501615182828</width>
			<color>FF0073f3</color>
		</LineStyle>
	</Style>
	<Style id="branch209_part10_style">
		<LineStyle>
			<width>6.701068750457448</width>
			<color>FF0073f3</color>
		</LineStyle>
	</Style>
	<Style id="branch209_part11_style">
		<LineStyle>
			<width>6.687635885732069</width>
			<color>FF0073f3</color>
		</LineStyle>
	</Style>
	<Style id="branch209_part12_style">
		<LineStyle>
			<width>6.67420302100669</width>
			<color>FF0073f3</color>
		</LineStyle>
	</Style>
	<Style id="branch209_part13_style">
		<LineStyle>
			<width>6.660770156281311</width>
			<color>FF0073f3</color>
		</LineStyle>
	</Style>
	<Style id="branch209_part14_style">
		<LineStyle>
			<width>6.647337291555932</width>
			<color>FF0074f3</color>
		</LineStyle>
	</Style>
	<Style id="branch209_part15_style">
		<LineStyle>
			<width>6.6339044268305525</width>
			<color>FF0074f3</color>
		</LineStyle>
	</Style>
	<Style id="branch209_part16_style">
		<LineStyle>
			<width>6.620471562105173</width>
			<color>FF0074f3</color>
		</LineStyle>
	</Style>
	<Style id="branch209_part17_style">
		<LineStyle>
			<width>6.607038697379794</width>
			<color>FF0074f3</color>
		</LineStyle>
	</Style>
	<Style id="branch209_part18_style">
		<LineStyle>
			<width>6.593605832654415</width>
			<color>FF0074f3</color>
		</LineStyle>
	</Style>
	<Style id="branch209_part19_style">
		<LineStyle>
			<width>6.580172967929036</width>
			<color>FF0074f3</color>
		</LineStyle>
	</Style>
	<Style id="branch209_part20_style">
		<LineStyle>
			<width>6.5667401032036565</width>
			<color>FF0074f3</color>
		</LineStyle>
	</Style>
	<Style id="branch209_part21_style">
		<LineStyle>
			<width>6.553307238478277</width>
			<color>FF0074f3</color>
		</LineStyle>
	</Style>
	<Style id="branch209_part22_style">
		<LineStyle>
			<width>6.539874373752898</width>
			<color>FF0074f3</color>
		</LineStyle>
	</Style>
	<Style id="branch209_part23_style">
		<LineStyle>
			<width>6.526441509027519</width>
			<color>FF0074f3</color>
		</LineStyle>
	</Style>
	<Style id="branch209_part24_style">
		<LineStyle>
			<width>6.51300864430214</width>
			<color>FF0074f3</color>
		</LineStyle>
	</Style>
	<Style id="branch209_part25_style">
		<LineStyle>
			<width>6.499575779576761</width>
			<color>FF0074f3</color>
		</LineStyle>
	</Style>
	<Style id="branch209_part26_style">
		<LineStyle>
			<width>6.486142914851381</width>
			<color>FF0075f3</color>
		</LineStyle>
	</Style>
	<Style id="branch209_part27_style">
		<LineStyle>
			<width>6.472710050126002</width>
			<color>FF0075f3</color>
		</LineStyle>
	</Style>
	<Style id="branch209_part28_style">
		<LineStyle>
			<width>6.459277185400623</width>
			<color>FF0075f3</color>
		</LineStyle>
	</Style>
	<Style id="branch209_part29_style">
		<LineStyle>
			<width>6.445844320675244</width>
			<color>FF0075f3</color>
		</LineStyle>
	</Style>
	<Style id="branch209_part30_style">
		<LineStyle>
			<width>6.432411455949865</width>
			<color>FF0075f3</color>
		</LineStyle>
	</Style>
	<Style id="branch209_part31_style">
		<LineStyle>
			<width>6.418978591224485</width>
			<color>FF0075f3</color>
		</LineStyle>
	</Style>
	<Style id="branch209_part32_style">
		<LineStyle>
			<width>6.405545726499106</width>
			<color>FF0075f3</color>
		</LineStyle>
	</Style>
	<Style id="branch209_part33_style">
		<LineStyle>
			<width>6.392112861773727</width>
			<color>FF0075f3</color>
		</LineStyle>
	</Style>
	<Style id="branch209_part34_style">
		<LineStyle>
			<width>6.378679997048348</width>
			<color>FF0075f3</color>
		</LineStyle>
	</Style>
	<Style id="branch209_part35_style">
		<LineStyle>
			<width>6.365247132322969</width>
			<color>FF0075f3</color>
		</LineStyle>
	</Style>
	<Style id="branch209_part36_style">
		<LineStyle>
			<width>6.3518142675975895</width>
			<color>FF0075f3</color>
		</LineStyle>
	</Style>
	<Style id="branch209_part37_style">
		<LineStyle>
			<width>6.33838140287221</width>
			<color>FF0075f3</color>
		</LineStyle>
	</Style>
	<Style id="branch209_part38_style">
		<LineStyle>
			<width>6.32494853814683</width>
			<color>FF0075f3</color>
		</LineStyle>
	</Style>
	<Style id="branch209_part39_style">
		<LineStyle>
			<width>6.311515673421452</width>
			<color>FF0076f3</color>
		</LineStyle>
	</Style>
	<Style id="branch209_part40_style">
		<LineStyle>
			<width>6.298082808696073</width>
			<color>FF0076f3</color>
		</LineStyle>
	</Style>
	<Style id="branch209_part41_style">
		<LineStyle>
			<width>6.2846499439706935</width>
			<color>FF0076f3</color>
		</LineStyle>
	</Style>
	<Style id="branch209_part42_style">
		<LineStyle>
			<width>6.271217079245314</width>
			<color>FF0076f3</color>
		</LineStyle>
	</Style>
	<Style id="branch209_part43_style">
		<LineStyle>
			<width>6.257784214519934</width>
			<color>FF0076f3</color>
		</LineStyle>
	</Style>
	<Style id="branch209_part44_style">
		<LineStyle>
			<width>6.244351349794556</width>
			<color>FF0076f3</color>
		</LineStyle>
	</Style>
	<Style id="branch209_part45_style">
		<LineStyle>
			<width>6.230918485069176</width>
			<color>FF0076f3</color>
		</LineStyle>
	</Style>
	<Style id="branch209_part46_style">
		<LineStyle>
			<width>6.217485620343798</width>
			<color>FF0076f3</color>
		</LineStyle>
	</Style>
	<Style id="branch209_part47_style">
		<LineStyle>
			<width>6.204052755618418</width>
			<color>FF0076f3</color>
		</LineStyle>
	</Style>
	<Style id="branch209_part48_style">
		<LineStyle>
			<width>6.190619890893038</width>
			<color>FF0076f3</color>
		</LineStyle>
	</Style>
	<Style id="branch209_part49_style">
		<LineStyle>
			<width>6.17718702616766</width>
			<color>FF0076f3</color>
		</LineStyle>
	</Style>
	<Style id="branch209_part50_style">
		<LineStyle>
			<width>6.16375416144228</width>
			<color>FF0076f3</color>
		</LineStyle>
	</Style>
	<Style id="branch209_part51_style">
		<LineStyle>
			<width>6.150321296716902</width>
			<color>FF0077f3</color>
		</LineStyle>
	</Style>
	<Style id="branch209_part52_style">
		<LineStyle>
			<width>6.1368884319915225</width>
			<color>FF0077f3</color>
		</LineStyle>
	</Style>
	<Style id="branch209_part53_style">
		<LineStyle>
			<width>6.123455567266142</width>
			<color>FF0077f3</color>
		</LineStyle>
	</Style>
	<Style id="branch209_part54_style">
		<LineStyle>
			<width>6.110022702540764</width>
			<color>FF0077f3</color>
		</LineStyle>
	</Style>
	<Style id="branch209_part55_style">
		<LineStyle>
			<width>6.096589837815384</width>
			<color>FF0077f3</color>
		</LineStyle>
	</Style>
	<Style id="branch209_part56_style">
		<LineStyle>
			<width>6.083156973090006</width>
			<color>FF0077f3</color>
		</LineStyle>
	</Style>
	<Style id="branch209_part57_style">
		<LineStyle>
			<width>6.0697241083646265</width>
			<color>FF0077f3</color>
		</LineStyle>
	</Style>
	<Style id="branch209_part58_style">
		<LineStyle>
			<width>6.056291243639246</width>
			<color>FF0077f3</color>
		</LineStyle>
	</Style>
	<Style id="branch209_part59_style">
		<LineStyle>
			<width>6.042858378913868</width>
			<color>FF0077f3</color>
		</LineStyle>
	</Style>
	<Style id="branch209_part60_style">
		<LineStyle>
			<width>6.029425514188488</width>
			<color>FF0077f3</color>
		</LineStyle>
	</Style>
	<Style id="branch209_part61_style">
		<LineStyle>
			<width>6.01599264946311</width>
			<color>FF0077f3</color>
		</LineStyle>
	</Style>
	<Style id="branch209_part62_style">
		<LineStyle>
			<width>6.0025597847377306</width>
			<color>FF0077f3</color>
		</LineStyle>
	</Style>
	<Style id="branch209_part63_style">
		<LineStyle>
			<width>5.989126920012351</width>
			<color>FF0078f3</color>
		</LineStyle>
	</Style>
	<Style id="branch209_part64_style">
		<LineStyle>
			<width>5.975694055286972</width>
			<color>FF0078f3</color>
		</LineStyle>
	</Style>
	<Style id="branch209_part65_style">
		<LineStyle>
			<width>5.962261190561592</width>
			<color>FF0078f3</color>
		</LineStyle>
	</Style>
	<Style id="branch209_part66_style">
		<LineStyle>
			<width>5.948828325836214</width>
			<color>FF0078f3</color>
		</LineStyle>
	</Style>
	<Style id="branch209_part67_style">
		<LineStyle>
			<width>5.935395461110835</width>
			<color>FF0078f3</color>
		</LineStyle>
	</Style>
	<Style id="branch209_part68_style">
		<LineStyle>
			<width>5.921962596385455</width>
			<color>FF0078f3</color>
		</LineStyle>
	</Style>
	<Style id="branch209_part69_style">
		<LineStyle>
			<width>5.908529731660076</width>
			<color>FF0078f3</color>
		</LineStyle>
	</Style>
	<Style id="branch209_part70_style">
		<LineStyle>
			<width>5.895096866934696</width>
			<color>FF0078f3</color>
		</LineStyle>
	</Style>
	<Style id="branch209_part71_style">
		<LineStyle>
			<width>5.881664002209318</width>
			<color>FF0078f3</color>
		</LineStyle>
	</Style>
	<Style id="branch209_part72_style">
		<LineStyle>
			<width>5.868231137483939</width>
			<color>FF0078f3</color>
		</LineStyle>
	</Style>
	<Style id="branch209_part73_style">
		<LineStyle>
			<width>5.8547982727585595</width>
			<color>FF0078f3</color>
		</LineStyle>
	</Style>
	<Style id="branch209_part74_style">
		<LineStyle>
			<width>5.84136540803318</width>
			<color>FF0078f3</color>
		</LineStyle>
	</Style>
	<Style id="branch209_part75_style">
		<LineStyle>
			<width>5.8279325433078</width>
			<color>FF0079f3</color>
		</LineStyle>
	</Style>
	<Style id="branch209_part76_style">
		<LineStyle>
			<width>5.814499678582422</width>
			<color>FF0079f3</color>
		</LineStyle>
	</Style>
	<Style id="branch209_part77_style">
		<LineStyle>
			<width>5.801066813857043</width>
			<color>FF0079f3</color>
		</LineStyle>
	</Style>
	<Style id="branch209_part78_style">
		<LineStyle>
			<width>5.7876339491316635</width>
			<color>FF0079f3</color>
		</LineStyle>
	</Style>
	<Style id="branch209_part79_style">
		<LineStyle>
			<width>5.774201084406283</width>
			<color>FF0079f3</color>
		</LineStyle>
	</Style>
	<Style id="branch209_part80_style">
		<LineStyle>
			<width>5.760768219680904</width>
			<color>FF0079f3</color>
		</LineStyle>
	</Style>
	<Style id="branch209_part81_style">
		<LineStyle>
			<width>5.747335354955526</width>
			<color>FF0079f3</color>
		</LineStyle>
	</Style>
	<Style id="branch209_part82_style">
		<LineStyle>
			<width>5.733902490230146</width>
			<color>FF0079f3</color>
		</LineStyle>
	</Style>
	<Style id="branch209_part83_style">
		<LineStyle>
			<width>5.720469625504768</width>
			<color>FF0079f3</color>
		</LineStyle>
	</Style>
	<Style id="branch209_part84_style">
		<LineStyle>
			<width>5.7070367607793875</width>
			<color>FF0079f3</color>
		</LineStyle>
	</Style>
	<Style id="branch209_part85_style">
		<LineStyle>
			<width>5.693603896054008</width>
			<color>FF0079f3</color>
		</LineStyle>
	</Style>
	<Style id="branch209_part86_style">
		<LineStyle>
			<width>5.68017103132863</width>
			<color>FF0079f3</color>
		</LineStyle>
	</Style>
	<Style id="branch209_part87_style">
		<LineStyle>
			<width>5.66673816660325</width>
			<color>FF007af3</color>
		</LineStyle>
	</Style>
	<Style id="branch209_part88_style">
		<LineStyle>
			<width>5.653305301877872</width>
			<color>FF007af3</color>
		</LineStyle>
	</Style>
	<Style id="branch209_part89_style">
		<LineStyle>
			<width>5.6398724371524915</width>
			<color>FF007af3</color>
		</LineStyle>
	</Style>
	<Style id="branch209_part90_style">
		<LineStyle>
			<width>5.626439572427112</width>
			<color>FF007af3</color>
		</LineStyle>
	</Style>
	<Style id="branch209_part91_style">
		<LineStyle>
			<width>5.613006707701734</width>
			<color>FF007af3</color>
		</LineStyle>
	</Style>
	<Style id="branch209_part92_style">
		<LineStyle>
			<width>5.599573842976354</width>
			<color>FF007af3</color>
		</LineStyle>
	</Style>
	<Style id="branch209_part93_style">
		<LineStyle>
			<width>5.586140978250976</width>
			<color>FF007af3</color>
		</LineStyle>
	</Style>
	<Style id="branch209_part94_style">
		<LineStyle>
			<width>5.572708113525596</width>
			<color>FF007af3</color>
		</LineStyle>
	</Style>
	<Style id="branch209_part95_style">
		<LineStyle>
			<width>5.559275248800216</width>
			<color>FF007af3</color>
		</LineStyle>
	</Style>
	<Style id="branch209_part96_style">
		<LineStyle>
			<width>5.545842384074838</width>
			<color>FF007af3</color>
		</LineStyle>
	</Style>
	<Style id="branch209_part97_style">
		<LineStyle>
			<width>5.532409519349458</width>
			<color>FF007af3</color>
		</LineStyle>
	</Style>
	<Style id="branch209_part98_style">
		<LineStyle>
			<width>5.51897665462408</width>
			<color>FF007af3</color>
		</LineStyle>
	</Style>
	<Style id="branch209_part99_style">
		<LineStyle>
			<width>5.5055437898987</width>
			<color>FF007bf3</color>
		</LineStyle>
	</Style>
	<Style id="branch209_part100_style">
		<LineStyle>
			<width>5.4921109251733204</width>
			<color>FF007bf3</color>
		</LineStyle>
	</Style>
	<Style id="branch263_part1_style">
		<LineStyle>
			<width>6.8860057495334255</width>
			<color>FF0057f3</color>
		</LineStyle>
	</Style>
	<Style id="branch263_part2_style">
		<LineStyle>
			<width>6.863947697560426</width>
			<color>FF0057f3</color>
		</LineStyle>
	</Style>
	<Style id="branch263_part3_style">
		<LineStyle>
			<width>6.841889645587426</width>
			<color>FF0058f3</color>
		</LineStyle>
	</Style>
	<Style id="branch263_part4_style">
		<LineStyle>
			<width>6.819831593614428</width>
			<color>FF0058f3</color>
		</LineStyle>
	</Style>
	<Style id="branch263_part5_style">
		<LineStyle>
			<width>6.797773541641428</width>
			<color>FF0058f3</color>
		</LineStyle>
	</Style>
	<Style id="branch263_part6_style">
		<LineStyle>
			<width>6.775715489668429</width>
			<color>FF0058f3</color>
		</LineStyle>
	</Style>
	<Style id="branch263_part7_style">
		<LineStyle>
			<width>6.75365743769543</width>
			<color>FF0058f3</color>
		</LineStyle>
	</Style>
	<Style id="branch263_part8_style">
		<LineStyle>
			<width>6.73159938572243</width>
			<color>FF0058f3</color>
		</LineStyle>
	</Style>
	<Style id="branch263_part9_style">
		<LineStyle>
			<width>6.709541333749431</width>
			<color>FF0058f3</color>
		</LineStyle>
	</Style>
	<Style id="branch263_part10_style">
		<LineStyle>
			<width>6.687483281776432</width>
			<color>FF0058f3</color>
		</LineStyle>
	</Style>
	<Style id="branch263_part11_style">
		<LineStyle>
			<width>6.665425229803432</width>
			<color>FF0058f3</color>
		</LineStyle>
	</Style>
	<Style id="branch263_part12_style">
		<LineStyle>
			<width>6.6433671778304335</width>
			<color>FF0058f3</color>
		</LineStyle>
	</Style>
	<Style id="branch263_part13_style">
		<LineStyle>
			<width>6.621309125857434</width>
			<color>FF0058f3</color>
		</LineStyle>
	</Style>
	<Style id="branch263_part14_style">
		<LineStyle>
			<width>6.599251073884435</width>
			<color>FF0059f3</color>
		</LineStyle>
	</Style>
	<Style id="branch263_part15_style">
		<LineStyle>
			<width>6.577193021911436</width>
			<color>FF0059f3</color>
		</LineStyle>
	</Style>
	<Style id="branch263_part16_style">
		<LineStyle>
			<width>6.555134969938436</width>
			<color>FF0059f3</color>
		</LineStyle>
	</Style>
	<Style id="branch263_part17_style">
		<LineStyle>
			<width>6.533076917965437</width>
			<color>FF0059f3</color>
		</LineStyle>
	</Style>
	<Style id="branch263_part18_style">
		<LineStyle>
			<width>6.511018865992439</width>
			<color>FF0059f3</color>
		</LineStyle>
	</Style>
	<Style id="branch263_part19_style">
		<LineStyle>
			<width>6.488960814019439</width>
			<color>FF0059f3</color>
		</LineStyle>
	</Style>
	<Style id="branch263_part20_style">
		<LineStyle>
			<width>6.466902762046439</width>
			<color>FF0059f3</color>
		</LineStyle>
	</Style>
	<Style id="branch263_part21_style">
		<LineStyle>
			<width>6.444844710073441</width>
			<color>FF0059f3</color>
		</LineStyle>
	</Style>
	<Style id="branch263_part22_style">
		<LineStyle>
			<width>6.422786658100441</width>
			<color>FF0059f3</color>
		</LineStyle>
	</Style>
	<Style id="branch263_part23_style">
		<LineStyle>
			<width>6.400728606127442</width>
			<color>FF0059f3</color>
		</LineStyle>
	</Style>
	<Style id="branch263_part24_style">
		<LineStyle>
			<width>6.378670554154443</width>
			<color>FF0059f3</color>
		</LineStyle>
	</Style>
	<Style id="branch263_part25_style">
		<LineStyle>
			<width>6.356612502181443</width>
			<color>FF005af3</color>
		</LineStyle>
	</Style>
	<Style id="branch263_part26_style">
		<LineStyle>
			<width>6.3345544502084445</width>
			<color>FF005af3</color>
		</LineStyle>
	</Style>
	<Style id="branch263_part27_style">
		<LineStyle>
			<width>6.312496398235445</width>
			<color>FF005af3</color>
		</LineStyle>
	</Style>
	<Style id="branch263_part28_style">
		<LineStyle>
			<width>6.290438346262445</width>
			<color>FF005af3</color>
		</LineStyle>
	</Style>
	<Style id="branch263_part29_style">
		<LineStyle>
			<width>6.268380294289447</width>
			<color>FF005af3</color>
		</LineStyle>
	</Style>
	<Style id="branch263_part30_style">
		<LineStyle>
			<width>6.246322242316447</width>
			<color>FF005af3</color>
		</LineStyle>
	</Style>
	<Style id="branch263_part31_style">
		<LineStyle>
			<width>6.224264190343448</width>
			<color>FF005af3</color>
		</LineStyle>
	</Style>
	<Style id="branch263_part32_style">
		<LineStyle>
			<width>6.202206138370449</width>
			<color>FF005af3</color>
		</LineStyle>
	</Style>
	<Style id="branch263_part33_style">
		<LineStyle>
			<width>6.180148086397449</width>
			<color>FF005af3</color>
		</LineStyle>
	</Style>
	<Style id="branch263_part34_style">
		<LineStyle>
			<width>6.1580900344244505</width>
			<color>FF005af3</color>
		</LineStyle>
	</Style>
	<Style id="branch263_part35_style">
		<LineStyle>
			<width>6.136031982451451</width>
			<color>FF005af3</color>
		</LineStyle>
	</Style>
	<Style id="branch263_part36_style">
		<LineStyle>
			<width>6.113973930478451</width>
			<color>FF005bf3</color>
		</LineStyle>
	</Style>
	<Style id="branch263_part37_style">
		<LineStyle>
			<width>6.091915878505453</width>
			<color>FF005bf3</color>
		</LineStyle>
	</Style>
	<Style id="branch263_part38_style">
		<LineStyle>
			<width>6.069857826532454</width>
			<color>FF005bf3</color>
		</LineStyle>
	</Style>
	<Style id="branch263_part39_style">
		<LineStyle>
			<width>6.047799774559454</width>
			<color>FF005bf3</color>
		</LineStyle>
	</Style>
	<Style id="branch263_part40_style">
		<LineStyle>
			<width>6.025741722586455</width>
			<color>FF005bf3</color>
		</LineStyle>
	</Style>
	<Style id="branch263_part41_style">
		<LineStyle>
			<width>6.003683670613456</width>
			<color>FF005bf3</color>
		</LineStyle>
	</Style>
	<Style id="branch263_part42_style">
		<LineStyle>
			<width>5.981625618640456</width>
			<color>FF005bf3</color>
		</LineStyle>
	</Style>
	<Style id="branch263_part43_style">
		<LineStyle>
			<width>5.959567566667458</width>
			<color>FF005bf3</color>
		</LineStyle>
	</Style>
	<Style id="branch263_part44_style">
		<LineStyle>
			<width>5.937509514694458</width>
			<color>FF005bf3</color>
		</LineStyle>
	</Style>
	<Style id="branch263_part45_style">
		<LineStyle>
			<width>5.9154514627214585</width>
			<color>FF005bf3</color>
		</LineStyle>
	</Style>
	<Style id="branch263_part46_style">
		<LineStyle>
			<width>5.89339341074846</width>
			<color>FF005bf3</color>
		</LineStyle>
	</Style>
	<Style id="branch263_part47_style">
		<LineStyle>
			<width>5.871335358775461</width>
			<color>FF005bf3</color>
		</LineStyle>
	</Style>
	<Style id="branch263_part48_style">
		<LineStyle>
			<width>5.8492773068024615</width>
			<color>FF005cf3</color>
		</LineStyle>
	</Style>
	<Style id="branch263_part49_style">
		<LineStyle>
			<width>5.827219254829462</width>
			<color>FF005cf3</color>
		</LineStyle>
	</Style>
	<Style id="branch263_part50_style">
		<LineStyle>
			<width>5.805161202856463</width>
			<color>FF005cf3</color>
		</LineStyle>
	</Style>
	<Style id="branch263_part51_style">
		<LineStyle>
			<width>5.783103150883464</width>
			<color>FF005cf3</color>
		</LineStyle>
	</Style>
	<Style id="branch263_part52_style">
		<LineStyle>
			<width>5.761045098910465</width>
			<color>FF005cf3</color>
		</LineStyle>
	</Style>
	<Style id="branch263_part53_style">
		<LineStyle>
			<width>5.738987046937465</width>
			<color>FF005cf3</color>
		</LineStyle>
	</Style>
	<Style id="branch263_part54_style">
		<LineStyle>
			<width>5.716928994964466</width>
			<color>FF005cf3</color>
		</LineStyle>
	</Style>
	<Style id="branch263_part55_style">
		<LineStyle>
			<width>5.694870942991466</width>
			<color>FF005cf3</color>
		</LineStyle>
	</Style>
	<Style id="branch263_part56_style">
		<LineStyle>
			<width>5.6728128910184665</width>
			<color>FF005cf3</color>
		</LineStyle>
	</Style>
	<Style id="branch263_part57_style">
		<LineStyle>
			<width>5.650754839045468</width>
			<color>FF005cf3</color>
		</LineStyle>
	</Style>
	<Style id="branch263_part58_style">
		<LineStyle>
			<width>5.628696787072468</width>
			<color>FF005cf3</color>
		</LineStyle>
	</Style>
	<Style id="branch263_part59_style">
		<LineStyle>
			<width>5.6066387350994695</width>
			<color>FF005df3</color>
		</LineStyle>
	</Style>
	<Style id="branch263_part60_style">
		<LineStyle>
			<width>5.58458068312647</width>
			<color>FF005df3</color>
		</LineStyle>
	</Style>
	<Style id="branch263_part61_style">
		<LineStyle>
			<width>5.56252263115347</width>
			<color>FF005df3</color>
		</LineStyle>
	</Style>
	<Style id="branch263_part62_style">
		<LineStyle>
			<width>5.540464579180472</width>
			<color>FF005df3</color>
		</LineStyle>
	</Style>
	<Style id="branch263_part63_style">
		<LineStyle>
			<width>5.518406527207473</width>
			<color>FF005df3</color>
		</LineStyle>
	</Style>
	<Style id="branch263_part64_style">
		<LineStyle>
			<width>5.496348475234473</width>
			<color>FF005df3</color>
		</LineStyle>
	</Style>
	<Style id="branch263_part65_style">
		<LineStyle>
			<width>5.474290423261474</width>
			<color>FF005df3</color>
		</LineStyle>
	</Style>
	<Style id="branch263_part66_style">
		<LineStyle>
			<width>5.452232371288475</width>
			<color>FF005df3</color>
		</LineStyle>
	</Style>
	<Style id="branch263_part67_style">
		<LineStyle>
			<width>5.4301743193154755</width>
			<color>FF005df3</color>
		</LineStyle>
	</Style>
	<Style id="branch263_part68_style">
		<LineStyle>
			<width>5.408116267342477</width>
			<color>FF005df3</color>
		</LineStyle>
	</Style>
	<Style id="branch263_part69_style">
		<LineStyle>
			<width>5.386058215369477</width>
			<color>FF005df3</color>
		</LineStyle>
	</Style>
	<Style id="branch263_part70_style">
		<LineStyle>
			<width>5.364000163396478</width>
			<color>FF005ef3</color>
		</LineStyle>
	</Style>
	<Style id="branch263_part71_style">
		<LineStyle>
			<width>5.341942111423479</width>
			<color>FF005ef3</color>
		</LineStyle>
	</Style>
	<Style id="branch263_part72_style">
		<LineStyle>
			<width>5.31988405945048</width>
			<color>FF005ef3</color>
		</LineStyle>
	</Style>
	<Style id="branch263_part73_style">
		<LineStyle>
			<width>5.297826007477481</width>
			<color>FF005ef3</color>
		</LineStyle>
	</Style>
	<Style id="branch263_part74_style">
		<LineStyle>
			<width>5.275767955504481</width>
			<color>FF005ef3</color>
		</LineStyle>
	</Style>
	<Style id="branch263_part75_style">
		<LineStyle>
			<width>5.253709903531482</width>
			<color>FF005ef3</color>
		</LineStyle>
	</Style>
	<Style id="branch263_part76_style">
		<LineStyle>
			<width>5.231651851558483</width>
			<color>FF005ef3</color>
		</LineStyle>
	</Style>
	<Style id="branch263_part77_style">
		<LineStyle>
			<width>5.209593799585484</width>
			<color>FF005ef3</color>
		</LineStyle>
	</Style>
	<Style id="branch263_part78_style">
		<LineStyle>
			<width>5.187535747612484</width>
			<color>FF005ef3</color>
		</LineStyle>
	</Style>
	<Style id="branch263_part79_style">
		<LineStyle>
			<width>5.165477695639485</width>
			<color>FF005ef3</color>
		</LineStyle>
	</Style>
	<Style id="branch263_part80_style">
		<LineStyle>
			<width>5.143419643666485</width>
			<color>FF005ef3</color>
		</LineStyle>
	</Style>
	<Style id="branch263_part81_style">
		<LineStyle>
			<width>5.1213615916934865</width>
			<color>FF005ff3</color>
		</LineStyle>
	</Style>
	<Style id="branch263_part82_style">
		<LineStyle>
			<width>5.099303539720487</width>
			<color>FF005ff3</color>
		</LineStyle>
	</Style>
	<Style id="branch263_part83_style">
		<LineStyle>
			<width>5.077245487747488</width>
			<color>FF005ff3</color>
		</LineStyle>
	</Style>
	<Style id="branch263_part84_style">
		<LineStyle>
			<width>5.055187435774489</width>
			<color>FF005ff3</color>
		</LineStyle>
	</Style>
	<Style id="branch263_part85_style">
		<LineStyle>
			<width>5.033129383801489</width>
			<color>FF005ff3</color>
		</LineStyle>
	</Style>
	<Style id="branch263_part86_style">
		<LineStyle>
			<width>5.01107133182849</width>
			<color>FF005ff3</color>
		</LineStyle>
	</Style>
	<Style id="branch263_part87_style">
		<LineStyle>
			<width>4.989013279855492</width>
			<color>FF005ff3</color>
		</LineStyle>
	</Style>
	<Style id="branch263_part88_style">
		<LineStyle>
			<width>4.966955227882492</width>
			<color>FF005ff3</color>
		</LineStyle>
	</Style>
	<Style id="branch263_part89_style">
		<LineStyle>
			<width>4.944897175909492</width>
			<color>FF005ff3</color>
		</LineStyle>
	</Style>
	<Style id="branch263_part90_style">
		<LineStyle>
			<width>4.922839123936494</width>
			<color>FF005ff3</color>
		</LineStyle>
	</Style>
	<Style id="branch263_part91_style">
		<LineStyle>
			<width>4.900781071963494</width>
			<color>FF005ff3</color>
		</LineStyle>
	</Style>
	<Style id="branch263_part92_style">
		<LineStyle>
			<width>4.8787230199904945</width>
			<color>FF0060f3</color>
		</LineStyle>
	</Style>
	<Style id="branch263_part93_style">
		<LineStyle>
			<width>4.856664968017496</width>
			<color>FF0060f3</color>
		</LineStyle>
	</Style>
	<Style id="branch263_part94_style">
		<LineStyle>
			<width>4.834606916044496</width>
			<color>FF0060f3</color>
		</LineStyle>
	</Style>
	<Style id="branch263_part95_style">
		<LineStyle>
			<width>4.812548864071497</width>
			<color>FF0060f3</color>
		</LineStyle>
	</Style>
	<Style id="branch263_part96_style">
		<LineStyle>
			<width>4.790490812098498</width>
			<color>FF0060f3</color>
		</LineStyle>
	</Style>
	<Style id="branch263_part97_style">
		<LineStyle>
			<width>4.768432760125499</width>
			<color>FF0060f3</color>
		</LineStyle>
	</Style>
	<Style id="branch263_part98_style">
		<LineStyle>
			<width>4.7463747081525</width>
			<color>FF0060f3</color>
		</LineStyle>
	</Style>
	<Style id="branch263_part99_style">
		<LineStyle>
			<width>4.7243166561795</width>
			<color>FF0060f3</color>
		</LineStyle>
	</Style>
	<Style id="branch263_part100_style">
		<LineStyle>
			<width>4.702258604206501</width>
			<color>FF0060f3</color>
		</LineStyle>
	</Style>
	<Style id="branch295_part1_style">
		<LineStyle>
			<width>6.912363742775624</width>
			<color>FF0056f3</color>
		</LineStyle>
	</Style>
	<Style id="branch295_part2_style">
		<LineStyle>
			<width>6.913248957495062</width>
			<color>FF0056f3</color>
		</LineStyle>
	</Style>
	<Style id="branch295_part3_style">
		<LineStyle>
			<width>6.9141341722145</width>
			<color>FF0056f3</color>
		</LineStyle>
	</Style>
	<Style id="branch295_part4_style">
		<LineStyle>
			<width>6.915019386933938</width>
			<color>FF0056f3</color>
		</LineStyle>
	</Style>
	<Style id="branch295_part5_style">
		<LineStyle>
			<width>6.915904601653376</width>
			<color>FF0056f3</color>
		</LineStyle>
	</Style>
	<Style id="branch295_part6_style">
		<LineStyle>
			<width>6.916789816372814</width>
			<color>FF0056f3</color>
		</LineStyle>
	</Style>
	<Style id="branch295_part7_style">
		<LineStyle>
			<width>6.917675031092253</width>
			<color>FF0056f3</color>
		</LineStyle>
	</Style>
	<Style id="branch295_part8_style">
		<LineStyle>
			<width>6.91856024581169</width>
			<color>FF0056f3</color>
		</LineStyle>
	</Style>
	<Style id="branch295_part9_style">
		<LineStyle>
			<width>6.919445460531129</width>
			<color>FF0057f3</color>
		</LineStyle>
	</Style>
	<Style id="branch295_part10_style">
		<LineStyle>
			<width>6.920330675250567</width>
			<color>FF0057f3</color>
		</LineStyle>
	</Style>
	<Style id="branch295_part11_style">
		<LineStyle>
			<width>6.921215889970005</width>
			<color>FF0057f3</color>
		</LineStyle>
	</Style>
	<Style id="branch295_part12_style">
		<LineStyle>
			<width>6.922101104689443</width>
			<color>FF0057f3</color>
		</LineStyle>
	</Style>
	<Style id="branch295_part13_style">
		<LineStyle>
			<width>6.922986319408881</width>
			<color>FF0057f3</color>
		</LineStyle>
	</Style>
	<Style id="branch295_part14_style">
		<LineStyle>
			<width>6.9238715341283195</width>
			<color>FF0057f3</color>
		</LineStyle>
	</Style>
	<Style id="branch295_part15_style">
		<LineStyle>
			<width>6.9247567488477575</width>
			<color>FF0057f3</color>
		</LineStyle>
	</Style>
	<Style id="branch295_part16_style">
		<LineStyle>
			<width>6.925641963567196</width>
			<color>FF0057f3</color>
		</LineStyle>
	</Style>
	<Style id="branch295_part17_style">
		<LineStyle>
			<width>6.9265271782866344</width>
			<color>FF0057f3</color>
		</LineStyle>
	</Style>
	<Style id="branch295_part18_style">
		<LineStyle>
			<width>6.9274123930060725</width>
			<color>FF0057f3</color>
		</LineStyle>
	</Style>
	<Style id="branch295_part19_style">
		<LineStyle>
			<width>6.9282976077255105</width>
			<color>FF0057f3</color>
		</LineStyle>
	</Style>
	<Style id="branch295_part20_style">
		<LineStyle>
			<width>6.9291828224449485</width>
			<color>FF0057f3</color>
		</LineStyle>
	</Style>
	<Style id="branch295_part21_style">
		<LineStyle>
			<width>6.930068037164387</width>
			<color>FF0057f3</color>
		</LineStyle>
	</Style>
	<Style id="branch295_part22_style">
		<LineStyle>
			<width>6.930953251883825</width>
			<color>FF0057f3</color>
		</LineStyle>
	</Style>
	<Style id="branch295_part23_style">
		<LineStyle>
			<width>6.931838466603263</width>
			<color>FF0057f3</color>
		</LineStyle>
	</Style>
	<Style id="branch295_part24_style">
		<LineStyle>
			<width>6.932723681322701</width>
			<color>FF0057f3</color>
		</LineStyle>
	</Style>
	<Style id="branch295_part25_style">
		<LineStyle>
			<width>6.93360889604214</width>
			<color>FF0057f3</color>
		</LineStyle>
	</Style>
	<Style id="branch295_part26_style">
		<LineStyle>
			<width>6.934494110761578</width>
			<color>FF0057f3</color>
		</LineStyle>
	</Style>
	<Style id="branch295_part27_style">
		<LineStyle>
			<width>6.935379325481016</width>
			<color>FF0058f3</color>
		</LineStyle>
	</Style>
	<Style id="branch295_part28_style">
		<LineStyle>
			<width>6.936264540200454</width>
			<color>FF0058f3</color>
		</LineStyle>
	</Style>
	<Style id="branch295_part29_style">
		<LineStyle>
			<width>6.937149754919892</width>
			<color>FF0058f3</color>
		</LineStyle>
	</Style>
	<Style id="branch295_part30_style">
		<LineStyle>
			<width>6.93803496963933</width>
			<color>FF0058f3</color>
		</LineStyle>
	</Style>
	<Style id="branch295_part31_style">
		<LineStyle>
			<width>6.938920184358768</width>
			<color>FF0058f3</color>
		</LineStyle>
	</Style>
	<Style id="branch295_part32_style">
		<LineStyle>
			<width>6.939805399078207</width>
			<color>FF0058f3</color>
		</LineStyle>
	</Style>
	<Style id="branch295_part33_style">
		<LineStyle>
			<width>6.940690613797644</width>
			<color>FF0058f3</color>
		</LineStyle>
	</Style>
	<Style id="branch295_part34_style">
		<LineStyle>
			<width>6.941575828517083</width>
			<color>FF0058f3</color>
		</LineStyle>
	</Style>
	<Style id="branch295_part35_style">
		<LineStyle>
			<width>6.942461043236521</width>
			<color>FF0058f3</color>
		</LineStyle>
	</Style>
	<Style id="branch295_part36_style">
		<LineStyle>
			<width>6.943346257955959</width>
			<color>FF0058f3</color>
		</LineStyle>
	</Style>
	<Style id="branch295_part37_style">
		<LineStyle>
			<width>6.944231472675397</width>
			<color>FF0058f3</color>
		</LineStyle>
	</Style>
	<Style id="branch295_part38_style">
		<LineStyle>
			<width>6.945116687394835</width>
			<color>FF0058f3</color>
		</LineStyle>
	</Style>
	<Style id="branch295_part39_style">
		<LineStyle>
			<width>6.946001902114273</width>
			<color>FF0058f3</color>
		</LineStyle>
	</Style>
	<Style id="branch295_part40_style">
		<LineStyle>
			<width>6.946887116833711</width>
			<color>FF0058f3</color>
		</LineStyle>
	</Style>
	<Style id="branch295_part41_style">
		<LineStyle>
			<width>6.94777233155315</width>
			<color>FF0058f3</color>
		</LineStyle>
	</Style>
	<Style id="branch295_part42_style">
		<LineStyle>
			<width>6.948657546272588</width>
			<color>FF0058f3</color>
		</LineStyle>
	</Style>
	<Style id="branch295_part43_style">
		<LineStyle>
			<width>6.949542760992026</width>
			<color>FF0058f3</color>
		</LineStyle>
	</Style>
	<Style id="branch295_part44_style">
		<LineStyle>
			<width>6.950427975711464</width>
			<color>FF0058f3</color>
		</LineStyle>
	</Style>
	<Style id="branch295_part45_style">
		<LineStyle>
			<width>6.951313190430902</width>
			<color>FF0059f3</color>
		</LineStyle>
	</Style>
	<Style id="branch295_part46_style">
		<LineStyle>
			<width>6.95219840515034</width>
			<color>FF0059f3</color>
		</LineStyle>
	</Style>
	<Style id="branch295_part47_style">
		<LineStyle>
			<width>6.953083619869779</width>
			<color>FF0059f3</color>
		</LineStyle>
	</Style>
	<Style id="branch295_part48_style">
		<LineStyle>
			<width>6.953968834589216</width>
			<color>FF0059f3</color>
		</LineStyle>
	</Style>
	<Style id="branch295_part49_style">
		<LineStyle>
			<width>6.954854049308654</width>
			<color>FF0059f3</color>
		</LineStyle>
	</Style>
	<Style id="branch295_part50_style">
		<LineStyle>
			<width>6.955739264028093</width>
			<color>FF0059f3</color>
		</LineStyle>
	</Style>
	<Style id="branch295_part51_style">
		<LineStyle>
			<width>6.956624478747531</width>
			<color>FF0059f3</color>
		</LineStyle>
	</Style>
	<Style id="branch295_part52_style">
		<LineStyle>
			<width>6.957509693466969</width>
			<color>FF0059f3</color>
		</LineStyle>
	</Style>
	<Style id="branch295_part53_style">
		<LineStyle>
			<width>6.958394908186407</width>
			<color>FF0059f3</color>
		</LineStyle>
	</Style>
	<Style id="branch295_part54_style">
		<LineStyle>
			<width>6.959280122905845</width>
			<color>FF0059f3</color>
		</LineStyle>
	</Style>
	<Style id="branch295_part55_style">
		<LineStyle>
			<width>6.960165337625283</width>
			<color>FF0059f3</color>
		</LineStyle>
	</Style>
	<Style id="branch295_part56_style">
		<LineStyle>
			<width>6.961050552344722</width>
			<color>FF0059f3</color>
		</LineStyle>
	</Style>
	<Style id="branch295_part57_style">
		<LineStyle>
			<width>6.96193576706416</width>
			<color>FF0059f3</color>
		</LineStyle>
	</Style>
	<Style id="branch295_part58_style">
		<LineStyle>
			<width>6.962820981783597</width>
			<color>FF0059f3</color>
		</LineStyle>
	</Style>
	<Style id="branch295_part59_style">
		<LineStyle>
			<width>6.963706196503036</width>
			<color>FF0059f3</color>
		</LineStyle>
	</Style>
	<Style id="branch295_part60_style">
		<LineStyle>
			<width>6.964591411222474</width>
			<color>FF0059f3</color>
		</LineStyle>
	</Style>
	<Style id="branch295_part61_style">
		<LineStyle>
			<width>6.965476625941912</width>
			<color>FF0059f3</color>
		</LineStyle>
	</Style>
	<Style id="branch295_part62_style">
		<LineStyle>
			<width>6.966361840661351</width>
			<color>FF0059f3</color>
		</LineStyle>
	</Style>
	<Style id="branch295_part63_style">
		<LineStyle>
			<width>6.967247055380788</width>
			<color>FF005af3</color>
		</LineStyle>
	</Style>
	<Style id="branch295_part64_style">
		<LineStyle>
			<width>6.968132270100226</width>
			<color>FF005af3</color>
		</LineStyle>
	</Style>
	<Style id="branch295_part65_style">
		<LineStyle>
			<width>6.969017484819665</width>
			<color>FF005af3</color>
		</LineStyle>
	</Style>
	<Style id="branch295_part66_style">
		<LineStyle>
			<width>6.969902699539103</width>
			<color>FF005af3</color>
		</LineStyle>
	</Style>
	<Style id="branch295_part67_style">
		<LineStyle>
			<width>6.970787914258541</width>
			<color>FF005af3</color>
		</LineStyle>
	</Style>
	<Style id="branch295_part68_style">
		<LineStyle>
			<width>6.971673128977979</width>
			<color>FF005af3</color>
		</LineStyle>
	</Style>
	<Style id="branch295_part69_style">
		<LineStyle>
			<width>6.9725583436974174</width>
			<color>FF005af3</color>
		</LineStyle>
	</Style>
	<Style id="branch295_part70_style">
		<LineStyle>
			<width>6.9734435584168555</width>
			<color>FF005af3</color>
		</LineStyle>
	</Style>
	<Style id="branch295_part71_style">
		<LineStyle>
			<width>6.974328773136294</width>
			<color>FF005af3</color>
		</LineStyle>
	</Style>
	<Style id="branch295_part72_style">
		<LineStyle>
			<width>6.975213987855732</width>
			<color>FF005af3</color>
		</LineStyle>
	</Style>
	<Style id="branch295_part73_style">
		<LineStyle>
			<width>6.97609920257517</width>
			<color>FF005af3</color>
		</LineStyle>
	</Style>
	<Style id="branch295_part74_style">
		<LineStyle>
			<width>6.9769844172946085</width>
			<color>FF005af3</color>
		</LineStyle>
	</Style>
	<Style id="branch295_part75_style">
		<LineStyle>
			<width>6.9778696320140465</width>
			<color>FF005af3</color>
		</LineStyle>
	</Style>
	<Style id="branch295_part76_style">
		<LineStyle>
			<width>6.978754846733485</width>
			<color>FF005af3</color>
		</LineStyle>
	</Style>
	<Style id="branch295_part77_style">
		<LineStyle>
			<width>6.979640061452923</width>
			<color>FF005af3</color>
		</LineStyle>
	</Style>
	<Style id="branch295_part78_style">
		<LineStyle>
			<width>6.980525276172361</width>
			<color>FF005af3</color>
		</LineStyle>
	</Style>
	<Style id="branch295_part79_style">
		<LineStyle>
			<width>6.981410490891799</width>
			<color>FF005af3</color>
		</LineStyle>
	</Style>
	<Style id="branch295_part80_style">
		<LineStyle>
			<width>6.982295705611238</width>
			<color>FF005bf3</color>
		</LineStyle>
	</Style>
	<Style id="branch295_part81_style">
		<LineStyle>
			<width>6.983180920330676</width>
			<color>FF005bf3</color>
		</LineStyle>
	</Style>
	<Style id="branch295_part82_style">
		<LineStyle>
			<width>6.984066135050114</width>
			<color>FF005bf3</color>
		</LineStyle>
	</Style>
	<Style id="branch295_part83_style">
		<LineStyle>
			<width>6.984951349769552</width>
			<color>FF005bf3</color>
		</LineStyle>
	</Style>
	<Style id="branch295_part84_style">
		<LineStyle>
			<width>6.98583656448899</width>
			<color>FF005bf3</color>
		</LineStyle>
	</Style>
	<Style id="branch295_part85_style">
		<LineStyle>
			<width>6.986721779208428</width>
			<color>FF005bf3</color>
		</LineStyle>
	</Style>
	<Style id="branch295_part86_style">
		<LineStyle>
			<width>6.987606993927866</width>
			<color>FF005bf3</color>
		</LineStyle>
	</Style>
	<Style id="branch295_part87_style">
		<LineStyle>
			<width>6.988492208647305</width>
			<color>FF005bf3</color>
		</LineStyle>
	</Style>
	<Style id="branch295_part88_style">
		<LineStyle>
			<width>6.989377423366742</width>
			<color>FF005bf3</color>
		</LineStyle>
	</Style>
	<Style id="branch295_part89_style">
		<LineStyle>
			<width>6.990262638086181</width>
			<color>FF005bf3</color>
		</LineStyle>
	</Style>
	<Style id="branch295_part90_style">
		<LineStyle>
			<width>6.991147852805619</width>
			<color>FF005bf3</color>
		</LineStyle>
	</Style>
	<Style id="branch295_part91_style">
		<LineStyle>
			<width>6.992033067525057</width>
			<color>FF005bf3</color>
		</LineStyle>
	</Style>
	<Style id="branch295_part92_style">
		<LineStyle>
			<width>6.992918282244495</width>
			<color>FF005bf3</color>
		</LineStyle>
	</Style>
	<Style id="branch295_part93_style">
		<LineStyle>
			<width>6.993803496963933</width>
			<color>FF005bf3</color>
		</LineStyle>
	</Style>
	<Style id="branch295_part94_style">
		<LineStyle>
			<width>6.994688711683371</width>
			<color>FF005bf3</color>
		</LineStyle>
	</Style>
	<Style id="branch295_part95_style">
		<LineStyle>
			<width>6.995573926402809</width>
			<color>FF005bf3</color>
		</LineStyle>
	</Style>
	<Style id="branch295_part96_style">
		<LineStyle>
			<width>6.996459141122248</width>
			<color>FF005bf3</color>
		</LineStyle>
	</Style>
	<Style id="branch295_part97_style">
		<LineStyle>
			<width>6.997344355841686</width>
			<color>FF005bf3</color>
		</LineStyle>
	</Style>
	<Style id="branch295_part98_style">
		<LineStyle>
			<width>6.998229570561124</width>
			<color>FF005cf3</color>
		</LineStyle>
	</Style>
	<Style id="branch295_part99_style">
		<LineStyle>
			<width>6.999114785280562</width>
			<color>FF005cf3</color>
		</LineStyle>
	</Style>
	<Style id="branch295_part100_style">
		<LineStyle>
			<width>7.0</width>
			<color>FF005cf3</color>
		</LineStyle>
	</Style>
	<Style id="branch301_part1_style">
		<LineStyle>
			<width>6.316386773756128</width>
			<color>FF0056f3</color>
		</LineStyle>
	</Style>
	<Style id="branch301_part2_style">
		<LineStyle>
			<width>6.323291957859602</width>
			<color>FF0056f3</color>
		</LineStyle>
	</Style>
	<Style id="branch301_part3_style">
		<LineStyle>
			<width>6.330197141963074</width>
			<color>FF0056f3</color>
		</LineStyle>
	</Style>
	<Style id="branch301_part4_style">
		<LineStyle>
			<width>6.337102326066548</width>
			<color>FF0056f3</color>
		</LineStyle>
	</Style>
	<Style id="branch301_part5_style">
		<LineStyle>
			<width>6.344007510170021</width>
			<color>FF0056f3</color>
		</LineStyle>
	</Style>
	<Style id="branch301_part6_style">
		<LineStyle>
			<width>6.350912694273496</width>
			<color>FF0056f3</color>
		</LineStyle>
	</Style>
	<Style id="branch301_part7_style">
		<LineStyle>
			<width>6.357817878376969</width>
			<color>FF0056f3</color>
		</LineStyle>
	</Style>
	<Style id="branch301_part8_style">
		<LineStyle>
			<width>6.364723062480442</width>
			<color>FF0057f3</color>
		</LineStyle>
	</Style>
	<Style id="branch301_part9_style">
		<LineStyle>
			<width>6.371628246583915</width>
			<color>FF0057f3</color>
		</LineStyle>
	</Style>
	<Style id="branch301_part10_style">
		<LineStyle>
			<width>6.378533430687389</width>
			<color>FF0057f3</color>
		</LineStyle>
	</Style>
	<Style id="branch301_part11_style">
		<LineStyle>
			<width>6.385438614790862</width>
			<color>FF0057f3</color>
		</LineStyle>
	</Style>
	<Style id="branch301_part12_style">
		<LineStyle>
			<width>6.392343798894336</width>
			<color>FF0057f3</color>
		</LineStyle>
	</Style>
	<Style id="branch301_part13_style">
		<LineStyle>
			<width>6.399248982997809</width>
			<color>FF0057f3</color>
		</LineStyle>
	</Style>
	<Style id="branch301_part14_style">
		<LineStyle>
			<width>6.406154167101283</width>
			<color>FF0057f3</color>
		</LineStyle>
	</Style>
	<Style id="branch301_part15_style">
		<LineStyle>
			<width>6.4130593512047565</width>
			<color>FF0057f3</color>
		</LineStyle>
	</Style>
	<Style id="branch301_part16_style">
		<LineStyle>
			<width>6.41996453530823</width>
			<color>FF0057f3</color>
		</LineStyle>
	</Style>
	<Style id="branch301_part17_style">
		<LineStyle>
			<width>6.4268697194117035</width>
			<color>FF0057f3</color>
		</LineStyle>
	</Style>
	<Style id="branch301_part18_style">
		<LineStyle>
			<width>6.433774903515177</width>
			<color>FF0057f3</color>
		</LineStyle>
	</Style>
	<Style id="branch301_part19_style">
		<LineStyle>
			<width>6.4406800876186505</width>
			<color>FF0057f3</color>
		</LineStyle>
	</Style>
	<Style id="branch301_part20_style">
		<LineStyle>
			<width>6.447585271722124</width>
			<color>FF0057f3</color>
		</LineStyle>
	</Style>
	<Style id="branch301_part21_style">
		<LineStyle>
			<width>6.4544904558255976</width>
			<color>FF0057f3</color>
		</LineStyle>
	</Style>
	<Style id="branch301_part22_style">
		<LineStyle>
			<width>6.46139563992907</width>
			<color>FF0058f3</color>
		</LineStyle>
	</Style>
	<Style id="branch301_part23_style">
		<LineStyle>
			<width>6.468300824032544</width>
			<color>FF0058f3</color>
		</LineStyle>
	</Style>
	<Style id="branch301_part24_style">
		<LineStyle>
			<width>6.475206008136017</width>
			<color>FF0058f3</color>
		</LineStyle>
	</Style>
	<Style id="branch301_part25_style">
		<LineStyle>
			<width>6.482111192239491</width>
			<color>FF0058f3</color>
		</LineStyle>
	</Style>
	<Style id="branch301_part26_style">
		<LineStyle>
			<width>6.489016376342964</width>
			<color>FF0058f3</color>
		</LineStyle>
	</Style>
	<Style id="branch301_part27_style">
		<LineStyle>
			<width>6.495921560446438</width>
			<color>FF0058f3</color>
		</LineStyle>
	</Style>
	<Style id="branch301_part28_style">
		<LineStyle>
			<width>6.502826744549911</width>
			<color>FF0058f3</color>
		</LineStyle>
	</Style>
	<Style id="branch301_part29_style">
		<LineStyle>
			<width>6.509731928653385</width>
			<color>FF0058f3</color>
		</LineStyle>
	</Style>
	<Style id="branch301_part30_style">
		<LineStyle>
			<width>6.516637112756858</width>
			<color>FF0058f3</color>
		</LineStyle>
	</Style>
	<Style id="branch301_part31_style">
		<LineStyle>
			<width>6.523542296860332</width>
			<color>FF0058f3</color>
		</LineStyle>
	</Style>
	<Style id="branch301_part32_style">
		<LineStyle>
			<width>6.530447480963805</width>
			<color>FF0058f3</color>
		</LineStyle>
	</Style>
	<Style id="branch301_part33_style">
		<LineStyle>
			<width>6.537352665067279</width>
			<color>FF0058f3</color>
		</LineStyle>
	</Style>
	<Style id="branch301_part34_style">
		<LineStyle>
			<width>6.5442578491707515</width>
			<color>FF0058f3</color>
		</LineStyle>
	</Style>
	<Style id="branch301_part35_style">
		<LineStyle>
			<width>6.551163033274225</width>
			<color>FF0058f3</color>
		</LineStyle>
	</Style>
	<Style id="branch301_part36_style">
		<LineStyle>
			<width>6.5580682173776985</width>
			<color>FF0058f3</color>
		</LineStyle>
	</Style>
	<Style id="branch301_part37_style">
		<LineStyle>
			<width>6.564973401481172</width>
			<color>FF0059f3</color>
		</LineStyle>
	</Style>
	<Style id="branch301_part38_style">
		<LineStyle>
			<width>6.5718785855846455</width>
			<color>FF0059f3</color>
		</LineStyle>
	</Style>
	<Style id="branch301_part39_style">
		<LineStyle>
			<width>6.578783769688119</width>
			<color>FF0059f3</color>
		</LineStyle>
	</Style>
	<Style id="branch301_part40_style">
		<LineStyle>
			<width>6.585688953791593</width>
			<color>FF0059f3</color>
		</LineStyle>
	</Style>
	<Style id="branch301_part41_style">
		<LineStyle>
			<width>6.592594137895066</width>
			<color>FF0059f3</color>
		</LineStyle>
	</Style>
	<Style id="branch301_part42_style">
		<LineStyle>
			<width>6.59949932199854</width>
			<color>FF0059f3</color>
		</LineStyle>
	</Style>
	<Style id="branch301_part43_style">
		<LineStyle>
			<width>6.606404506102013</width>
			<color>FF0059f3</color>
		</LineStyle>
	</Style>
	<Style id="branch301_part44_style">
		<LineStyle>
			<width>6.613309690205487</width>
			<color>FF0059f3</color>
		</LineStyle>
	</Style>
	<Style id="branch301_part45_style">
		<LineStyle>
			<width>6.62021487430896</width>
			<color>FF0059f3</color>
		</LineStyle>
	</Style>
	<Style id="branch301_part46_style">
		<LineStyle>
			<width>6.627120058412434</width>
			<color>FF0059f3</color>
		</LineStyle>
	</Style>
	<Style id="branch301_part47_style">
		<LineStyle>
			<width>6.634025242515907</width>
			<color>FF0059f3</color>
		</LineStyle>
	</Style>
	<Style id="branch301_part48_style">
		<LineStyle>
			<width>6.64093042661938</width>
			<color>FF0059f3</color>
		</LineStyle>
	</Style>
	<Style id="branch301_part49_style">
		<LineStyle>
			<width>6.647835610722853</width>
			<color>FF0059f3</color>
		</LineStyle>
	</Style>
	<Style id="branch301_part50_style">
		<LineStyle>
			<width>6.654740794826328</width>
			<color>FF0059f3</color>
		</LineStyle>
	</Style>
	<Style id="branch301_part51_style">
		<LineStyle>
			<width>6.661645978929801</width>
			<color>FF005af3</color>
		</LineStyle>
	</Style>
	<Style id="branch301_part52_style">
		<LineStyle>
			<width>6.668551163033275</width>
			<color>FF005af3</color>
		</LineStyle>
	</Style>
	<Style id="branch301_part53_style">
		<LineStyle>
			<width>6.675456347136747</width>
			<color>FF005af3</color>
		</LineStyle>
	</Style>
	<Style id="branch301_part54_style">
		<LineStyle>
			<width>6.682361531240221</width>
			<color>FF005af3</color>
		</LineStyle>
	</Style>
	<Style id="branch301_part55_style">
		<LineStyle>
			<width>6.689266715343694</width>
			<color>FF005af3</color>
		</LineStyle>
	</Style>
	<Style id="branch301_part56_style">
		<LineStyle>
			<width>6.696171899447168</width>
			<color>FF005af3</color>
		</LineStyle>
	</Style>
	<Style id="branch301_part57_style">
		<LineStyle>
			<width>6.7030770835506415</width>
			<color>FF005af3</color>
		</LineStyle>
	</Style>
	<Style id="branch301_part58_style">
		<LineStyle>
			<width>6.709982267654115</width>
			<color>FF005af3</color>
		</LineStyle>
	</Style>
	<Style id="branch301_part59_style">
		<LineStyle>
			<width>6.7168874517575885</width>
			<color>FF005af3</color>
		</LineStyle>
	</Style>
	<Style id="branch301_part60_style">
		<LineStyle>
			<width>6.723792635861061</width>
			<color>FF005af3</color>
		</LineStyle>
	</Style>
	<Style id="branch301_part61_style">
		<LineStyle>
			<width>6.7306978199645355</width>
			<color>FF005af3</color>
		</LineStyle>
	</Style>
	<Style id="branch301_part62_style">
		<LineStyle>
			<width>6.737603004068009</width>
			<color>FF005af3</color>
		</LineStyle>
	</Style>
	<Style id="branch301_part63_style">
		<LineStyle>
			<width>6.744508188171483</width>
			<color>FF005af3</color>
		</LineStyle>
	</Style>
	<Style id="branch301_part64_style">
		<LineStyle>
			<width>6.751413372274956</width>
			<color>FF005af3</color>
		</LineStyle>
	</Style>
	<Style id="branch301_part65_style">
		<LineStyle>
			<width>6.758318556378429</width>
			<color>FF005af3</color>
		</LineStyle>
	</Style>
	<Style id="branch301_part66_style">
		<LineStyle>
			<width>6.765223740481902</width>
			<color>FF005bf3</color>
		</LineStyle>
	</Style>
	<Style id="branch301_part67_style">
		<LineStyle>
			<width>6.772128924585376</width>
			<color>FF005bf3</color>
		</LineStyle>
	</Style>
	<Style id="branch301_part68_style">
		<LineStyle>
			<width>6.779034108688849</width>
			<color>FF005bf3</color>
		</LineStyle>
	</Style>
	<Style id="branch301_part69_style">
		<LineStyle>
			<width>6.785939292792323</width>
			<color>FF005bf3</color>
		</LineStyle>
	</Style>
	<Style id="branch301_part70_style">
		<LineStyle>
			<width>6.792844476895796</width>
			<color>FF005bf3</color>
		</LineStyle>
	</Style>
	<Style id="branch301_part71_style">
		<LineStyle>
			<width>6.79974966099927</width>
			<color>FF005bf3</color>
		</LineStyle>
	</Style>
	<Style id="branch301_part72_style">
		<LineStyle>
			<width>6.806654845102743</width>
			<color>FF005bf3</color>
		</LineStyle>
	</Style>
	<Style id="branch301_part73_style">
		<LineStyle>
			<width>6.813560029206217</width>
			<color>FF005bf3</color>
		</LineStyle>
	</Style>
	<Style id="branch301_part74_style">
		<LineStyle>
			<width>6.82046521330969</width>
			<color>FF005bf3</color>
		</LineStyle>
	</Style>
	<Style id="branch301_part75_style">
		<LineStyle>
			<width>6.827370397413164</width>
			<color>FF005bf3</color>
		</LineStyle>
	</Style>
	<Style id="branch301_part76_style">
		<LineStyle>
			<width>6.834275581516637</width>
			<color>FF005bf3</color>
		</LineStyle>
	</Style>
	<Style id="branch301_part77_style">
		<LineStyle>
			<width>6.841180765620111</width>
			<color>FF005bf3</color>
		</LineStyle>
	</Style>
	<Style id="branch301_part78_style">
		<LineStyle>
			<width>6.848085949723584</width>
			<color>FF005bf3</color>
		</LineStyle>
	</Style>
	<Style id="branch301_part79_style">
		<LineStyle>
			<width>6.854991133827057</width>
			<color>FF005bf3</color>
		</LineStyle>
	</Style>
	<Style id="branch301_part80_style">
		<LineStyle>
			<width>6.861896317930531</width>
			<color>FF005cf3</color>
		</LineStyle>
	</Style>
	<Style id="branch301_part81_style">
		<LineStyle>
			<width>6.868801502034004</width>
			<color>FF005cf3</color>
		</LineStyle>
	</Style>
	<Style id="branch301_part82_style">
		<LineStyle>
			<width>6.875706686137478</width>
			<color>FF005cf3</color>
		</LineStyle>
	</Style>
	<Style id="branch301_part83_style">
		<LineStyle>
			<width>6.882611870240952</width>
			<color>FF005cf3</color>
		</LineStyle>
	</Style>
	<Style id="branch301_part84_style">
		<LineStyle>
			<width>6.889517054344425</width>
			<color>FF005cf3</color>
		</LineStyle>
	</Style>
	<Style id="branch301_part85_style">
		<LineStyle>
			<width>6.896422238447898</width>
			<color>FF005cf3</color>
		</LineStyle>
	</Style>
	<Style id="branch301_part86_style">
		<LineStyle>
			<width>6.903327422551372</width>
			<color>FF005cf3</color>
		</LineStyle>
	</Style>
	<Style id="branch301_part87_style">
		<LineStyle>
			<width>6.910232606654845</width>
			<color>FF005cf3</color>
		</LineStyle>
	</Style>
	<Style id="branch301_part88_style">
		<LineStyle>
			<width>6.917137790758319</width>
			<color>FF005cf3</color>
		</LineStyle>
	</Style>
	<Style id="branch301_part89_style">
		<LineStyle>
			<width>6.924042974861792</width>
			<color>FF005cf3</color>
		</LineStyle>
	</Style>
	<Style id="branch301_part90_style">
		<LineStyle>
			<width>6.930948158965266</width>
			<color>FF005cf3</color>
		</LineStyle>
	</Style>
	<Style id="branch301_part91_style">
		<LineStyle>
			<width>6.937853343068738</width>
			<color>FF005cf3</color>
		</LineStyle>
	</Style>
	<Style id="branch301_part92_style">
		<LineStyle>
			<width>6.944758527172212</width>
			<color>FF005cf3</color>
		</LineStyle>
	</Style>
	<Style id="branch301_part93_style">
		<LineStyle>
			<width>6.951663711275685</width>
			<color>FF005cf3</color>
		</LineStyle>
	</Style>
	<Style id="branch301_part94_style">
		<LineStyle>
			<width>6.95856889537916</width>
			<color>FF005cf3</color>
		</LineStyle>
	</Style>
	<Style id="branch301_part95_style">
		<LineStyle>
			<width>6.965474079482632</width>
			<color>FF005df3</color>
		</LineStyle>
	</Style>
	<Style id="branch301_part96_style">
		<LineStyle>
			<width>6.972379263586106</width>
			<color>FF005df3</color>
		</LineStyle>
	</Style>
	<Style id="branch301_part97_style">
		<LineStyle>
			<width>6.9792844476895795</width>
			<color>FF005df3</color>
		</LineStyle>
	</Style>
	<Style id="branch301_part98_style">
		<LineStyle>
			<width>6.986189631793053</width>
			<color>FF005df3</color>
		</LineStyle>
	</Style>
	<Style id="branch301_part99_style">
		<LineStyle>
			<width>6.9930948158965265</width>
			<color>FF005df3</color>
		</LineStyle>
	</Style>
	<Style id="branch301_part100_style">
		<LineStyle>
			<width>7.0</width>
			<color>FF005df3</color>
		</LineStyle>
	</Style>
	<Style id="branch308_part1_style">
		<LineStyle>
			<width>6.910287846481877</width>
			<color>FF0056f3</color>
		</LineStyle>
	</Style>
	<Style id="branch308_part2_style">
		<LineStyle>
			<width>6.911194029850747</width>
			<color>FF0056f3</color>
		</LineStyle>
	</Style>
	<Style id="branch308_part3_style">
		<LineStyle>
			<width>6.912100213219616</width>
			<color>FF0056f3</color>
		</LineStyle>
	</Style>
	<Style id="branch308_part4_style">
		<LineStyle>
			<width>6.913006396588486</width>
			<color>FF0056f3</color>
		</LineStyle>
	</Style>
	<Style id="branch308_part5_style">
		<LineStyle>
			<width>6.913912579957357</width>
			<color>FF0057f3</color>
		</LineStyle>
	</Style>
	<Style id="branch308_part6_style">
		<LineStyle>
			<width>6.914818763326227</width>
			<color>FF0057f3</color>
		</LineStyle>
	</Style>
	<Style id="branch308_part7_style">
		<LineStyle>
			<width>6.9157249466950965</width>
			<color>FF0057f3</color>
		</LineStyle>
	</Style>
	<Style id="branch308_part8_style">
		<LineStyle>
			<width>6.916631130063966</width>
			<color>FF0057f3</color>
		</LineStyle>
	</Style>
	<Style id="branch308_part9_style">
		<LineStyle>
			<width>6.917537313432836</width>
			<color>FF0057f3</color>
		</LineStyle>
	</Style>
	<Style id="branch308_part10_style">
		<LineStyle>
			<width>6.918443496801706</width>
			<color>FF0057f3</color>
		</LineStyle>
	</Style>
	<Style id="branch308_part11_style">
		<LineStyle>
			<width>6.919349680170576</width>
			<color>FF0057f3</color>
		</LineStyle>
	</Style>
	<Style id="branch308_part12_style">
		<LineStyle>
			<width>6.920255863539445</width>
			<color>FF0057f3</color>
		</LineStyle>
	</Style>
	<Style id="branch308_part13_style">
		<LineStyle>
			<width>6.921162046908315</width>
			<color>FF0057f3</color>
		</LineStyle>
	</Style>
	<Style id="branch308_part14_style">
		<LineStyle>
			<width>6.922068230277185</width>
			<color>FF0058f3</color>
		</LineStyle>
	</Style>
	<Style id="branch308_part15_style">
		<LineStyle>
			<width>6.922974413646056</width>
			<color>FF0058f3</color>
		</LineStyle>
	</Style>
	<Style id="branch308_part16_style">
		<LineStyle>
			<width>6.923880597014926</width>
			<color>FF0058f3</color>
		</LineStyle>
	</Style>
	<Style id="branch308_part17_style">
		<LineStyle>
			<width>6.924786780383795</width>
			<color>FF0058f3</color>
		</LineStyle>
	</Style>
	<Style id="branch308_part18_style">
		<LineStyle>
			<width>6.925692963752665</width>
			<color>FF0058f3</color>
		</LineStyle>
	</Style>
	<Style id="branch308_part19_style">
		<LineStyle>
			<width>6.926599147121536</width>
			<color>FF0058f3</color>
		</LineStyle>
	</Style>
	<Style id="branch308_part20_style">
		<LineStyle>
			<width>6.927505330490406</width>
			<color>FF0058f3</color>
		</LineStyle>
	</Style>
	<Style id="branch308_part21_style">
		<LineStyle>
			<width>6.928411513859276</width>
			<color>FF0058f3</color>
		</LineStyle>
	</Style>
	<Style id="branch308_part22_style">
		<LineStyle>
			<width>6.929317697228145</width>
			<color>FF0059f3</color>
		</LineStyle>
	</Style>
	<Style id="branch308_part23_style">
		<LineStyle>
			<width>6.930223880597015</width>
			<color>FF0059f3</color>
		</LineStyle>
	</Style>
	<Style id="branch308_part24_style">
		<LineStyle>
			<width>6.931130063965885</width>
			<color>FF0059f3</color>
		</LineStyle>
	</Style>
	<Style id="branch308_part25_style">
		<LineStyle>
			<width>6.932036247334755</width>
			<color>FF0059f3</color>
		</LineStyle>
	</Style>
	<Style id="branch308_part26_style">
		<LineStyle>
			<width>6.932942430703625</width>
			<color>FF0059f3</color>
		</LineStyle>
	</Style>
	<Style id="branch308_part27_style">
		<LineStyle>
			<width>6.933848614072494</width>
			<color>FF0059f3</color>
		</LineStyle>
	</Style>
	<Style id="branch308_part28_style">
		<LineStyle>
			<width>6.934754797441364</width>
			<color>FF0059f3</color>
		</LineStyle>
	</Style>
	<Style id="branch308_part29_style">
		<LineStyle>
			<width>6.935660980810235</width>
			<color>FF0059f3</color>
		</LineStyle>
	</Style>
	<Style id="branch308_part30_style">
		<LineStyle>
			<width>6.936567164179105</width>
			<color>FF0059f3</color>
		</LineStyle>
	</Style>
	<Style id="branch308_part31_style">
		<LineStyle>
			<width>6.937473347547974</width>
			<color>FF005af3</color>
		</LineStyle>
	</Style>
	<Style id="branch308_part32_style">
		<LineStyle>
			<width>6.938379530916844</width>
			<color>FF005af3</color>
		</LineStyle>
	</Style>
	<Style id="branch308_part33_style">
		<LineStyle>
			<width>6.939285714285714</width>
			<color>FF005af3</color>
		</LineStyle>
	</Style>
	<Style id="branch308_part34_style">
		<LineStyle>
			<width>6.940191897654584</width>
			<color>FF005af3</color>
		</LineStyle>
	</Style>
	<Style id="branch308_part35_style">
		<LineStyle>
			<width>6.941098081023455</width>
			<color>FF005af3</color>
		</LineStyle>
	</Style>
	<Style id="branch308_part36_style">
		<LineStyle>
			<width>6.942004264392324</width>
			<color>FF005af3</color>
		</LineStyle>
	</Style>
	<Style id="branch308_part37_style">
		<LineStyle>
			<width>6.942910447761194</width>
			<color>FF005af3</color>
		</LineStyle>
	</Style>
	<Style id="branch308_part38_style">
		<LineStyle>
			<width>6.943816631130064</width>
			<color>FF005af3</color>
		</LineStyle>
	</Style>
	<Style id="branch308_part39_style">
		<LineStyle>
			<width>6.944722814498935</width>
			<color>FF005af3</color>
		</LineStyle>
	</Style>
	<Style id="branch308_part40_style">
		<LineStyle>
			<width>6.9456289978678045</width>
			<color>FF005bf3</color>
		</LineStyle>
	</Style>
	<Style id="branch308_part41_style">
		<LineStyle>
			<width>6.946535181236674</width>
			<color>FF005bf3</color>
		</LineStyle>
	</Style>
	<Style id="branch308_part42_style">
		<LineStyle>
			<width>6.9474413646055435</width>
			<color>FF005bf3</color>
		</LineStyle>
	</Style>
	<Style id="branch308_part43_style">
		<LineStyle>
			<width>6.9483475479744135</width>
			<color>FF005bf3</color>
		</LineStyle>
	</Style>
	<Style id="branch308_part44_style">
		<LineStyle>
			<width>6.949253731343283</width>
			<color>FF005bf3</color>
		</LineStyle>
	</Style>
	<Style id="branch308_part45_style">
		<LineStyle>
			<width>6.950159914712154</width>
			<color>FF005bf3</color>
		</LineStyle>
	</Style>
	<Style id="branch308_part46_style">
		<LineStyle>
			<width>6.951066098081023</width>
			<color>FF005bf3</color>
		</LineStyle>
	</Style>
	<Style id="branch308_part47_style">
		<LineStyle>
			<width>6.951972281449893</width>
			<color>FF005bf3</color>
		</LineStyle>
	</Style>
	<Style id="branch308_part48_style">
		<LineStyle>
			<width>6.952878464818763</width>
			<color>FF005bf3</color>
		</LineStyle>
	</Style>
	<Style id="branch308_part49_style">
		<LineStyle>
			<width>6.953784648187634</width>
			<color>FF005cf3</color>
		</LineStyle>
	</Style>
	<Style id="branch308_part50_style">
		<LineStyle>
			<width>6.954690831556503</width>
			<color>FF005cf3</color>
		</LineStyle>
	</Style>
	<Style id="branch308_part51_style">
		<LineStyle>
			<width>6.955597014925373</width>
			<color>FF005cf3</color>
		</LineStyle>
	</Style>
	<Style id="branch308_part52_style">
		<LineStyle>
			<width>6.956503198294243</width>
			<color>FF005cf3</color>
		</LineStyle>
	</Style>
	<Style id="branch308_part53_style">
		<LineStyle>
			<width>6.957409381663113</width>
			<color>FF005cf3</color>
		</LineStyle>
	</Style>
	<Style id="branch308_part54_style">
		<LineStyle>
			<width>6.958315565031983</width>
			<color>FF005cf3</color>
		</LineStyle>
	</Style>
	<Style id="branch308_part55_style">
		<LineStyle>
			<width>6.959221748400853</width>
			<color>FF005cf3</color>
		</LineStyle>
	</Style>
	<Style id="branch308_part56_style">
		<LineStyle>
			<width>6.960127931769723</width>
			<color>FF005cf3</color>
		</LineStyle>
	</Style>
	<Style id="branch308_part57_style">
		<LineStyle>
			<width>6.961034115138593</width>
			<color>FF005df3</color>
		</LineStyle>
	</Style>
	<Style id="branch308_part58_style">
		<LineStyle>
			<width>6.9619402985074625</width>
			<color>FF005df3</color>
		</LineStyle>
	</Style>
	<Style id="branch308_part59_style">
		<LineStyle>
			<width>6.962846481876333</width>
			<color>FF005df3</color>
		</LineStyle>
	</Style>
	<Style id="branch308_part60_style">
		<LineStyle>
			<width>6.963752665245202</width>
			<color>FF005df3</color>
		</LineStyle>
	</Style>
	<Style id="branch308_part61_style">
		<LineStyle>
			<width>6.964658848614072</width>
			<color>FF005df3</color>
		</LineStyle>
	</Style>
	<Style id="branch308_part62_style">
		<LineStyle>
			<width>6.965565031982942</width>
			<color>FF005df3</color>
		</LineStyle>
	</Style>
	<Style id="branch308_part63_style">
		<LineStyle>
			<width>6.966471215351812</width>
			<color>FF005df3</color>
		</LineStyle>
	</Style>
	<Style id="branch308_part64_style">
		<LineStyle>
			<width>6.967377398720682</width>
			<color>FF005df3</color>
		</LineStyle>
	</Style>
	<Style id="branch308_part65_style">
		<LineStyle>
			<width>6.968283582089552</width>
			<color>FF005df3</color>
		</LineStyle>
	</Style>
	<Style id="branch308_part66_style">
		<LineStyle>
			<width>6.969189765458422</width>
			<color>FF005ef3</color>
		</LineStyle>
	</Style>
	<Style id="branch308_part67_style">
		<LineStyle>
			<width>6.970095948827292</width>
			<color>FF005ef3</color>
		</LineStyle>
	</Style>
	<Style id="branch308_part68_style">
		<LineStyle>
			<width>6.971002132196162</width>
			<color>FF005ef3</color>
		</LineStyle>
	</Style>
	<Style id="branch308_part69_style">
		<LineStyle>
			<width>6.971908315565033</width>
			<color>FF005ef3</color>
		</LineStyle>
	</Style>
	<Style id="branch308_part70_style">
		<LineStyle>
			<width>6.972814498933902</width>
			<color>FF005ef3</color>
		</LineStyle>
	</Style>
	<Style id="branch308_part71_style">
		<LineStyle>
			<width>6.973720682302772</width>
			<color>FF005ef3</color>
		</LineStyle>
	</Style>
	<Style id="branch308_part72_style">
		<LineStyle>
			<width>6.974626865671642</width>
			<color>FF005ef3</color>
		</LineStyle>
	</Style>
	<Style id="branch308_part73_style">
		<LineStyle>
			<width>6.975533049040512</width>
			<color>FF005ef3</color>
		</LineStyle>
	</Style>
	<Style id="branch308_part74_style">
		<LineStyle>
			<width>6.976439232409382</width>
			<color>FF005ef3</color>
		</LineStyle>
	</Style>
	<Style id="branch308_part75_style">
		<LineStyle>
			<width>6.9773454157782515</width>
			<color>FF005ff3</color>
		</LineStyle>
	</Style>
	<Style id="branch308_part76_style">
		<LineStyle>
			<width>6.9782515991471215</width>
			<color>FF005ff3</color>
		</LineStyle>
	</Style>
	<Style id="branch308_part77_style">
		<LineStyle>
			<width>6.979157782515991</width>
			<color>FF005ff3</color>
		</LineStyle>
	</Style>
	<Style id="branch308_part78_style">
		<LineStyle>
			<width>6.980063965884861</width>
			<color>FF005ff3</color>
		</LineStyle>
	</Style>
	<Style id="branch308_part79_style">
		<LineStyle>
			<width>6.980970149253731</width>
			<color>FF005ff3</color>
		</LineStyle>
	</Style>
	<Style id="branch308_part80_style">
		<LineStyle>
			<width>6.981876332622601</width>
			<color>FF005ff3</color>
		</LineStyle>
	</Style>
	<Style id="branch308_part81_style">
		<LineStyle>
			<width>6.982782515991471</width>
			<color>FF005ff3</color>
		</LineStyle>
	</Style>
	<Style id="branch308_part82_style">
		<LineStyle>
			<width>6.983688699360341</width>
			<color>FF005ff3</color>
		</LineStyle>
	</Style>
	<Style id="branch308_part83_style">
		<LineStyle>
			<width>6.984594882729211</width>
			<color>FF005ff3</color>
		</LineStyle>
	</Style>
	<Style id="branch308_part84_style">
		<LineStyle>
			<width>6.985501066098081</width>
			<color>FF0060f3</color>
		</LineStyle>
	</Style>
	<Style id="branch308_part85_style">
		<LineStyle>
			<width>6.986407249466951</width>
			<color>FF0060f3</color>
		</LineStyle>
	</Style>
	<Style id="branch308_part86_style">
		<LineStyle>
			<width>6.987313432835821</width>
			<color>FF0060f3</color>
		</LineStyle>
	</Style>
	<Style id="branch308_part87_style">
		<LineStyle>
			<width>6.988219616204691</width>
			<color>FF0060f3</color>
		</LineStyle>
	</Style>
	<Style id="branch308_part88_style">
		<LineStyle>
			<width>6.989125799573561</width>
			<color>FF0060f3</color>
		</LineStyle>
	</Style>
	<Style id="branch308_part89_style">
		<LineStyle>
			<width>6.990031982942431</width>
			<color>FF0060f3</color>
		</LineStyle>
	</Style>
	<Style id="branch308_part90_style">
		<LineStyle>
			<width>6.990938166311301</width>
			<color>FF0060f3</color>
		</LineStyle>
	</Style>
	<Style id="branch308_part91_style">
		<LineStyle>
			<width>6.9918443496801705</width>
			<color>FF0060f3</color>
		</LineStyle>
	</Style>
	<Style id="branch308_part92_style">
		<LineStyle>
			<width>6.9927505330490405</width>
			<color>FF0061f3</color>
		</LineStyle>
	</Style>
	<Style id="branch308_part93_style">
		<LineStyle>
			<width>6.99365671641791</width>
			<color>FF0061f3</color>
		</LineStyle>
	</Style>
	<Style id="branch308_part94_style">
		<LineStyle>
			<width>6.99456289978678</width>
			<color>FF0061f3</color>
		</LineStyle>
	</Style>
	<Style id="branch308_part95_style">
		<LineStyle>
			<width>6.99546908315565</width>
			<color>FF0061f3</color>
		</LineStyle>
	</Style>
	<Style id="branch308_part96_style">
		<LineStyle>
			<width>6.99637526652452</width>
			<color>FF0061f3</color>
		</LineStyle>
	</Style>
	<Style id="branch308_part97_style">
		<LineStyle>
			<width>6.99728144989339</width>
			<color>FF0061f3</color>
		</LineStyle>
	</Style>
	<Style id="branch308_part98_style">
		<LineStyle>
			<width>6.99818763326226</width>
			<color>FF0061f3</color>
		</LineStyle>
	</Style>
	<Style id="branch308_part99_style">
		<LineStyle>
			<width>6.99909381663113</width>
			<color>FF0061f3</color>
		</LineStyle>
	</Style>
	<Style id="branch308_part100_style">
		<LineStyle>
			<width>7.0</width>
			<color>FF0061f3</color>
		</LineStyle>
	</Style>
	<Style id="branch321_part1_style">
		<LineStyle>
			<width>5.765676697090701</width>
			<color>FF0056f3</color>
		</LineStyle>
	</Style>
	<Style id="branch321_part2_style">
		<LineStyle>
			<width>5.7781446092413</width>
			<color>FF0056f3</color>
		</LineStyle>
	</Style>
	<Style id="branch321_part3_style">
		<LineStyle>
			<width>5.7906125213919</width>
			<color>FF0056f3</color>
		</LineStyle>
	</Style>
	<Style id="branch321_part4_style">
		<LineStyle>
			<width>5.803080433542498</width>
			<color>FF0056f3</color>
		</LineStyle>
	</Style>
	<Style id="branch321_part5_style">
		<LineStyle>
			<width>5.815548345693097</width>
			<color>FF0057f3</color>
		</LineStyle>
	</Style>
	<Style id="branch321_part6_style">
		<LineStyle>
			<width>5.8280162578436965</width>
			<color>FF0057f3</color>
		</LineStyle>
	</Style>
	<Style id="branch321_part7_style">
		<LineStyle>
			<width>5.840484169994296</width>
			<color>FF0057f3</color>
		</LineStyle>
	</Style>
	<Style id="branch321_part8_style">
		<LineStyle>
			<width>5.852952082144894</width>
			<color>FF0057f3</color>
		</LineStyle>
	</Style>
	<Style id="branch321_part9_style">
		<LineStyle>
			<width>5.865419994295493</width>
			<color>FF0057f3</color>
		</LineStyle>
	</Style>
	<Style id="branch321_part10_style">
		<LineStyle>
			<width>5.877887906446093</width>
			<color>FF0057f3</color>
		</LineStyle>
	</Style>
	<Style id="branch321_part11_style">
		<LineStyle>
			<width>5.890355818596691</width>
			<color>FF0057f3</color>
		</LineStyle>
	</Style>
	<Style id="branch321_part12_style">
		<LineStyle>
			<width>5.90282373074729</width>
			<color>FF0057f3</color>
		</LineStyle>
	</Style>
	<Style id="branch321_part13_style">
		<LineStyle>
			<width>5.9152916428978894</width>
			<color>FF0057f3</color>
		</LineStyle>
	</Style>
	<Style id="branch321_part14_style">
		<LineStyle>
			<width>5.927759555048488</width>
			<color>FF0058f3</color>
		</LineStyle>
	</Style>
	<Style id="branch321_part15_style">
		<LineStyle>
			<width>5.940227467199087</width>
			<color>FF0058f3</color>
		</LineStyle>
	</Style>
	<Style id="branch321_part16_style">
		<LineStyle>
			<width>5.952695379349686</width>
			<color>FF0058f3</color>
		</LineStyle>
	</Style>
	<Style id="branch321_part17_style">
		<LineStyle>
			<width>5.965163291500285</width>
			<color>FF0058f3</color>
		</LineStyle>
	</Style>
	<Style id="branch321_part18_style">
		<LineStyle>
			<width>5.977631203650884</width>
			<color>FF0058f3</color>
		</LineStyle>
	</Style>
	<Style id="branch321_part19_style">
		<LineStyle>
			<width>5.990099115801483</width>
			<color>FF0058f3</color>
		</LineStyle>
	</Style>
	<Style id="branch321_part20_style">
		<LineStyle>
			<width>6.002567027952082</width>
			<color>FF0058f3</color>
		</LineStyle>
	</Style>
	<Style id="branch321_part21_style">
		<LineStyle>
			<width>6.015034940102681</width>
			<color>FF0058f3</color>
		</LineStyle>
	</Style>
	<Style id="branch321_part22_style">
		<LineStyle>
			<width>6.02750285225328</width>
			<color>FF0058f3</color>
		</LineStyle>
	</Style>
	<Style id="branch321_part23_style">
		<LineStyle>
			<width>6.039970764403879</width>
			<color>FF0058f3</color>
		</LineStyle>
	</Style>
	<Style id="branch321_part24_style">
		<LineStyle>
			<width>6.052438676554478</width>
			<color>FF0059f3</color>
		</LineStyle>
	</Style>
	<Style id="branch321_part25_style">
		<LineStyle>
			<width>6.064906588705076</width>
			<color>FF0059f3</color>
		</LineStyle>
	</Style>
	<Style id="branch321_part26_style">
		<LineStyle>
			<width>6.077374500855676</width>
			<color>FF0059f3</color>
		</LineStyle>
	</Style>
	<Style id="branch321_part27_style">
		<LineStyle>
			<width>6.089842413006275</width>
			<color>FF0059f3</color>
		</LineStyle>
	</Style>
	<Style id="branch321_part28_style">
		<LineStyle>
			<width>6.102310325156874</width>
			<color>FF0059f3</color>
		</LineStyle>
	</Style>
	<Style id="branch321_part29_style">
		<LineStyle>
			<width>6.114778237307473</width>
			<color>FF0059f3</color>
		</LineStyle>
	</Style>
	<Style id="branch321_part30_style">
		<LineStyle>
			<width>6.127246149458071</width>
			<color>FF0059f3</color>
		</LineStyle>
	</Style>
	<Style id="branch321_part31_style">
		<LineStyle>
			<width>6.139714061608671</width>
			<color>FF0059f3</color>
		</LineStyle>
	</Style>
	<Style id="branch321_part32_style">
		<LineStyle>
			<width>6.152181973759269</width>
			<color>FF0059f3</color>
		</LineStyle>
	</Style>
	<Style id="branch321_part33_style">
		<LineStyle>
			<width>6.164649885909869</width>
			<color>FF005af3</color>
		</LineStyle>
	</Style>
	<Style id="branch321_part34_style">
		<LineStyle>
			<width>6.177117798060468</width>
			<color>FF005af3</color>
		</LineStyle>
	</Style>
	<Style id="branch321_part35_style">
		<LineStyle>
			<width>6.189585710211067</width>
			<color>FF005af3</color>
		</LineStyle>
	</Style>
	<Style id="branch321_part36_style">
		<LineStyle>
			<width>6.202053622361666</width>
			<color>FF005af3</color>
		</LineStyle>
	</Style>
	<Style id="branch321_part37_style">
		<LineStyle>
			<width>6.214521534512264</width>
			<color>FF005af3</color>
		</LineStyle>
	</Style>
	<Style id="branch321_part38_style">
		<LineStyle>
			<width>6.226989446662863</width>
			<color>FF005af3</color>
		</LineStyle>
	</Style>
	<Style id="branch321_part39_style">
		<LineStyle>
			<width>6.239457358813462</width>
			<color>FF005af3</color>
		</LineStyle>
	</Style>
	<Style id="branch321_part40_style">
		<LineStyle>
			<width>6.251925270964062</width>
			<color>FF005af3</color>
		</LineStyle>
	</Style>
	<Style id="branch321_part41_style">
		<LineStyle>
			<width>6.26439318311466</width>
			<color>FF005af3</color>
		</LineStyle>
	</Style>
	<Style id="branch321_part42_style">
		<LineStyle>
			<width>6.27686109526526</width>
			<color>FF005bf3</color>
		</LineStyle>
	</Style>
	<Style id="branch321_part43_style">
		<LineStyle>
			<width>6.2893290074158585</width>
			<color>FF005bf3</color>
		</LineStyle>
	</Style>
	<Style id="branch321_part44_style">
		<LineStyle>
			<width>6.301796919566457</width>
			<color>FF005bf3</color>
		</LineStyle>
	</Style>
	<Style id="branch321_part45_style">
		<LineStyle>
			<width>6.314264831717056</width>
			<color>FF005bf3</color>
		</LineStyle>
	</Style>
	<Style id="branch321_part46_style">
		<LineStyle>
			<width>6.326732743867655</width>
			<color>FF005bf3</color>
		</LineStyle>
	</Style>
	<Style id="branch321_part47_style">
		<LineStyle>
			<width>6.339200656018255</width>
			<color>FF005bf3</color>
		</LineStyle>
	</Style>
	<Style id="branch321_part48_style">
		<LineStyle>
			<width>6.351668568168853</width>
			<color>FF005bf3</color>
		</LineStyle>
	</Style>
	<Style id="branch321_part49_style">
		<LineStyle>
			<width>6.364136480319452</width>
			<color>FF005bf3</color>
		</LineStyle>
	</Style>
	<Style id="branch321_part50_style">
		<LineStyle>
			<width>6.3766043924700515</width>
			<color>FF005bf3</color>
		</LineStyle>
	</Style>
	<Style id="branch321_part51_style">
		<LineStyle>
			<width>6.38907230462065</width>
			<color>FF005cf3</color>
		</LineStyle>
	</Style>
	<Style id="branch321_part52_style">
		<LineStyle>
			<width>6.401540216771249</width>
			<color>FF005cf3</color>
		</LineStyle>
	</Style>
	<Style id="branch321_part53_style">
		<LineStyle>
			<width>6.414008128921848</width>
			<color>FF005cf3</color>
		</LineStyle>
	</Style>
	<Style id="branch321_part54_style">
		<LineStyle>
			<width>6.426476041072447</width>
			<color>FF005cf3</color>
		</LineStyle>
	</Style>
	<Style id="branch321_part55_style">
		<LineStyle>
			<width>6.438943953223046</width>
			<color>FF005cf3</color>
		</LineStyle>
	</Style>
	<Style id="branch321_part56_style">
		<LineStyle>
			<width>6.451411865373645</width>
			<color>FF005cf3</color>
		</LineStyle>
	</Style>
	<Style id="branch321_part57_style">
		<LineStyle>
			<width>6.463879777524244</width>
			<color>FF005cf3</color>
		</LineStyle>
	</Style>
	<Style id="branch321_part58_style">
		<LineStyle>
			<width>6.476347689674843</width>
			<color>FF005cf3</color>
		</LineStyle>
	</Style>
	<Style id="branch321_part59_style">
		<LineStyle>
			<width>6.488815601825442</width>
			<color>FF005cf3</color>
		</LineStyle>
	</Style>
	<Style id="branch321_part60_style">
		<LineStyle>
			<width>6.501283513976041</width>
			<color>FF005df3</color>
		</LineStyle>
	</Style>
	<Style id="branch321_part61_style">
		<LineStyle>
			<width>6.51375142612664</width>
			<color>FF005df3</color>
		</LineStyle>
	</Style>
	<Style id="branch321_part62_style">
		<LineStyle>
			<width>6.526219338277238</width>
			<color>FF005df3</color>
		</LineStyle>
	</Style>
	<Style id="branch321_part63_style">
		<LineStyle>
			<width>6.538687250427838</width>
			<color>FF005df3</color>
		</LineStyle>
	</Style>
	<Style id="branch321_part64_style">
		<LineStyle>
			<width>6.5511551625784366</width>
			<color>FF005df3</color>
		</LineStyle>
	</Style>
	<Style id="branch321_part65_style">
		<LineStyle>
			<width>6.563623074729036</width>
			<color>FF005df3</color>
		</LineStyle>
	</Style>
	<Style id="branch321_part66_style">
		<LineStyle>
			<width>6.576090986879635</width>
			<color>FF005df3</color>
		</LineStyle>
	</Style>
	<Style id="branch321_part67_style">
		<LineStyle>
			<width>6.588558899030234</width>
			<color>FF005df3</color>
		</LineStyle>
	</Style>
	<Style id="branch321_part68_style">
		<LineStyle>
			<width>6.601026811180833</width>
			<color>FF005df3</color>
		</LineStyle>
	</Style>
	<Style id="branch321_part69_style">
		<LineStyle>
			<width>6.613494723331431</width>
			<color>FF005df3</color>
		</LineStyle>
	</Style>
	<Style id="branch321_part70_style">
		<LineStyle>
			<width>6.625962635482031</width>
			<color>FF005ef3</color>
		</LineStyle>
	</Style>
	<Style id="branch321_part71_style">
		<LineStyle>
			<width>6.6384305476326295</width>
			<color>FF005ef3</color>
		</LineStyle>
	</Style>
	<Style id="branch321_part72_style">
		<LineStyle>
			<width>6.650898459783229</width>
			<color>FF005ef3</color>
		</LineStyle>
	</Style>
	<Style id="branch321_part73_style">
		<LineStyle>
			<width>6.663366371933828</width>
			<color>FF005ef3</color>
		</LineStyle>
	</Style>
	<Style id="branch321_part74_style">
		<LineStyle>
			<width>6.675834284084427</width>
			<color>FF005ef3</color>
		</LineStyle>
	</Style>
	<Style id="branch321_part75_style">
		<LineStyle>
			<width>6.688302196235026</width>
			<color>FF005ef3</color>
		</LineStyle>
	</Style>
	<Style id="branch321_part76_style">
		<LineStyle>
			<width>6.700770108385624</width>
			<color>FF005ef3</color>
		</LineStyle>
	</Style>
	<Style id="branch321_part77_style">
		<LineStyle>
			<width>6.713238020536224</width>
			<color>FF005ef3</color>
		</LineStyle>
	</Style>
	<Style id="branch321_part78_style">
		<LineStyle>
			<width>6.7257059326868225</width>
			<color>FF005ef3</color>
		</LineStyle>
	</Style>
	<Style id="branch321_part79_style">
		<LineStyle>
			<width>6.738173844837422</width>
			<color>FF005ff3</color>
		</LineStyle>
	</Style>
	<Style id="branch321_part80_style">
		<LineStyle>
			<width>6.750641756988021</width>
			<color>FF005ff3</color>
		</LineStyle>
	</Style>
	<Style id="branch321_part81_style">
		<LineStyle>
			<width>6.763109669138619</width>
			<color>FF005ff3</color>
		</LineStyle>
	</Style>
	<Style id="branch321_part82_style">
		<LineStyle>
			<width>6.775577581289219</width>
			<color>FF005ff3</color>
		</LineStyle>
	</Style>
	<Style id="branch321_part83_style">
		<LineStyle>
			<width>6.788045493439817</width>
			<color>FF005ff3</color>
		</LineStyle>
	</Style>
	<Style id="branch321_part84_style">
		<LineStyle>
			<width>6.800513405590417</width>
			<color>FF005ff3</color>
		</LineStyle>
	</Style>
	<Style id="branch321_part85_style">
		<LineStyle>
			<width>6.8129813177410155</width>
			<color>FF005ff3</color>
		</LineStyle>
	</Style>
	<Style id="branch321_part86_style">
		<LineStyle>
			<width>6.825449229891614</width>
			<color>FF005ff3</color>
		</LineStyle>
	</Style>
	<Style id="branch321_part87_style">
		<LineStyle>
			<width>6.837917142042214</width>
			<color>FF005ff3</color>
		</LineStyle>
	</Style>
	<Style id="branch321_part88_style">
		<LineStyle>
			<width>6.850385054192812</width>
			<color>FF0060f3</color>
		</LineStyle>
	</Style>
	<Style id="branch321_part89_style">
		<LineStyle>
			<width>6.862852966343411</width>
			<color>FF0060f3</color>
		</LineStyle>
	</Style>
	<Style id="branch321_part90_style">
		<LineStyle>
			<width>6.87532087849401</width>
			<color>FF0060f3</color>
		</LineStyle>
	</Style>
	<Style id="branch321_part91_style">
		<LineStyle>
			<width>6.88778879064461</width>
			<color>FF0060f3</color>
		</LineStyle>
	</Style>
	<Style id="branch321_part92_style">
		<LineStyle>
			<width>6.900256702795208</width>
			<color>FF0060f3</color>
		</LineStyle>
	</Style>
	<Style id="branch321_part93_style">
		<LineStyle>
			<width>6.912724614945807</width>
			<color>FF0060f3</color>
		</LineStyle>
	</Style>
	<Style id="branch321_part94_style">
		<LineStyle>
			<width>6.925192527096406</width>
			<color>FF0060f3</color>
		</LineStyle>
	</Style>
	<Style id="branch321_part95_style">
		<LineStyle>
			<width>6.937660439247005</width>
			<color>FF0060f3</color>
		</LineStyle>
	</Style>
	<Style id="branch321_part96_style">
		<LineStyle>
			<width>6.950128351397604</width>
			<color>FF0060f3</color>
		</LineStyle>
	</Style>
	<Style id="branch321_part97_style">
		<LineStyle>
			<width>6.962596263548203</width>
			<color>FF0061f3</color>
		</LineStyle>
	</Style>
	<Style id="branch321_part98_style">
		<LineStyle>
			<width>6.975064175698803</width>
			<color>FF0061f3</color>
		</LineStyle>
	</Style>
	<Style id="branch321_part99_style">
		<LineStyle>
			<width>6.987532087849401</width>
			<color>FF0061f3</color>
		</LineStyle>
	</Style>
	<Style id="branch321_part100_style">
		<LineStyle>
			<width>7.0</width>
			<color>FF0061f3</color>
		</LineStyle>
	</Style>
	<Style id="branch341_part1_style">
		<LineStyle>
			<width>6.990831142447418</width>
			<color>FF005bf3</color>
		</LineStyle>
	</Style>
	<Style id="branch341_part2_style">
		<LineStyle>
			<width>6.990923757170172</width>
			<color>FF005bf3</color>
		</LineStyle>
	</Style>
	<Style id="branch341_part3_style">
		<LineStyle>
			<width>6.9910163718929255</width>
			<color>FF005bf3</color>
		</LineStyle>
	</Style>
	<Style id="branch341_part4_style">
		<LineStyle>
			<width>6.991108986615679</width>
			<color>FF005bf3</color>
		</LineStyle>
	</Style>
	<Style id="branch341_part5_style">
		<LineStyle>
			<width>6.991201601338432</width>
			<color>FF005bf3</color>
		</LineStyle>
	</Style>
	<Style id="branch341_part6_style">
		<LineStyle>
			<width>6.991294216061185</width>
			<color>FF005bf3</color>
		</LineStyle>
	</Style>
	<Style id="branch341_part7_style">
		<LineStyle>
			<width>6.991386830783939</width>
			<color>FF005bf3</color>
		</LineStyle>
	</Style>
	<Style id="branch341_part8_style">
		<LineStyle>
			<width>6.991479445506692</width>
			<color>FF005bf3</color>
		</LineStyle>
	</Style>
	<Style id="branch341_part9_style">
		<LineStyle>
			<width>6.991572060229446</width>
			<color>FF005cf3</color>
		</LineStyle>
	</Style>
	<Style id="branch341_part10_style">
		<LineStyle>
			<width>6.991664674952199</width>
			<color>FF005cf3</color>
		</LineStyle>
	</Style>
	<Style id="branch341_part11_style">
		<LineStyle>
			<width>6.991757289674952</width>
			<color>FF005cf3</color>
		</LineStyle>
	</Style>
	<Style id="branch341_part12_style">
		<LineStyle>
			<width>6.991849904397705</width>
			<color>FF005cf3</color>
		</LineStyle>
	</Style>
	<Style id="branch341_part13_style">
		<LineStyle>
			<width>6.9919425191204585</width>
			<color>FF005cf3</color>
		</LineStyle>
	</Style>
	<Style id="branch341_part14_style">
		<LineStyle>
			<width>6.9920351338432125</width>
			<color>FF005cf3</color>
		</LineStyle>
	</Style>
	<Style id="branch341_part15_style">
		<LineStyle>
			<width>6.992127748565966</width>
			<color>FF005cf3</color>
		</LineStyle>
	</Style>
	<Style id="branch341_part16_style">
		<LineStyle>
			<width>6.992220363288719</width>
			<color>FF005cf3</color>
		</LineStyle>
	</Style>
	<Style id="branch341_part17_style">
		<LineStyle>
			<width>6.992312978011472</width>
			<color>FF005cf3</color>
		</LineStyle>
	</Style>
	<Style id="branch341_part18_style">
		<LineStyle>
			<width>6.992405592734225</width>
			<color>FF005cf3</color>
		</LineStyle>
	</Style>
	<Style id="branch341_part19_style">
		<LineStyle>
			<width>6.992498207456979</width>
			<color>FF005cf3</color>
		</LineStyle>
	</Style>
	<Style id="branch341_part20_style">
		<LineStyle>
			<width>6.992590822179732</width>
			<color>FF005cf3</color>
		</LineStyle>
	</Style>
	<Style id="branch341_part21_style">
		<LineStyle>
			<width>6.992683436902485</width>
			<color>FF005cf3</color>
		</LineStyle>
	</Style>
	<Style id="branch341_part22_style">
		<LineStyle>
			<width>6.992776051625239</width>
			<color>FF005cf3</color>
		</LineStyle>
	</Style>
	<Style id="branch341_part23_style">
		<LineStyle>
			<width>6.992868666347992</width>
			<color>FF005cf3</color>
		</LineStyle>
	</Style>
	<Style id="branch341_part24_style">
		<LineStyle>
			<width>6.9929612810707455</width>
			<color>FF005cf3</color>
		</LineStyle>
	</Style>
	<Style id="branch341_part25_style">
		<LineStyle>
			<width>6.993053895793499</width>
			<color>FF005cf3</color>
		</LineStyle>
	</Style>
	<Style id="branch341_part26_style">
		<LineStyle>
			<width>6.993146510516252</width>
			<color>FF005cf3</color>
		</LineStyle>
	</Style>
	<Style id="branch341_part27_style">
		<LineStyle>
			<width>6.993239125239006</width>
			<color>FF005cf3</color>
		</LineStyle>
	</Style>
	<Style id="branch341_part28_style">
		<LineStyle>
			<width>6.993331739961759</width>
			<color>FF005cf3</color>
		</LineStyle>
	</Style>
	<Style id="branch341_part29_style">
		<LineStyle>
			<width>6.993424354684512</width>
			<color>FF005cf3</color>
		</LineStyle>
	</Style>
	<Style id="branch341_part30_style">
		<LineStyle>
			<width>6.993516969407265</width>
			<color>FF005cf3</color>
		</LineStyle>
	</Style>
	<Style id="branch341_part31_style">
		<LineStyle>
			<width>6.993609584130018</width>
			<color>FF005cf3</color>
		</LineStyle>
	</Style>
	<Style id="branch341_part32_style">
		<LineStyle>
			<width>6.993702198852772</width>
			<color>FF005cf3</color>
		</LineStyle>
	</Style>
	<Style id="branch341_part33_style">
		<LineStyle>
			<width>6.9937948135755255</width>
			<color>FF005cf3</color>
		</LineStyle>
	</Style>
	<Style id="branch341_part34_style">
		<LineStyle>
			<width>6.9938874282982795</width>
			<color>FF005cf3</color>
		</LineStyle>
	</Style>
	<Style id="branch341_part35_style">
		<LineStyle>
			<width>6.993980043021033</width>
			<color>FF005cf3</color>
		</LineStyle>
	</Style>
	<Style id="branch341_part36_style">
		<LineStyle>
			<width>6.994072657743786</width>
			<color>FF005cf3</color>
		</LineStyle>
	</Style>
	<Style id="branch341_part37_style">
		<LineStyle>
			<width>6.994165272466539</width>
			<color>FF005cf3</color>
		</LineStyle>
	</Style>
	<Style id="branch341_part38_style">
		<LineStyle>
			<width>6.994257887189292</width>
			<color>FF005cf3</color>
		</LineStyle>
	</Style>
	<Style id="branch341_part39_style">
		<LineStyle>
			<width>6.994350501912046</width>
			<color>FF005cf3</color>
		</LineStyle>
	</Style>
	<Style id="branch341_part40_style">
		<LineStyle>
			<width>6.994443116634799</width>
			<color>FF005cf3</color>
		</LineStyle>
	</Style>
	<Style id="branch341_part41_style">
		<LineStyle>
			<width>6.994535731357552</width>
			<color>FF005cf3</color>
		</LineStyle>
	</Style>
	<Style id="branch341_part42_style">
		<LineStyle>
			<width>6.994628346080306</width>
			<color>FF005cf3</color>
		</LineStyle>
	</Style>
	<Style id="branch341_part43_style">
		<LineStyle>
			<width>6.994720960803059</width>
			<color>FF005df3</color>
		</LineStyle>
	</Style>
	<Style id="branch341_part44_style">
		<LineStyle>
			<width>6.9948135755258125</width>
			<color>FF005df3</color>
		</LineStyle>
	</Style>
	<Style id="branch341_part45_style">
		<LineStyle>
			<width>6.994906190248566</width>
			<color>FF005df3</color>
		</LineStyle>
	</Style>
	<Style id="branch341_part46_style">
		<LineStyle>
			<width>6.994998804971319</width>
			<color>FF005df3</color>
		</LineStyle>
	</Style>
	<Style id="branch341_part47_style">
		<LineStyle>
			<width>6.995091419694073</width>
			<color>FF005df3</color>
		</LineStyle>
	</Style>
	<Style id="branch341_part48_style">
		<LineStyle>
			<width>6.995184034416826</width>
			<color>FF005df3</color>
		</LineStyle>
	</Style>
	<Style id="branch341_part49_style">
		<LineStyle>
			<width>6.99527664913958</width>
			<color>FF005df3</color>
		</LineStyle>
	</Style>
	<Style id="branch341_part50_style">
		<LineStyle>
			<width>6.995369263862333</width>
			<color>FF005df3</color>
		</LineStyle>
	</Style>
	<Style id="branch341_part51_style">
		<LineStyle>
			<width>6.995461878585086</width>
			<color>FF005df3</color>
		</LineStyle>
	</Style>
	<Style id="branch341_part52_style">
		<LineStyle>
			<width>6.995554493307839</width>
			<color>FF005df3</color>
		</LineStyle>
	</Style>
	<Style id="branch341_part53_style">
		<LineStyle>
			<width>6.995647108030592</width>
			<color>FF005df3</color>
		</LineStyle>
	</Style>
	<Style id="branch341_part54_style">
		<LineStyle>
			<width>6.995739722753346</width>
			<color>FF005df3</color>
		</LineStyle>
	</Style>
	<Style id="branch341_part55_style">
		<LineStyle>
			<width>6.9958323374761</width>
			<color>FF005df3</color>
		</LineStyle>
	</Style>
	<Style id="branch341_part56_style">
		<LineStyle>
			<width>6.995924952198853</width>
			<color>FF005df3</color>
		</LineStyle>
	</Style>
	<Style id="branch341_part57_style">
		<LineStyle>
			<width>6.996017566921606</width>
			<color>FF005df3</color>
		</LineStyle>
	</Style>
	<Style id="branch341_part58_style">
		<LineStyle>
			<width>6.996110181644359</width>
			<color>FF005df3</color>
		</LineStyle>
	</Style>
	<Style id="branch341_part59_style">
		<LineStyle>
			<width>6.996202796367113</width>
			<color>FF005df3</color>
		</LineStyle>
	</Style>
	<Style id="branch341_part60_style">
		<LineStyle>
			<width>6.996295411089866</width>
			<color>FF005df3</color>
		</LineStyle>
	</Style>
	<Style id="branch341_part61_style">
		<LineStyle>
			<width>6.996388025812619</width>
			<color>FF005df3</color>
		</LineStyle>
	</Style>
	<Style id="branch341_part62_style">
		<LineStyle>
			<width>6.996480640535373</width>
			<color>FF005df3</color>
		</LineStyle>
	</Style>
	<Style id="branch341_part63_style">
		<LineStyle>
			<width>6.996573255258126</width>
			<color>FF005df3</color>
		</LineStyle>
	</Style>
	<Style id="branch341_part64_style">
		<LineStyle>
			<width>6.9966658699808795</width>
			<color>FF005df3</color>
		</LineStyle>
	</Style>
	<Style id="branch341_part65_style">
		<LineStyle>
			<width>6.996758484703633</width>
			<color>FF005df3</color>
		</LineStyle>
	</Style>
	<Style id="branch341_part66_style">
		<LineStyle>
			<width>6.996851099426386</width>
			<color>FF005df3</color>
		</LineStyle>
	</Style>
	<Style id="branch341_part67_style">
		<LineStyle>
			<width>6.99694371414914</width>
			<color>FF005df3</color>
		</LineStyle>
	</Style>
	<Style id="branch341_part68_style">
		<LineStyle>
			<width>6.997036328871893</width>
			<color>FF005df3</color>
		</LineStyle>
	</Style>
	<Style id="branch341_part69_style">
		<LineStyle>
			<width>6.997128943594646</width>
			<color>FF005df3</color>
		</LineStyle>
	</Style>
	<Style id="branch341_part70_style">
		<LineStyle>
			<width>6.997221558317399</width>
			<color>FF005df3</color>
		</LineStyle>
	</Style>
	<Style id="branch341_part71_style">
		<LineStyle>
			<width>6.997314173040152</width>
			<color>FF005df3</color>
		</LineStyle>
	</Style>
	<Style id="branch341_part72_style">
		<LineStyle>
			<width>6.997406787762906</width>
			<color>FF005df3</color>
		</LineStyle>
	</Style>
	<Style id="branch341_part73_style">
		<LineStyle>
			<width>6.997499402485659</width>
			<color>FF005df3</color>
		</LineStyle>
	</Style>
	<Style id="branch341_part74_style">
		<LineStyle>
			<width>6.997592017208413</width>
			<color>FF005df3</color>
		</LineStyle>
	</Style>
	<Style id="branch341_part75_style">
		<LineStyle>
			<width>6.9976846319311665</width>
			<color>FF005df3</color>
		</LineStyle>
	</Style>
	<Style id="branch341_part76_style">
		<LineStyle>
			<width>6.99777724665392</width>
			<color>FF005ef3</color>
		</LineStyle>
	</Style>
	<Style id="branch341_part77_style">
		<LineStyle>
			<width>6.997869861376673</width>
			<color>FF005ef3</color>
		</LineStyle>
	</Style>
	<Style id="branch341_part78_style">
		<LineStyle>
			<width>6.997962476099426</width>
			<color>FF005ef3</color>
		</LineStyle>
	</Style>
	<Style id="branch341_part79_style">
		<LineStyle>
			<width>6.99805509082218</width>
			<color>FF005ef3</color>
		</LineStyle>
	</Style>
	<Style id="branch341_part80_style">
		<LineStyle>
			<width>6.998147705544933</width>
			<color>FF005ef3</color>
		</LineStyle>
	</Style>
	<Style id="branch341_part81_style">
		<LineStyle>
			<width>6.998240320267686</width>
			<color>FF005ef3</color>
		</LineStyle>
	</Style>
	<Style id="branch341_part82_style">
		<LineStyle>
			<width>6.99833293499044</width>
			<color>FF005ef3</color>
		</LineStyle>
	</Style>
	<Style id="branch341_part83_style">
		<LineStyle>
			<width>6.998425549713193</width>
			<color>FF005ef3</color>
		</LineStyle>
	</Style>
	<Style id="branch341_part84_style">
		<LineStyle>
			<width>6.998518164435946</width>
			<color>FF005ef3</color>
		</LineStyle>
	</Style>
	<Style id="branch341_part85_style">
		<LineStyle>
			<width>6.9986107791587</width>
			<color>FF005ef3</color>
		</LineStyle>
	</Style>
	<Style id="branch341_part86_style">
		<LineStyle>
			<width>6.998703393881453</width>
			<color>FF005ef3</color>
		</LineStyle>
	</Style>
	<Style id="branch341_part87_style">
		<LineStyle>
			<width>6.998796008604207</width>
			<color>FF005ef3</color>
		</LineStyle>
	</Style>
	<Style id="branch341_part88_style">
		<LineStyle>
			<width>6.99888862332696</width>
			<color>FF005ef3</color>
		</LineStyle>
	</Style>
	<Style id="branch341_part89_style">
		<LineStyle>
			<width>6.998981238049714</width>
			<color>FF005ef3</color>
		</LineStyle>
	</Style>
	<Style id="branch341_part90_style">
		<LineStyle>
			<width>6.999073852772467</width>
			<color>FF005ef3</color>
		</LineStyle>
	</Style>
	<Style id="branch341_part91_style">
		<LineStyle>
			<width>6.99916646749522</width>
			<color>FF005ef3</color>
		</LineStyle>
	</Style>
	<Style id="branch341_part92_style">
		<LineStyle>
			<width>6.999259082217973</width>
			<color>FF005ef3</color>
		</LineStyle>
	</Style>
	<Style id="branch341_part93_style">
		<LineStyle>
			<width>6.999351696940726</width>
			<color>FF005ef3</color>
		</LineStyle>
	</Style>
	<Style id="branch341_part94_style">
		<LineStyle>
			<width>6.99944431166348</width>
			<color>FF005ef3</color>
		</LineStyle>
	</Style>
	<Style id="branch341_part95_style">
		<LineStyle>
			<width>6.9995369263862335</width>
			<color>FF005ef3</color>
		</LineStyle>
	</Style>
	<Style id="branch341_part96_style">
		<LineStyle>
			<width>6.999629541108987</width>
			<color>FF005ef3</color>
		</LineStyle>
	</Style>
	<Style id="branch341_part97_style">
		<LineStyle>
			<width>6.99972215583174</width>
			<color>FF005ef3</color>
		</LineStyle>
	</Style>
	<Style id="branch341_part98_style">
		<LineStyle>
			<width>6.999814770554493</width>
			<color>FF005ef3</color>
		</LineStyle>
	</Style>
	<Style id="branch341_part99_style">
		<LineStyle>
			<width>6.999907385277247</width>
			<color>FF005ef3</color>
		</LineStyle>
	</Style>
	<Style id="branch341_part100_style">
		<LineStyle>
			<width>7.0</width>
			<color>FF005ef3</color>
		</LineStyle>
	</Style>
	<Style id="branch353_part1_style">
		<LineStyle>
			<width>4.590956620458892</width>
			<color>FF0056f3</color>
		</LineStyle>
	</Style>
	<Style id="branch353_part2_style">
		<LineStyle>
			<width>4.615290391969408</width>
			<color>FF0056f3</color>
		</LineStyle>
	</Style>
	<Style id="branch353_part3_style">
		<LineStyle>
			<width>4.639624163479924</width>
			<color>FF0056f3</color>
		</LineStyle>
	</Style>
	<Style id="branch353_part4_style">
		<LineStyle>
			<width>4.6639579349904405</width>
			<color>FF0057f3</color>
		</LineStyle>
	</Style>
	<Style id="branch353_part5_style">
		<LineStyle>
			<width>4.688291706500957</width>
			<color>FF0057f3</color>
		</LineStyle>
	</Style>
	<Style id="branch353_part6_style">
		<LineStyle>
			<width>4.712625478011472</width>
			<color>FF0057f3</color>
		</LineStyle>
	</Style>
	<Style id="branch353_part7_style">
		<LineStyle>
			<width>4.7369592495219885</width>
			<color>FF0057f3</color>
		</LineStyle>
	</Style>
	<Style id="branch353_part8_style">
		<LineStyle>
			<width>4.761293021032505</width>
			<color>FF0057f3</color>
		</LineStyle>
	</Style>
	<Style id="branch353_part9_style">
		<LineStyle>
			<width>4.785626792543021</width>
			<color>FF0057f3</color>
		</LineStyle>
	</Style>
	<Style id="branch353_part10_style">
		<LineStyle>
			<width>4.8099605640535374</width>
			<color>FF0058f3</color>
		</LineStyle>
	</Style>
	<Style id="branch353_part11_style">
		<LineStyle>
			<width>4.834294335564054</width>
			<color>FF0058f3</color>
		</LineStyle>
	</Style>
	<Style id="branch353_part12_style">
		<LineStyle>
			<width>4.85862810707457</width>
			<color>FF0058f3</color>
		</LineStyle>
	</Style>
	<Style id="branch353_part13_style">
		<LineStyle>
			<width>4.882961878585086</width>
			<color>FF0058f3</color>
		</LineStyle>
	</Style>
	<Style id="branch353_part14_style">
		<LineStyle>
			<width>4.907295650095603</width>
			<color>FF0058f3</color>
		</LineStyle>
	</Style>
	<Style id="branch353_part15_style">
		<LineStyle>
			<width>4.931629421606119</width>
			<color>FF0058f3</color>
		</LineStyle>
	</Style>
	<Style id="branch353_part16_style">
		<LineStyle>
			<width>4.955963193116635</width>
			<color>FF0059f3</color>
		</LineStyle>
	</Style>
	<Style id="branch353_part17_style">
		<LineStyle>
			<width>4.980296964627151</width>
			<color>FF0059f3</color>
		</LineStyle>
	</Style>
	<Style id="branch353_part18_style">
		<LineStyle>
			<width>5.004630736137667</width>
			<color>FF0059f3</color>
		</LineStyle>
	</Style>
	<Style id="branch353_part19_style">
		<LineStyle>
			<width>5.028964507648183</width>
			<color>FF0059f3</color>
		</LineStyle>
	</Style>
	<Style id="branch353_part20_style">
		<LineStyle>
			<width>5.0532982791587</width>
			<color>FF0059f3</color>
		</LineStyle>
	</Style>
	<Style id="branch353_part21_style">
		<LineStyle>
			<width>5.077632050669216</width>
			<color>FF0059f3</color>
		</LineStyle>
	</Style>
	<Style id="branch353_part22_style">
		<LineStyle>
			<width>5.101965822179732</width>
			<color>FF0059f3</color>
		</LineStyle>
	</Style>
	<Style id="branch353_part23_style">
		<LineStyle>
			<width>5.1262995936902485</width>
			<color>FF005af3</color>
		</LineStyle>
	</Style>
	<Style id="branch353_part24_style">
		<LineStyle>
			<width>5.150633365200765</width>
			<color>FF005af3</color>
		</LineStyle>
	</Style>
	<Style id="branch353_part25_style">
		<LineStyle>
			<width>5.174967136711281</width>
			<color>FF005af3</color>
		</LineStyle>
	</Style>
	<Style id="branch353_part26_style">
		<LineStyle>
			<width>5.199300908221797</width>
			<color>FF005af3</color>
		</LineStyle>
	</Style>
	<Style id="branch353_part27_style">
		<LineStyle>
			<width>5.223634679732314</width>
			<color>FF005af3</color>
		</LineStyle>
	</Style>
	<Style id="branch353_part28_style">
		<LineStyle>
			<width>5.24796845124283</width>
			<color>FF005af3</color>
		</LineStyle>
	</Style>
	<Style id="branch353_part29_style">
		<LineStyle>
			<width>5.272302222753346</width>
			<color>FF005bf3</color>
		</LineStyle>
	</Style>
	<Style id="branch353_part30_style">
		<LineStyle>
			<width>5.296635994263863</width>
			<color>FF005bf3</color>
		</LineStyle>
	</Style>
	<Style id="branch353_part31_style">
		<LineStyle>
			<width>5.320969765774379</width>
			<color>FF005bf3</color>
		</LineStyle>
	</Style>
	<Style id="branch353_part32_style">
		<LineStyle>
			<width>5.345303537284895</width>
			<color>FF005bf3</color>
		</LineStyle>
	</Style>
	<Style id="branch353_part33_style">
		<LineStyle>
			<width>5.3696373087954115</width>
			<color>FF005bf3</color>
		</LineStyle>
	</Style>
	<Style id="branch353_part34_style">
		<LineStyle>
			<width>5.393971080305928</width>
			<color>FF005bf3</color>
		</LineStyle>
	</Style>
	<Style id="branch353_part35_style">
		<LineStyle>
			<width>5.418304851816444</width>
			<color>FF005cf3</color>
		</LineStyle>
	</Style>
	<Style id="branch353_part36_style">
		<LineStyle>
			<width>5.44263862332696</width>
			<color>FF005cf3</color>
		</LineStyle>
	</Style>
	<Style id="branch353_part37_style">
		<LineStyle>
			<width>5.466972394837477</width>
			<color>FF005cf3</color>
		</LineStyle>
	</Style>
	<Style id="branch353_part38_style">
		<LineStyle>
			<width>5.491306166347993</width>
			<color>FF005cf3</color>
		</LineStyle>
	</Style>
	<Style id="branch353_part39_style">
		<LineStyle>
			<width>5.515639937858508</width>
			<color>FF005cf3</color>
		</LineStyle>
	</Style>
	<Style id="branch353_part40_style">
		<LineStyle>
			<width>5.539973709369025</width>
			<color>FF005cf3</color>
		</LineStyle>
	</Style>
	<Style id="branch353_part41_style">
		<LineStyle>
			<width>5.564307480879541</width>
			<color>FF005df3</color>
		</LineStyle>
	</Style>
	<Style id="branch353_part42_style">
		<LineStyle>
			<width>5.588641252390057</width>
			<color>FF005df3</color>
		</LineStyle>
	</Style>
	<Style id="branch353_part43_style">
		<LineStyle>
			<width>5.612975023900574</width>
			<color>FF005df3</color>
		</LineStyle>
	</Style>
	<Style id="branch353_part44_style">
		<LineStyle>
			<width>5.63730879541109</width>
			<color>FF005df3</color>
		</LineStyle>
	</Style>
	<Style id="branch353_part45_style">
		<LineStyle>
			<width>5.661642566921606</width>
			<color>FF005df3</color>
		</LineStyle>
	</Style>
	<Style id="branch353_part46_style">
		<LineStyle>
			<width>5.6859763384321225</width>
			<color>FF005df3</color>
		</LineStyle>
	</Style>
	<Style id="branch353_part47_style">
		<LineStyle>
			<width>5.710310109942638</width>
			<color>FF005df3</color>
		</LineStyle>
	</Style>
	<Style id="branch353_part48_style">
		<LineStyle>
			<width>5.734643881453154</width>
			<color>FF005ef3</color>
		</LineStyle>
	</Style>
	<Style id="branch353_part49_style">
		<LineStyle>
			<width>5.7589776529636705</width>
			<color>FF005ef3</color>
		</LineStyle>
	</Style>
	<Style id="branch353_part50_style">
		<LineStyle>
			<width>5.783311424474187</width>
			<color>FF005ef3</color>
		</LineStyle>
	</Style>
	<Style id="branch353_part51_style">
		<LineStyle>
			<width>5.807645195984703</width>
			<color>FF005ef3</color>
		</LineStyle>
	</Style>
	<Style id="branch353_part52_style">
		<LineStyle>
			<width>5.831978967495219</width>
			<color>FF005ef3</color>
		</LineStyle>
	</Style>
	<Style id="branch353_part53_style">
		<LineStyle>
			<width>5.856312739005736</width>
			<color>FF005ef3</color>
		</LineStyle>
	</Style>
	<Style id="branch353_part54_style">
		<LineStyle>
			<width>5.880646510516252</width>
			<color>FF005ff3</color>
		</LineStyle>
	</Style>
	<Style id="branch353_part55_style">
		<LineStyle>
			<width>5.904980282026768</width>
			<color>FF005ff3</color>
		</LineStyle>
	</Style>
	<Style id="branch353_part56_style">
		<LineStyle>
			<width>5.929314053537285</width>
			<color>FF005ff3</color>
		</LineStyle>
	</Style>
	<Style id="branch353_part57_style">
		<LineStyle>
			<width>5.953647825047801</width>
			<color>FF005ff3</color>
		</LineStyle>
	</Style>
	<Style id="branch353_part58_style">
		<LineStyle>
			<width>5.977981596558317</width>
			<color>FF005ff3</color>
		</LineStyle>
	</Style>
	<Style id="branch353_part59_style">
		<LineStyle>
			<width>6.0023153680688335</width>
			<color>FF005ff3</color>
		</LineStyle>
	</Style>
	<Style id="branch353_part60_style">
		<LineStyle>
			<width>6.02664913957935</width>
			<color>FF0060f3</color>
		</LineStyle>
	</Style>
	<Style id="branch353_part61_style">
		<LineStyle>
			<width>6.050982911089866</width>
			<color>FF0060f3</color>
		</LineStyle>
	</Style>
	<Style id="branch353_part62_style">
		<LineStyle>
			<width>6.075316682600382</width>
			<color>FF0060f3</color>
		</LineStyle>
	</Style>
	<Style id="branch353_part63_style">
		<LineStyle>
			<width>6.099650454110899</width>
			<color>FF0060f3</color>
		</LineStyle>
	</Style>
	<Style id="branch353_part64_style">
		<LineStyle>
			<width>6.123984225621415</width>
			<color>FF0060f3</color>
		</LineStyle>
	</Style>
	<Style id="branch353_part65_style">
		<LineStyle>
			<width>6.148317997131931</width>
			<color>FF0060f3</color>
		</LineStyle>
	</Style>
	<Style id="branch353_part66_style">
		<LineStyle>
			<width>6.172651768642448</width>
			<color>FF0060f3</color>
		</LineStyle>
	</Style>
	<Style id="branch353_part67_style">
		<LineStyle>
			<width>6.196985540152963</width>
			<color>FF0061f3</color>
		</LineStyle>
	</Style>
	<Style id="branch353_part68_style">
		<LineStyle>
			<width>6.221319311663479</width>
			<color>FF0061f3</color>
		</LineStyle>
	</Style>
	<Style id="branch353_part69_style">
		<LineStyle>
			<width>6.245653083173996</width>
			<color>FF0061f3</color>
		</LineStyle>
	</Style>
	<Style id="branch353_part70_style">
		<LineStyle>
			<width>6.269986854684512</width>
			<color>FF0061f3</color>
		</LineStyle>
	</Style>
	<Style id="branch353_part71_style">
		<LineStyle>
			<width>6.294320626195028</width>
			<color>FF0061f3</color>
		</LineStyle>
	</Style>
	<Style id="branch353_part72_style">
		<LineStyle>
			<width>6.3186543977055445</width>
			<color>FF0061f3</color>
		</LineStyle>
	</Style>
	<Style id="branch353_part73_style">
		<LineStyle>
			<width>6.342988169216061</width>
			<color>FF0062f3</color>
		</LineStyle>
	</Style>
	<Style id="branch353_part74_style">
		<LineStyle>
			<width>6.367321940726577</width>
			<color>FF0062f3</color>
		</LineStyle>
	</Style>
	<Style id="branch353_part75_style">
		<LineStyle>
			<width>6.391655712237093</width>
			<color>FF0062f3</color>
		</LineStyle>
	</Style>
	<Style id="branch353_part76_style">
		<LineStyle>
			<width>6.41598948374761</width>
			<color>FF0062f3</color>
		</LineStyle>
	</Style>
	<Style id="branch353_part77_style">
		<LineStyle>
			<width>6.440323255258126</width>
			<color>FF0062f3</color>
		</LineStyle>
	</Style>
	<Style id="branch353_part78_style">
		<LineStyle>
			<width>6.464657026768642</width>
			<color>FF0062f3</color>
		</LineStyle>
	</Style>
	<Style id="branch353_part79_style">
		<LineStyle>
			<width>6.488990798279159</width>
			<color>FF0063f3</color>
		</LineStyle>
	</Style>
	<Style id="branch353_part80_style">
		<LineStyle>
			<width>6.513324569789675</width>
			<color>FF0063f3</color>
		</LineStyle>
	</Style>
	<Style id="branch353_part81_style">
		<LineStyle>
			<width>6.537658341300191</width>
			<color>FF0063f3</color>
		</LineStyle>
	</Style>
	<Style id="branch353_part82_style">
		<LineStyle>
			<width>6.5619921128107075</width>
			<color>FF0063f3</color>
		</LineStyle>
	</Style>
	<Style id="branch353_part83_style">
		<LineStyle>
			<width>6.586325884321224</width>
			<color>FF0063f3</color>
		</LineStyle>
	</Style>
	<Style id="branch353_part84_style">
		<LineStyle>
			<width>6.61065965583174</width>
			<color>FF0063f3</color>
		</LineStyle>
	</Style>
	<Style id="branch353_part85_style">
		<LineStyle>
			<width>6.634993427342256</width>
			<color>FF0063f3</color>
		</LineStyle>
	</Style>
	<Style id="branch353_part86_style">
		<LineStyle>
			<width>6.659327198852773</width>
			<color>FF0064f3</color>
		</LineStyle>
	</Style>
	<Style id="branch353_part87_style">
		<LineStyle>
			<width>6.683660970363289</width>
			<color>FF0064f3</color>
		</LineStyle>
	</Style>
	<Style id="branch353_part88_style">
		<LineStyle>
			<width>6.707994741873805</width>
			<color>FF0064f3</color>
		</LineStyle>
	</Style>
	<Style id="branch353_part89_style">
		<LineStyle>
			<width>6.732328513384321</width>
			<color>FF0064f3</color>
		</LineStyle>
	</Style>
	<Style id="branch353_part90_style">
		<LineStyle>
			<width>6.756662284894837</width>
			<color>FF0064f3</color>
		</LineStyle>
	</Style>
	<Style id="branch353_part91_style">
		<LineStyle>
			<width>6.780996056405353</width>
			<color>FF0064f3</color>
		</LineStyle>
	</Style>
	<Style id="branch353_part92_style">
		<LineStyle>
			<width>6.80532982791587</width>
			<color>FF0065f3</color>
		</LineStyle>
	</Style>
	<Style id="branch353_part93_style">
		<LineStyle>
			<width>6.829663599426386</width>
			<color>FF0065f3</color>
		</LineStyle>
	</Style>
	<Style id="branch353_part94_style">
		<LineStyle>
			<width>6.853997370936902</width>
			<color>FF0065f3</color>
		</LineStyle>
	</Style>
	<Style id="branch353_part95_style">
		<LineStyle>
			<width>6.8783311424474185</width>
			<color>FF0065f3</color>
		</LineStyle>
	</Style>
	<Style id="branch353_part96_style">
		<LineStyle>
			<width>6.902664913957935</width>
			<color>FF0065f3</color>
		</LineStyle>
	</Style>
	<Style id="branch353_part97_style">
		<LineStyle>
			<width>6.926998685468451</width>
			<color>FF0065f3</color>
		</LineStyle>
	</Style>
	<Style id="branch353_part98_style">
		<LineStyle>
			<width>6.951332456978967</width>
			<color>FF0066f3</color>
		</LineStyle>
	</Style>
	<Style id="branch353_part99_style">
		<LineStyle>
			<width>6.975666228489484</width>
			<color>FF0066f3</color>
		</LineStyle>
	</Style>
	<Style id="branch353_part100_style">
		<LineStyle>
			<width>7.0</width>
			<color>FF0066f3</color>
		</LineStyle>
	</Style>
	<Style id="branch356_part1_style">
		<LineStyle>
			<width>4.56417004048583</width>
			<color>FF0057f3</color>
		</LineStyle>
	</Style>
	<Style id="branch356_part2_style">
		<LineStyle>
			<width>4.588774383511225</width>
			<color>FF0057f3</color>
		</LineStyle>
	</Style>
	<Style id="branch356_part3_style">
		<LineStyle>
			<width>4.613378726536621</width>
			<color>FF0058f3</color>
		</LineStyle>
	</Style>
	<Style id="branch356_part4_style">
		<LineStyle>
			<width>4.637983069562017</width>
			<color>FF0058f3</color>
		</LineStyle>
	</Style>
	<Style id="branch356_part5_style">
		<LineStyle>
			<width>4.6625874125874125</width>
			<color>FF0058f3</color>
		</LineStyle>
	</Style>
	<Style id="branch356_part6_style">
		<LineStyle>
			<width>4.687191755612808</width>
			<color>FF0058f3</color>
		</LineStyle>
	</Style>
	<Style id="branch356_part7_style">
		<LineStyle>
			<width>4.711796098638204</width>
			<color>FF0058f3</color>
		</LineStyle>
	</Style>
	<Style id="branch356_part8_style">
		<LineStyle>
			<width>4.7364004416636</width>
			<color>FF0058f3</color>
		</LineStyle>
	</Style>
	<Style id="branch356_part9_style">
		<LineStyle>
			<width>4.761004784688995</width>
			<color>FF0058f3</color>
		</LineStyle>
	</Style>
	<Style id="branch356_part10_style">
		<LineStyle>
			<width>4.785609127714391</width>
			<color>FF0058f3</color>
		</LineStyle>
	</Style>
	<Style id="branch356_part11_style">
		<LineStyle>
			<width>4.810213470739786</width>
			<color>FF0058f3</color>
		</LineStyle>
	</Style>
	<Style id="branch356_part12_style">
		<LineStyle>
			<width>4.8348178137651825</width>
			<color>FF0058f3</color>
		</LineStyle>
	</Style>
	<Style id="branch356_part13_style">
		<LineStyle>
			<width>4.859422156790577</width>
			<color>FF0058f3</color>
		</LineStyle>
	</Style>
	<Style id="branch356_part14_style">
		<LineStyle>
			<width>4.884026499815973</width>
			<color>FF0059f3</color>
		</LineStyle>
	</Style>
	<Style id="branch356_part15_style">
		<LineStyle>
			<width>4.908630842841369</width>
			<color>FF0059f3</color>
		</LineStyle>
	</Style>
	<Style id="branch356_part16_style">
		<LineStyle>
			<width>4.933235185866765</width>
			<color>FF0059f3</color>
		</LineStyle>
	</Style>
	<Style id="branch356_part17_style">
		<LineStyle>
			<width>4.95783952889216</width>
			<color>FF0059f3</color>
		</LineStyle>
	</Style>
	<Style id="branch356_part18_style">
		<LineStyle>
			<width>4.982443871917556</width>
			<color>FF0059f3</color>
		</LineStyle>
	</Style>
	<Style id="branch356_part19_style">
		<LineStyle>
			<width>5.007048214942952</width>
			<color>FF0059f3</color>
		</LineStyle>
	</Style>
	<Style id="branch356_part20_style">
		<LineStyle>
			<width>5.031652557968347</width>
			<color>FF0059f3</color>
		</LineStyle>
	</Style>
	<Style id="branch356_part21_style">
		<LineStyle>
			<width>5.056256900993743</width>
			<color>FF0059f3</color>
		</LineStyle>
	</Style>
	<Style id="branch356_part22_style">
		<LineStyle>
			<width>5.080861244019139</width>
			<color>FF0059f3</color>
		</LineStyle>
	</Style>
	<Style id="branch356_part23_style">
		<LineStyle>
			<width>5.1054655870445345</width>
			<color>FF0059f3</color>
		</LineStyle>
	</Style>
	<Style id="branch356_part24_style">
		<LineStyle>
			<width>5.130069930069929</width>
			<color>FF0059f3</color>
		</LineStyle>
	</Style>
	<Style id="branch356_part25_style">
		<LineStyle>
			<width>5.154674273095326</width>
			<color>FF0059f3</color>
		</LineStyle>
	</Style>
	<Style id="branch356_part26_style">
		<LineStyle>
			<width>5.179278616120722</width>
			<color>FF005af3</color>
		</LineStyle>
	</Style>
	<Style id="branch356_part27_style">
		<LineStyle>
			<width>5.203882959146117</width>
			<color>FF005af3</color>
		</LineStyle>
	</Style>
	<Style id="branch356_part28_style">
		<LineStyle>
			<width>5.228487302171512</width>
			<color>FF005af3</color>
		</LineStyle>
	</Style>
	<Style id="branch356_part29_style">
		<LineStyle>
			<width>5.253091645196909</width>
			<color>FF005af3</color>
		</LineStyle>
	</Style>
	<Style id="branch356_part30_style">
		<LineStyle>
			<width>5.277695988222304</width>
			<color>FF005af3</color>
		</LineStyle>
	</Style>
	<Style id="branch356_part31_style">
		<LineStyle>
			<width>5.302300331247699</width>
			<color>FF005af3</color>
		</LineStyle>
	</Style>
	<Style id="branch356_part32_style">
		<LineStyle>
			<width>5.326904674273095</width>
			<color>FF005af3</color>
		</LineStyle>
	</Style>
	<Style id="branch356_part33_style">
		<LineStyle>
			<width>5.351509017298491</width>
			<color>FF005af3</color>
		</LineStyle>
	</Style>
	<Style id="branch356_part34_style">
		<LineStyle>
			<width>5.376113360323886</width>
			<color>FF005af3</color>
		</LineStyle>
	</Style>
	<Style id="branch356_part35_style">
		<LineStyle>
			<width>5.400717703349282</width>
			<color>FF005af3</color>
		</LineStyle>
	</Style>
	<Style id="branch356_part36_style">
		<LineStyle>
			<width>5.425322046374678</width>
			<color>FF005af3</color>
		</LineStyle>
	</Style>
	<Style id="branch356_part37_style">
		<LineStyle>
			<width>5.449926389400074</width>
			<color>FF005af3</color>
		</LineStyle>
	</Style>
	<Style id="branch356_part38_style">
		<LineStyle>
			<width>5.474530732425469</width>
			<color>FF005bf3</color>
		</LineStyle>
	</Style>
	<Style id="branch356_part39_style">
		<LineStyle>
			<width>5.499135075450865</width>
			<color>FF005bf3</color>
		</LineStyle>
	</Style>
	<Style id="branch356_part40_style">
		<LineStyle>
			<width>5.523739418476261</width>
			<color>FF005bf3</color>
		</LineStyle>
	</Style>
	<Style id="branch356_part41_style">
		<LineStyle>
			<width>5.5483437615016555</width>
			<color>FF005bf3</color>
		</LineStyle>
	</Style>
	<Style id="branch356_part42_style">
		<LineStyle>
			<width>5.572948104527052</width>
			<color>FF005bf3</color>
		</LineStyle>
	</Style>
	<Style id="branch356_part43_style">
		<LineStyle>
			<width>5.597552447552447</width>
			<color>FF005bf3</color>
		</LineStyle>
	</Style>
	<Style id="branch356_part44_style">
		<LineStyle>
			<width>5.622156790577843</width>
			<color>FF005bf3</color>
		</LineStyle>
	</Style>
	<Style id="branch356_part45_style">
		<LineStyle>
			<width>5.646761133603239</width>
			<color>FF005bf3</color>
		</LineStyle>
	</Style>
	<Style id="branch356_part46_style">
		<LineStyle>
			<width>5.671365476628635</width>
			<color>FF005bf3</color>
		</LineStyle>
	</Style>
	<Style id="branch356_part47_style">
		<LineStyle>
			<width>5.69596981965403</width>
			<color>FF005bf3</color>
		</LineStyle>
	</Style>
	<Style id="branch356_part48_style">
		<LineStyle>
			<width>5.720574162679426</width>
			<color>FF005bf3</color>
		</LineStyle>
	</Style>
	<Style id="branch356_part49_style">
		<LineStyle>
			<width>5.745178505704821</width>
			<color>FF005bf3</color>
		</LineStyle>
	</Style>
	<Style id="branch356_part50_style">
		<LineStyle>
			<width>5.769782848730217</width>
			<color>FF005cf3</color>
		</LineStyle>
	</Style>
	<Style id="branch356_part51_style">
		<LineStyle>
			<width>5.794387191755613</width>
			<color>FF005cf3</color>
		</LineStyle>
	</Style>
	<Style id="branch356_part52_style">
		<LineStyle>
			<width>5.818991534781009</width>
			<color>FF005cf3</color>
		</LineStyle>
	</Style>
	<Style id="branch356_part53_style">
		<LineStyle>
			<width>5.843595877806404</width>
			<color>FF005cf3</color>
		</LineStyle>
	</Style>
	<Style id="branch356_part54_style">
		<LineStyle>
			<width>5.8682002208318</width>
			<color>FF005cf3</color>
		</LineStyle>
	</Style>
	<Style id="branch356_part55_style">
		<LineStyle>
			<width>5.8928045638571955</width>
			<color>FF005cf3</color>
		</LineStyle>
	</Style>
	<Style id="branch356_part56_style">
		<LineStyle>
			<width>5.917408906882591</width>
			<color>FF005cf3</color>
		</LineStyle>
	</Style>
	<Style id="branch356_part57_style">
		<LineStyle>
			<width>5.942013249907987</width>
			<color>FF005cf3</color>
		</LineStyle>
	</Style>
	<Style id="branch356_part58_style">
		<LineStyle>
			<width>5.966617592933383</width>
			<color>FF005cf3</color>
		</LineStyle>
	</Style>
	<Style id="branch356_part59_style">
		<LineStyle>
			<width>5.991221935958778</width>
			<color>FF005cf3</color>
		</LineStyle>
	</Style>
	<Style id="branch356_part60_style">
		<LineStyle>
			<width>6.015826278984173</width>
			<color>FF005cf3</color>
		</LineStyle>
	</Style>
	<Style id="branch356_part61_style">
		<LineStyle>
			<width>6.040430622009569</width>
			<color>FF005cf3</color>
		</LineStyle>
	</Style>
	<Style id="branch356_part62_style">
		<LineStyle>
			<width>6.065034965034965</width>
			<color>FF005df3</color>
		</LineStyle>
	</Style>
	<Style id="branch356_part63_style">
		<LineStyle>
			<width>6.089639308060361</width>
			<color>FF005df3</color>
		</LineStyle>
	</Style>
	<Style id="branch356_part64_style">
		<LineStyle>
			<width>6.114243651085756</width>
			<color>FF005df3</color>
		</LineStyle>
	</Style>
	<Style id="branch356_part65_style">
		<LineStyle>
			<width>6.138847994111153</width>
			<color>FF005df3</color>
		</LineStyle>
	</Style>
	<Style id="branch356_part66_style">
		<LineStyle>
			<width>6.1634523371365475</width>
			<color>FF005df3</color>
		</LineStyle>
	</Style>
	<Style id="branch356_part67_style">
		<LineStyle>
			<width>6.188056680161943</width>
			<color>FF005df3</color>
		</LineStyle>
	</Style>
	<Style id="branch356_part68_style">
		<LineStyle>
			<width>6.212661023187339</width>
			<color>FF005df3</color>
		</LineStyle>
	</Style>
	<Style id="branch356_part69_style">
		<LineStyle>
			<width>6.237265366212735</width>
			<color>FF005df3</color>
		</LineStyle>
	</Style>
	<Style id="branch356_part70_style">
		<LineStyle>
			<width>6.26186970923813</width>
			<color>FF005df3</color>
		</LineStyle>
	</Style>
	<Style id="branch356_part71_style">
		<LineStyle>
			<width>6.286474052263526</width>
			<color>FF005df3</color>
		</LineStyle>
	</Style>
	<Style id="branch356_part72_style">
		<LineStyle>
			<width>6.311078395288922</width>
			<color>FF005df3</color>
		</LineStyle>
	</Style>
	<Style id="branch356_part73_style">
		<LineStyle>
			<width>6.335682738314317</width>
			<color>FF005ef3</color>
		</LineStyle>
	</Style>
	<Style id="branch356_part74_style">
		<LineStyle>
			<width>6.360287081339713</width>
			<color>FF005ef3</color>
		</LineStyle>
	</Style>
	<Style id="branch356_part75_style">
		<LineStyle>
			<width>6.384891424365108</width>
			<color>FF005ef3</color>
		</LineStyle>
	</Style>
	<Style id="branch356_part76_style">
		<LineStyle>
			<width>6.409495767390505</width>
			<color>FF005ef3</color>
		</LineStyle>
	</Style>
	<Style id="branch356_part77_style">
		<LineStyle>
			<width>6.4341001104159</width>
			<color>FF005ef3</color>
		</LineStyle>
	</Style>
	<Style id="branch356_part78_style">
		<LineStyle>
			<width>6.458704453441296</width>
			<color>FF005ef3</color>
		</LineStyle>
	</Style>
	<Style id="branch356_part79_style">
		<LineStyle>
			<width>6.483308796466691</width>
			<color>FF005ef3</color>
		</LineStyle>
	</Style>
	<Style id="branch356_part80_style">
		<LineStyle>
			<width>6.507913139492087</width>
			<color>FF005ef3</color>
		</LineStyle>
	</Style>
	<Style id="branch356_part81_style">
		<LineStyle>
			<width>6.532517482517482</width>
			<color>FF005ef3</color>
		</LineStyle>
	</Style>
	<Style id="branch356_part82_style">
		<LineStyle>
			<width>6.557121825542878</width>
			<color>FF005ef3</color>
		</LineStyle>
	</Style>
	<Style id="branch356_part83_style">
		<LineStyle>
			<width>6.581726168568274</width>
			<color>FF005ef3</color>
		</LineStyle>
	</Style>
	<Style id="branch356_part84_style">
		<LineStyle>
			<width>6.6063305115936695</width>
			<color>FF005ef3</color>
		</LineStyle>
	</Style>
	<Style id="branch356_part85_style">
		<LineStyle>
			<width>6.630934854619065</width>
			<color>FF005ff3</color>
		</LineStyle>
	</Style>
	<Style id="branch356_part86_style">
		<LineStyle>
			<width>6.65553919764446</width>
			<color>FF005ff3</color>
		</LineStyle>
	</Style>
	<Style id="branch356_part87_style">
		<LineStyle>
			<width>6.680143540669857</width>
			<color>FF005ff3</color>
		</LineStyle>
	</Style>
	<Style id="branch356_part88_style">
		<LineStyle>
			<width>6.704747883695252</width>
			<color>FF005ff3</color>
		</LineStyle>
	</Style>
	<Style id="branch356_part89_style">
		<LineStyle>
			<width>6.729352226720648</width>
			<color>FF005ff3</color>
		</LineStyle>
	</Style>
	<Style id="branch356_part90_style">
		<LineStyle>
			<width>6.753956569746044</width>
			<color>FF005ff3</color>
		</LineStyle>
	</Style>
	<Style id="branch356_part91_style">
		<LineStyle>
			<width>6.7785609127714395</width>
			<color>FF005ff3</color>
		</LineStyle>
	</Style>
	<Style id="branch356_part92_style">
		<LineStyle>
			<width>6.803165255796835</width>
			<color>FF005ff3</color>
		</LineStyle>
	</Style>
	<Style id="branch356_part93_style">
		<LineStyle>
			<width>6.82776959882223</width>
			<color>FF005ff3</color>
		</LineStyle>
	</Style>
	<Style id="branch356_part94_style">
		<LineStyle>
			<width>6.852373941847627</width>
			<color>FF005ff3</color>
		</LineStyle>
	</Style>
	<Style id="branch356_part95_style">
		<LineStyle>
			<width>6.876978284873021</width>
			<color>FF005ff3</color>
		</LineStyle>
	</Style>
	<Style id="branch356_part96_style">
		<LineStyle>
			<width>6.901582627898417</width>
			<color>FF005ff3</color>
		</LineStyle>
	</Style>
	<Style id="branch356_part97_style">
		<LineStyle>
			<width>6.926186970923813</width>
			<color>FF0060f3</color>
		</LineStyle>
	</Style>
	<Style id="branch356_part98_style">
		<LineStyle>
			<width>6.950791313949209</width>
			<color>FF0060f3</color>
		</LineStyle>
	</Style>
	<Style id="branch356_part99_style">
		<LineStyle>
			<width>6.975395656974604</width>
			<color>FF0060f3</color>
		</LineStyle>
	</Style>
	<Style id="branch356_part100_style">
		<LineStyle>
			<width>7.0</width>
			<color>FF0060f3</color>
		</LineStyle>
	</Style>
	<Style id="branch359_part1_style">
		<LineStyle>
			<width>4.775354200988468</width>
			<color>FF005df3</color>
		</LineStyle>
	</Style>
	<Style id="branch359_part2_style">
		<LineStyle>
			<width>4.797825370675453</width>
			<color>FF005df3</color>
		</LineStyle>
	</Style>
	<Style id="branch359_part3_style">
		<LineStyle>
			<width>4.820296540362438</width>
			<color>FF005df3</color>
		</LineStyle>
	</Style>
	<Style id="branch359_part4_style">
		<LineStyle>
			<width>4.842767710049424</width>
			<color>FF005df3</color>
		</LineStyle>
	</Style>
	<Style id="branch359_part5_style">
		<LineStyle>
			<width>4.865238879736409</width>
			<color>FF005df3</color>
		</LineStyle>
	</Style>
	<Style id="branch359_part6_style">
		<LineStyle>
			<width>4.887710049423394</width>
			<color>FF005df3</color>
		</LineStyle>
	</Style>
	<Style id="branch359_part7_style">
		<LineStyle>
			<width>4.910181219110379</width>
			<color>FF005df3</color>
		</LineStyle>
	</Style>
	<Style id="branch359_part8_style">
		<LineStyle>
			<width>4.932652388797364</width>
			<color>FF005df3</color>
		</LineStyle>
	</Style>
	<Style id="branch359_part9_style">
		<LineStyle>
			<width>4.955123558484349</width>
			<color>FF005df3</color>
		</LineStyle>
	</Style>
	<Style id="branch359_part10_style">
		<LineStyle>
			<width>4.977594728171335</width>
			<color>FF005df3</color>
		</LineStyle>
	</Style>
	<Style id="branch359_part11_style">
		<LineStyle>
			<width>5.00006589785832</width>
			<color>FF005df3</color>
		</LineStyle>
	</Style>
	<Style id="branch359_part12_style">
		<LineStyle>
			<width>5.022537067545305</width>
			<color>FF005df3</color>
		</LineStyle>
	</Style>
	<Style id="branch359_part13_style">
		<LineStyle>
			<width>5.04500823723229</width>
			<color>FF005df3</color>
		</LineStyle>
	</Style>
	<Style id="branch359_part14_style">
		<LineStyle>
			<width>5.067479406919276</width>
			<color>FF005df3</color>
		</LineStyle>
	</Style>
	<Style id="branch359_part15_style">
		<LineStyle>
			<width>5.0899505766062605</width>
			<color>FF005df3</color>
		</LineStyle>
	</Style>
	<Style id="branch359_part16_style">
		<LineStyle>
			<width>5.112421746293245</width>
			<color>FF005df3</color>
		</LineStyle>
	</Style>
	<Style id="branch359_part17_style">
		<LineStyle>
			<width>5.134892915980231</width>
			<color>FF005df3</color>
		</LineStyle>
	</Style>
	<Style id="branch359_part18_style">
		<LineStyle>
			<width>5.157364085667216</width>
			<color>FF005df3</color>
		</LineStyle>
	</Style>
	<Style id="branch359_part19_style">
		<LineStyle>
			<width>5.1798352553542015</width>
			<color>FF005df3</color>
		</LineStyle>
	</Style>
	<Style id="branch359_part20_style">
		<LineStyle>
			<width>5.202306425041186</width>
			<color>FF005df3</color>
		</LineStyle>
	</Style>
	<Style id="branch359_part21_style">
		<LineStyle>
			<width>5.224777594728172</width>
			<color>FF005df3</color>
		</LineStyle>
	</Style>
	<Style id="branch359_part22_style">
		<LineStyle>
			<width>5.247248764415156</width>
			<color>FF005df3</color>
		</LineStyle>
	</Style>
	<Style id="branch359_part23_style">
		<LineStyle>
			<width>5.269719934102142</width>
			<color>FF005df3</color>
		</LineStyle>
	</Style>
	<Style id="branch359_part24_style">
		<LineStyle>
			<width>5.292191103789127</width>
			<color>FF005df3</color>
		</LineStyle>
	</Style>
	<Style id="branch359_part25_style">
		<LineStyle>
			<width>5.314662273476112</width>
			<color>FF005ef3</color>
		</LineStyle>
	</Style>
	<Style id="branch359_part26_style">
		<LineStyle>
			<width>5.337133443163097</width>
			<color>FF005ef3</color>
		</LineStyle>
	</Style>
	<Style id="branch359_part27_style">
		<LineStyle>
			<width>5.359604612850083</width>
			<color>FF005ef3</color>
		</LineStyle>
	</Style>
	<Style id="branch359_part28_style">
		<LineStyle>
			<width>5.382075782537068</width>
			<color>FF005ef3</color>
		</LineStyle>
	</Style>
	<Style id="branch359_part29_style">
		<LineStyle>
			<width>5.404546952224052</width>
			<color>FF005ef3</color>
		</LineStyle>
	</Style>
	<Style id="branch359_part30_style">
		<LineStyle>
			<width>5.427018121911038</width>
			<color>FF005ef3</color>
		</LineStyle>
	</Style>
	<Style id="branch359_part31_style">
		<LineStyle>
			<width>5.449489291598024</width>
			<color>FF005ef3</color>
		</LineStyle>
	</Style>
	<Style id="branch359_part32_style">
		<LineStyle>
			<width>5.471960461285009</width>
			<color>FF005ef3</color>
		</LineStyle>
	</Style>
	<Style id="branch359_part33_style">
		<LineStyle>
			<width>5.494431630971993</width>
			<color>FF005ef3</color>
		</LineStyle>
	</Style>
	<Style id="branch359_part34_style">
		<LineStyle>
			<width>5.516902800658979</width>
			<color>FF005ef3</color>
		</LineStyle>
	</Style>
	<Style id="branch359_part35_style">
		<LineStyle>
			<width>5.539373970345964</width>
			<color>FF005ef3</color>
		</LineStyle>
	</Style>
	<Style id="branch359_part36_style">
		<LineStyle>
			<width>5.561845140032949</width>
			<color>FF005ef3</color>
		</LineStyle>
	</Style>
	<Style id="branch359_part37_style">
		<LineStyle>
			<width>5.584316309719934</width>
			<color>FF005ef3</color>
		</LineStyle>
	</Style>
	<Style id="branch359_part38_style">
		<LineStyle>
			<width>5.606787479406919</width>
			<color>FF005ef3</color>
		</LineStyle>
	</Style>
	<Style id="branch359_part39_style">
		<LineStyle>
			<width>5.629258649093905</width>
			<color>FF005ef3</color>
		</LineStyle>
	</Style>
	<Style id="branch359_part40_style">
		<LineStyle>
			<width>5.65172981878089</width>
			<color>FF005ef3</color>
		</LineStyle>
	</Style>
	<Style id="branch359_part41_style">
		<LineStyle>
			<width>5.6742009884678755</width>
			<color>FF005ef3</color>
		</LineStyle>
	</Style>
	<Style id="branch359_part42_style">
		<LineStyle>
			<width>5.69667215815486</width>
			<color>FF005ef3</color>
		</LineStyle>
	</Style>
	<Style id="branch359_part43_style">
		<LineStyle>
			<width>5.719143327841845</width>
			<color>FF005ef3</color>
		</LineStyle>
	</Style>
	<Style id="branch359_part44_style">
		<LineStyle>
			<width>5.741614497528831</width>
			<color>FF005ef3</color>
		</LineStyle>
	</Style>
	<Style id="branch359_part45_style">
		<LineStyle>
			<width>5.764085667215816</width>
			<color>FF005ef3</color>
		</LineStyle>
	</Style>
	<Style id="branch359_part46_style">
		<LineStyle>
			<width>5.7865568369028</width>
			<color>FF005ef3</color>
		</LineStyle>
	</Style>
	<Style id="branch359_part47_style">
		<LineStyle>
			<width>5.809028006589786</width>
			<color>FF005ef3</color>
		</LineStyle>
	</Style>
	<Style id="branch359_part48_style">
		<LineStyle>
			<width>5.831499176276772</width>
			<color>FF005ef3</color>
		</LineStyle>
	</Style>
	<Style id="branch359_part49_style">
		<LineStyle>
			<width>5.853970345963757</width>
			<color>FF005ef3</color>
		</LineStyle>
	</Style>
	<Style id="branch359_part50_style">
		<LineStyle>
			<width>5.8764415156507415</width>
			<color>FF005ef3</color>
		</LineStyle>
	</Style>
	<Style id="branch359_part51_style">
		<LineStyle>
			<width>5.898912685337726</width>
			<color>FF005ff3</color>
		</LineStyle>
	</Style>
	<Style id="branch359_part52_style">
		<LineStyle>
			<width>5.921383855024711</width>
			<color>FF005ff3</color>
		</LineStyle>
	</Style>
	<Style id="branch359_part53_style">
		<LineStyle>
			<width>5.943855024711697</width>
			<color>FF005ff3</color>
		</LineStyle>
	</Style>
	<Style id="branch359_part54_style">
		<LineStyle>
			<width>5.9663261943986825</width>
			<color>FF005ff3</color>
		</LineStyle>
	</Style>
	<Style id="branch359_part55_style">
		<LineStyle>
			<width>5.988797364085667</width>
			<color>FF005ff3</color>
		</LineStyle>
	</Style>
	<Style id="branch359_part56_style">
		<LineStyle>
			<width>6.011268533772653</width>
			<color>FF005ff3</color>
		</LineStyle>
	</Style>
	<Style id="branch359_part57_style">
		<LineStyle>
			<width>6.033739703459638</width>
			<color>FF005ff3</color>
		</LineStyle>
	</Style>
	<Style id="branch359_part58_style">
		<LineStyle>
			<width>6.056210873146623</width>
			<color>FF005ff3</color>
		</LineStyle>
	</Style>
	<Style id="branch359_part59_style">
		<LineStyle>
			<width>6.0786820428336075</width>
			<color>FF005ff3</color>
		</LineStyle>
	</Style>
	<Style id="branch359_part60_style">
		<LineStyle>
			<width>6.101153212520593</width>
			<color>FF005ff3</color>
		</LineStyle>
	</Style>
	<Style id="branch359_part61_style">
		<LineStyle>
			<width>6.123624382207579</width>
			<color>FF005ff3</color>
		</LineStyle>
	</Style>
	<Style id="branch359_part62_style">
		<LineStyle>
			<width>6.146095551894564</width>
			<color>FF005ff3</color>
		</LineStyle>
	</Style>
	<Style id="branch359_part63_style">
		<LineStyle>
			<width>6.168566721581549</width>
			<color>FF005ff3</color>
		</LineStyle>
	</Style>
	<Style id="branch359_part64_style">
		<LineStyle>
			<width>6.191037891268534</width>
			<color>FF005ff3</color>
		</LineStyle>
	</Style>
	<Style id="branch359_part65_style">
		<LineStyle>
			<width>6.213509060955519</width>
			<color>FF005ff3</color>
		</LineStyle>
	</Style>
	<Style id="branch359_part66_style">
		<LineStyle>
			<width>6.235980230642504</width>
			<color>FF005ff3</color>
		</LineStyle>
	</Style>
	<Style id="branch359_part67_style">
		<LineStyle>
			<width>6.2584514003294895</width>
			<color>FF005ff3</color>
		</LineStyle>
	</Style>
	<Style id="branch359_part68_style">
		<LineStyle>
			<width>6.280922570016474</width>
			<color>FF005ff3</color>
		</LineStyle>
	</Style>
	<Style id="branch359_part69_style">
		<LineStyle>
			<width>6.303393739703459</width>
			<color>FF005ff3</color>
		</LineStyle>
	</Style>
	<Style id="branch359_part70_style">
		<LineStyle>
			<width>6.325864909390445</width>
			<color>FF005ff3</color>
		</LineStyle>
	</Style>
	<Style id="branch359_part71_style">
		<LineStyle>
			<width>6.34833607907743</width>
			<color>FF005ff3</color>
		</LineStyle>
	</Style>
	<Style id="branch359_part72_style">
		<LineStyle>
			<width>6.370807248764415</width>
			<color>FF005ff3</color>
		</LineStyle>
	</Style>
	<Style id="branch359_part73_style">
		<LineStyle>
			<width>6.3932784184514</width>
			<color>FF005ff3</color>
		</LineStyle>
	</Style>
	<Style id="branch359_part74_style">
		<LineStyle>
			<width>6.415749588138386</width>
			<color>FF005ff3</color>
		</LineStyle>
	</Style>
	<Style id="branch359_part75_style">
		<LineStyle>
			<width>6.438220757825371</width>
			<color>FF005ff3</color>
		</LineStyle>
	</Style>
	<Style id="branch359_part76_style">
		<LineStyle>
			<width>6.4606919275123555</width>
			<color>FF005ff3</color>
		</LineStyle>
	</Style>
	<Style id="branch359_part77_style">
		<LineStyle>
			<width>6.483163097199341</width>
			<color>FF0060f3</color>
		</LineStyle>
	</Style>
	<Style id="branch359_part78_style">
		<LineStyle>
			<width>6.505634266886326</width>
			<color>FF0060f3</color>
		</LineStyle>
	</Style>
	<Style id="branch359_part79_style">
		<LineStyle>
			<width>6.528105436573312</width>
			<color>FF0060f3</color>
		</LineStyle>
	</Style>
	<Style id="branch359_part80_style">
		<LineStyle>
			<width>6.550576606260297</width>
			<color>FF0060f3</color>
		</LineStyle>
	</Style>
	<Style id="branch359_part81_style">
		<LineStyle>
			<width>6.573047775947282</width>
			<color>FF0060f3</color>
		</LineStyle>
	</Style>
	<Style id="branch359_part82_style">
		<LineStyle>
			<width>6.595518945634267</width>
			<color>FF0060f3</color>
		</LineStyle>
	</Style>
	<Style id="branch359_part83_style">
		<LineStyle>
			<width>6.617990115321252</width>
			<color>FF0060f3</color>
		</LineStyle>
	</Style>
	<Style id="branch359_part84_style">
		<LineStyle>
			<width>6.640461285008238</width>
			<color>FF0060f3</color>
		</LineStyle>
	</Style>
	<Style id="branch359_part85_style">
		<LineStyle>
			<width>6.662932454695222</width>
			<color>FF0060f3</color>
		</LineStyle>
	</Style>
	<Style id="branch359_part86_style">
		<LineStyle>
			<width>6.685403624382208</width>
			<color>FF0060f3</color>
		</LineStyle>
	</Style>
	<Style id="branch359_part87_style">
		<LineStyle>
			<width>6.707874794069193</width>
			<color>FF0060f3</color>
		</LineStyle>
	</Style>
	<Style id="branch359_part88_style">
		<LineStyle>
			<width>6.730345963756179</width>
			<color>FF0060f3</color>
		</LineStyle>
	</Style>
	<Style id="branch359_part89_style">
		<LineStyle>
			<width>6.7528171334431635</width>
			<color>FF0060f3</color>
		</LineStyle>
	</Style>
	<Style id="branch359_part90_style">
		<LineStyle>
			<width>6.775288303130148</width>
			<color>FF0060f3</color>
		</LineStyle>
	</Style>
	<Style id="branch359_part91_style">
		<LineStyle>
			<width>6.797759472817134</width>
			<color>FF0060f3</color>
		</LineStyle>
	</Style>
	<Style id="branch359_part92_style">
		<LineStyle>
			<width>6.820230642504119</width>
			<color>FF0060f3</color>
		</LineStyle>
	</Style>
	<Style id="branch359_part93_style">
		<LineStyle>
			<width>6.842701812191104</width>
			<color>FF0060f3</color>
		</LineStyle>
	</Style>
	<Style id="branch359_part94_style">
		<LineStyle>
			<width>6.865172981878089</width>
			<color>FF0060f3</color>
		</LineStyle>
	</Style>
	<Style id="branch359_part95_style">
		<LineStyle>
			<width>6.887644151565074</width>
			<color>FF0060f3</color>
		</LineStyle>
	</Style>
	<Style id="branch359_part96_style">
		<LineStyle>
			<width>6.910115321252059</width>
			<color>FF0060f3</color>
		</LineStyle>
	</Style>
	<Style id="branch359_part97_style">
		<LineStyle>
			<width>6.932586490939045</width>
			<color>FF0060f3</color>
		</LineStyle>
	</Style>
	<Style id="branch359_part98_style">
		<LineStyle>
			<width>6.95505766062603</width>
			<color>FF0060f3</color>
		</LineStyle>
	</Style>
	<Style id="branch359_part99_style">
		<LineStyle>
			<width>6.977528830313015</width>
			<color>FF0060f3</color>
		</LineStyle>
	</Style>
	<Style id="branch359_part100_style">
		<LineStyle>
			<width>7.0</width>
			<color>FF0060f3</color>
		</LineStyle>
	</Style>
	<Style id="branch400_part1_style">
		<LineStyle>
			<width>4.958598231357552</width>
			<color>FF005bf3</color>
		</LineStyle>
	</Style>
	<Style id="branch400_part2_style">
		<LineStyle>
			<width>4.97921845124283</width>
			<color>FF005bf3</color>
		</LineStyle>
	</Style>
	<Style id="branch400_part3_style">
		<LineStyle>
			<width>4.999838671128107</width>
			<color>FF005cf3</color>
		</LineStyle>
	</Style>
	<Style id="branch400_part4_style">
		<LineStyle>
			<width>5.0204588910133845</width>
			<color>FF005cf3</color>
		</LineStyle>
	</Style>
	<Style id="branch400_part5_style">
		<LineStyle>
			<width>5.041079110898662</width>
			<color>FF005cf3</color>
		</LineStyle>
	</Style>
	<Style id="branch400_part6_style">
		<LineStyle>
			<width>5.061699330783939</width>
			<color>FF005cf3</color>
		</LineStyle>
	</Style>
	<Style id="branch400_part7_style">
		<LineStyle>
			<width>5.082319550669216</width>
			<color>FF005cf3</color>
		</LineStyle>
	</Style>
	<Style id="branch400_part8_style">
		<LineStyle>
			<width>5.102939770554493</width>
			<color>FF005cf3</color>
		</LineStyle>
	</Style>
	<Style id="branch400_part9_style">
		<LineStyle>
			<width>5.12355999043977</width>
			<color>FF005cf3</color>
		</LineStyle>
	</Style>
	<Style id="branch400_part10_style">
		<LineStyle>
			<width>5.144180210325048</width>
			<color>FF005cf3</color>
		</LineStyle>
	</Style>
	<Style id="branch400_part11_style">
		<LineStyle>
			<width>5.164800430210325</width>
			<color>FF005cf3</color>
		</LineStyle>
	</Style>
	<Style id="branch400_part12_style">
		<LineStyle>
			<width>5.185420650095603</width>
			<color>FF005cf3</color>
		</LineStyle>
	</Style>
	<Style id="branch400_part13_style">
		<LineStyle>
			<width>5.20604086998088</width>
			<color>FF005cf3</color>
		</LineStyle>
	</Style>
	<Style id="branch400_part14_style">
		<LineStyle>
			<width>5.226661089866157</width>
			<color>FF005df3</color>
		</LineStyle>
	</Style>
	<Style id="branch400_part15_style">
		<LineStyle>
			<width>5.247281309751434</width>
			<color>FF005df3</color>
		</LineStyle>
	</Style>
	<Style id="branch400_part16_style">
		<LineStyle>
			<width>5.2679015296367115</width>
			<color>FF005df3</color>
		</LineStyle>
	</Style>
	<Style id="branch400_part17_style">
		<LineStyle>
			<width>5.288521749521989</width>
			<color>FF005df3</color>
		</LineStyle>
	</Style>
	<Style id="branch400_part18_style">
		<LineStyle>
			<width>5.309141969407266</width>
			<color>FF005df3</color>
		</LineStyle>
	</Style>
	<Style id="branch400_part19_style">
		<LineStyle>
			<width>5.329762189292543</width>
			<color>FF005df3</color>
		</LineStyle>
	</Style>
	<Style id="branch400_part20_style">
		<LineStyle>
			<width>5.35038240917782</width>
			<color>FF005df3</color>
		</LineStyle>
	</Style>
	<Style id="branch400_part21_style">
		<LineStyle>
			<width>5.3710026290630974</width>
			<color>FF005df3</color>
		</LineStyle>
	</Style>
	<Style id="branch400_part22_style">
		<LineStyle>
			<width>5.391622848948375</width>
			<color>FF005df3</color>
		</LineStyle>
	</Style>
	<Style id="branch400_part23_style">
		<LineStyle>
			<width>5.412243068833652</width>
			<color>FF005df3</color>
		</LineStyle>
	</Style>
	<Style id="branch400_part24_style">
		<LineStyle>
			<width>5.432863288718929</width>
			<color>FF005ef3</color>
		</LineStyle>
	</Style>
	<Style id="branch400_part25_style">
		<LineStyle>
			<width>5.453483508604206</width>
			<color>FF005ef3</color>
		</LineStyle>
	</Style>
	<Style id="branch400_part26_style">
		<LineStyle>
			<width>5.474103728489483</width>
			<color>FF005ef3</color>
		</LineStyle>
	</Style>
	<Style id="branch400_part27_style">
		<LineStyle>
			<width>5.4947239483747605</width>
			<color>FF005ef3</color>
		</LineStyle>
	</Style>
	<Style id="branch400_part28_style">
		<LineStyle>
			<width>5.515344168260039</width>
			<color>FF005ef3</color>
		</LineStyle>
	</Style>
	<Style id="branch400_part29_style">
		<LineStyle>
			<width>5.535964388145316</width>
			<color>FF005ef3</color>
		</LineStyle>
	</Style>
	<Style id="branch400_part30_style">
		<LineStyle>
			<width>5.556584608030593</width>
			<color>FF005ef3</color>
		</LineStyle>
	</Style>
	<Style id="branch400_part31_style">
		<LineStyle>
			<width>5.577204827915869</width>
			<color>FF005ef3</color>
		</LineStyle>
	</Style>
	<Style id="branch400_part32_style">
		<LineStyle>
			<width>5.597825047801147</width>
			<color>FF005ef3</color>
		</LineStyle>
	</Style>
	<Style id="branch400_part33_style">
		<LineStyle>
			<width>5.6184452676864245</width>
			<color>FF005ef3</color>
		</LineStyle>
	</Style>
	<Style id="branch400_part34_style">
		<LineStyle>
			<width>5.639065487571702</width>
			<color>FF005ef3</color>
		</LineStyle>
	</Style>
	<Style id="branch400_part35_style">
		<LineStyle>
			<width>5.659685707456979</width>
			<color>FF005ff3</color>
		</LineStyle>
	</Style>
	<Style id="branch400_part36_style">
		<LineStyle>
			<width>5.680305927342256</width>
			<color>FF005ff3</color>
		</LineStyle>
	</Style>
	<Style id="branch400_part37_style">
		<LineStyle>
			<width>5.700926147227533</width>
			<color>FF005ff3</color>
		</LineStyle>
	</Style>
	<Style id="branch400_part38_style">
		<LineStyle>
			<width>5.721546367112811</width>
			<color>FF005ff3</color>
		</LineStyle>
	</Style>
	<Style id="branch400_part39_style">
		<LineStyle>
			<width>5.7421665869980885</width>
			<color>FF005ff3</color>
		</LineStyle>
	</Style>
	<Style id="branch400_part40_style">
		<LineStyle>
			<width>5.762786806883366</width>
			<color>FF005ff3</color>
		</LineStyle>
	</Style>
	<Style id="branch400_part41_style">
		<LineStyle>
			<width>5.783407026768643</width>
			<color>FF005ff3</color>
		</LineStyle>
	</Style>
	<Style id="branch400_part42_style">
		<LineStyle>
			<width>5.80402724665392</width>
			<color>FF005ff3</color>
		</LineStyle>
	</Style>
	<Style id="branch400_part43_style">
		<LineStyle>
			<width>5.824647466539197</width>
			<color>FF005ff3</color>
		</LineStyle>
	</Style>
	<Style id="branch400_part44_style">
		<LineStyle>
			<width>5.845267686424474</width>
			<color>FF005ff3</color>
		</LineStyle>
	</Style>
	<Style id="branch400_part45_style">
		<LineStyle>
			<width>5.8658879063097515</width>
			<color>FF0060f3</color>
		</LineStyle>
	</Style>
	<Style id="branch400_part46_style">
		<LineStyle>
			<width>5.886508126195029</width>
			<color>FF0060f3</color>
		</LineStyle>
	</Style>
	<Style id="branch400_part47_style">
		<LineStyle>
			<width>5.907128346080306</width>
			<color>FF0060f3</color>
		</LineStyle>
	</Style>
	<Style id="branch400_part48_style">
		<LineStyle>
			<width>5.927748565965583</width>
			<color>FF0060f3</color>
		</LineStyle>
	</Style>
	<Style id="branch400_part49_style">
		<LineStyle>
			<width>5.94836878585086</width>
			<color>FF0060f3</color>
		</LineStyle>
	</Style>
	<Style id="branch400_part50_style">
		<LineStyle>
			<width>5.968989005736137</width>
			<color>FF0060f3</color>
		</LineStyle>
	</Style>
	<Style id="branch400_part51_style">
		<LineStyle>
			<width>5.989609225621415</width>
			<color>FF0060f3</color>
		</LineStyle>
	</Style>
	<Style id="branch400_part52_style">
		<LineStyle>
			<width>6.010229445506692</width>
			<color>FF0060f3</color>
		</LineStyle>
	</Style>
	<Style id="branch400_part53_style">
		<LineStyle>
			<width>6.03084966539197</width>
			<color>FF0060f3</color>
		</LineStyle>
	</Style>
	<Style id="branch400_part54_style">
		<LineStyle>
			<width>6.051469885277247</width>
			<color>FF0060f3</color>
		</LineStyle>
	</Style>
	<Style id="branch400_part55_style">
		<LineStyle>
			<width>6.072090105162524</width>
			<color>FF0060f3</color>
		</LineStyle>
	</Style>
	<Style id="branch400_part56_style">
		<LineStyle>
			<width>6.092710325047801</width>
			<color>FF0061f3</color>
		</LineStyle>
	</Style>
	<Style id="branch400_part57_style">
		<LineStyle>
			<width>6.113330544933078</width>
			<color>FF0061f3</color>
		</LineStyle>
	</Style>
	<Style id="branch400_part58_style">
		<LineStyle>
			<width>6.133950764818356</width>
			<color>FF0061f3</color>
		</LineStyle>
	</Style>
	<Style id="branch400_part59_style">
		<LineStyle>
			<width>6.154570984703633</width>
			<color>FF0061f3</color>
		</LineStyle>
	</Style>
	<Style id="branch400_part60_style">
		<LineStyle>
			<width>6.17519120458891</width>
			<color>FF0061f3</color>
		</LineStyle>
	</Style>
	<Style id="branch400_part61_style">
		<LineStyle>
			<width>6.195811424474187</width>
			<color>FF0061f3</color>
		</LineStyle>
	</Style>
	<Style id="branch400_part62_style">
		<LineStyle>
			<width>6.2164316443594645</width>
			<color>FF0061f3</color>
		</LineStyle>
	</Style>
	<Style id="branch400_part63_style">
		<LineStyle>
			<width>6.237051864244742</width>
			<color>FF0061f3</color>
		</LineStyle>
	</Style>
	<Style id="branch400_part64_style">
		<LineStyle>
			<width>6.257672084130019</width>
			<color>FF0061f3</color>
		</LineStyle>
	</Style>
	<Style id="branch400_part65_style">
		<LineStyle>
			<width>6.278292304015297</width>
			<color>FF0061f3</color>
		</LineStyle>
	</Style>
	<Style id="branch400_part66_style">
		<LineStyle>
			<width>6.298912523900574</width>
			<color>FF0062f3</color>
		</LineStyle>
	</Style>
	<Style id="branch400_part67_style">
		<LineStyle>
			<width>6.319532743785851</width>
			<color>FF0062f3</color>
		</LineStyle>
	</Style>
	<Style id="branch400_part68_style">
		<LineStyle>
			<width>6.340152963671128</width>
			<color>FF0062f3</color>
		</LineStyle>
	</Style>
	<Style id="branch400_part69_style">
		<LineStyle>
			<width>6.360773183556406</width>
			<color>FF0062f3</color>
		</LineStyle>
	</Style>
	<Style id="branch400_part70_style">
		<LineStyle>
			<width>6.381393403441683</width>
			<color>FF0062f3</color>
		</LineStyle>
	</Style>
	<Style id="branch400_part71_style">
		<LineStyle>
			<width>6.40201362332696</width>
			<color>FF0062f3</color>
		</LineStyle>
	</Style>
	<Style id="branch400_part72_style">
		<LineStyle>
			<width>6.422633843212237</width>
			<color>FF0062f3</color>
		</LineStyle>
	</Style>
	<Style id="branch400_part73_style">
		<LineStyle>
			<width>6.443254063097514</width>
			<color>FF0062f3</color>
		</LineStyle>
	</Style>
	<Style id="branch400_part74_style">
		<LineStyle>
			<width>6.4638742829827915</width>
			<color>FF0062f3</color>
		</LineStyle>
	</Style>
	<Style id="branch400_part75_style">
		<LineStyle>
			<width>6.484494502868069</width>
			<color>FF0062f3</color>
		</LineStyle>
	</Style>
	<Style id="branch400_part76_style">
		<LineStyle>
			<width>6.505114722753346</width>
			<color>FF0063f3</color>
		</LineStyle>
	</Style>
	<Style id="branch400_part77_style">
		<LineStyle>
			<width>6.525734942638623</width>
			<color>FF0063f3</color>
		</LineStyle>
	</Style>
	<Style id="branch400_part78_style">
		<LineStyle>
			<width>6.5463551625239</width>
			<color>FF0063f3</color>
		</LineStyle>
	</Style>
	<Style id="branch400_part79_style">
		<LineStyle>
			<width>6.566975382409178</width>
			<color>FF0063f3</color>
		</LineStyle>
	</Style>
	<Style id="branch400_part80_style">
		<LineStyle>
			<width>6.5875956022944555</width>
			<color>FF0063f3</color>
		</LineStyle>
	</Style>
	<Style id="branch400_part81_style">
		<LineStyle>
			<width>6.608215822179732</width>
			<color>FF0063f3</color>
		</LineStyle>
	</Style>
	<Style id="branch400_part82_style">
		<LineStyle>
			<width>6.62883604206501</width>
			<color>FF0063f3</color>
		</LineStyle>
	</Style>
	<Style id="branch400_part83_style">
		<LineStyle>
			<width>6.649456261950286</width>
			<color>FF0063f3</color>
		</LineStyle>
	</Style>
	<Style id="branch400_part84_style">
		<LineStyle>
			<width>6.670076481835564</width>
			<color>FF0063f3</color>
		</LineStyle>
	</Style>
	<Style id="branch400_part85_style">
		<LineStyle>
			<width>6.690696701720841</width>
			<color>FF0063f3</color>
		</LineStyle>
	</Style>
	<Style id="branch400_part86_style">
		<LineStyle>
			<width>6.7113169216061195</width>
			<color>FF0063f3</color>
		</LineStyle>
	</Style>
	<Style id="branch400_part87_style">
		<LineStyle>
			<width>6.731937141491396</width>
			<color>FF0064f3</color>
		</LineStyle>
	</Style>
	<Style id="branch400_part88_style">
		<LineStyle>
			<width>6.752557361376673</width>
			<color>FF0064f3</color>
		</LineStyle>
	</Style>
	<Style id="branch400_part89_style">
		<LineStyle>
			<width>6.77317758126195</width>
			<color>FF0064f3</color>
		</LineStyle>
	</Style>
	<Style id="branch400_part90_style">
		<LineStyle>
			<width>6.793797801147227</width>
			<color>FF0064f3</color>
		</LineStyle>
	</Style>
	<Style id="branch400_part91_style">
		<LineStyle>
			<width>6.814418021032505</width>
			<color>FF0064f3</color>
		</LineStyle>
	</Style>
	<Style id="branch400_part92_style">
		<LineStyle>
			<width>6.835038240917783</width>
			<color>FF0064f3</color>
		</LineStyle>
	</Style>
	<Style id="branch400_part93_style">
		<LineStyle>
			<width>6.85565846080306</width>
			<color>FF0064f3</color>
		</LineStyle>
	</Style>
	<Style id="branch400_part94_style">
		<LineStyle>
			<width>6.876278680688336</width>
			<color>FF0064f3</color>
		</LineStyle>
	</Style>
	<Style id="branch400_part95_style">
		<LineStyle>
			<width>6.896898900573614</width>
			<color>FF0064f3</color>
		</LineStyle>
	</Style>
	<Style id="branch400_part96_style">
		<LineStyle>
			<width>6.917519120458891</width>
			<color>FF0064f3</color>
		</LineStyle>
	</Style>
	<Style id="branch400_part97_style">
		<LineStyle>
			<width>6.9381393403441685</width>
			<color>FF0065f3</color>
		</LineStyle>
	</Style>
	<Style id="branch400_part98_style">
		<LineStyle>
			<width>6.958759560229446</width>
			<color>FF0065f3</color>
		</LineStyle>
	</Style>
	<Style id="branch400_part99_style">
		<LineStyle>
			<width>6.979379780114723</width>
			<color>FF0065f3</color>
		</LineStyle>
	</Style>
	<Style id="branch400_part100_style">
		<LineStyle>
			<width>7.0</width>
			<color>FF0065f3</color>
		</LineStyle>
	</Style>
	<Style id="branch411_part1_style">
		<LineStyle>
			<width>6.589767566921606</width>
			<color>FF0056f3</color>
		</LineStyle>
	</Style>
	<Style id="branch411_part2_style">
		<LineStyle>
			<width>6.593911328871893</width>
			<color>FF0056f3</color>
		</LineStyle>
	</Style>
	<Style id="branch411_part3_style">
		<LineStyle>
			<width>6.59805509082218</width>
			<color>FF0056f3</color>
		</LineStyle>
	</Style>
	<Style id="branch411_part4_style">
		<LineStyle>
			<width>6.602198852772466</width>
			<color>FF0056f3</color>
		</LineStyle>
	</Style>
	<Style id="branch411_part5_style">
		<LineStyle>
			<width>6.606342614722753</width>
			<color>FF0056f3</color>
		</LineStyle>
	</Style>
	<Style id="branch411_part6_style">
		<LineStyle>
			<width>6.61048637667304</width>
			<color>FF0056f3</color>
		</LineStyle>
	</Style>
	<Style id="branch411_part7_style">
		<LineStyle>
			<width>6.614630138623327</width>
			<color>FF0056f3</color>
		</LineStyle>
	</Style>
	<Style id="branch411_part8_style">
		<LineStyle>
			<width>6.618773900573614</width>
			<color>FF0056f3</color>
		</LineStyle>
	</Style>
	<Style id="branch411_part9_style">
		<LineStyle>
			<width>6.622917662523901</width>
			<color>FF0056f3</color>
		</LineStyle>
	</Style>
	<Style id="branch411_part10_style">
		<LineStyle>
			<width>6.627061424474188</width>
			<color>FF0056f3</color>
		</LineStyle>
	</Style>
	<Style id="branch411_part11_style">
		<LineStyle>
			<width>6.631205186424474</width>
			<color>FF0056f3</color>
		</LineStyle>
	</Style>
	<Style id="branch411_part12_style">
		<LineStyle>
			<width>6.635348948374761</width>
			<color>FF0056f3</color>
		</LineStyle>
	</Style>
	<Style id="branch411_part13_style">
		<LineStyle>
			<width>6.639492710325047</width>
			<color>FF0056f3</color>
		</LineStyle>
	</Style>
	<Style id="branch411_part14_style">
		<LineStyle>
			<width>6.643636472275335</width>
			<color>FF0056f3</color>
		</LineStyle>
	</Style>
	<Style id="branch411_part15_style">
		<LineStyle>
			<width>6.647780234225621</width>
			<color>FF0056f3</color>
		</LineStyle>
	</Style>
	<Style id="branch411_part16_style">
		<LineStyle>
			<width>6.651923996175908</width>
			<color>FF0056f3</color>
		</LineStyle>
	</Style>
	<Style id="branch411_part17_style">
		<LineStyle>
			<width>6.656067758126195</width>
			<color>FF0056f3</color>
		</LineStyle>
	</Style>
	<Style id="branch411_part18_style">
		<LineStyle>
			<width>6.660211520076482</width>
			<color>FF0056f3</color>
		</LineStyle>
	</Style>
	<Style id="branch411_part19_style">
		<LineStyle>
			<width>6.664355282026769</width>
			<color>FF0056f3</color>
		</LineStyle>
	</Style>
	<Style id="branch411_part20_style">
		<LineStyle>
			<width>6.6684990439770555</width>
			<color>FF0056f3</color>
		</LineStyle>
	</Style>
	<Style id="branch411_part21_style">
		<LineStyle>
			<width>6.672642805927342</width>
			<color>FF0056f3</color>
		</LineStyle>
	</Style>
	<Style id="branch411_part22_style">
		<LineStyle>
			<width>6.676786567877629</width>
			<color>FF0056f3</color>
		</LineStyle>
	</Style>
	<Style id="branch411_part23_style">
		<LineStyle>
			<width>6.680930329827916</width>
			<color>FF0056f3</color>
		</LineStyle>
	</Style>
	<Style id="branch411_part24_style">
		<LineStyle>
			<width>6.685074091778203</width>
			<color>FF0056f3</color>
		</LineStyle>
	</Style>
	<Style id="branch411_part25_style">
		<LineStyle>
			<width>6.68921785372849</width>
			<color>FF0057f3</color>
		</LineStyle>
	</Style>
	<Style id="branch411_part26_style">
		<LineStyle>
			<width>6.693361615678776</width>
			<color>FF0057f3</color>
		</LineStyle>
	</Style>
	<Style id="branch411_part27_style">
		<LineStyle>
			<width>6.697505377629064</width>
			<color>FF0057f3</color>
		</LineStyle>
	</Style>
	<Style id="branch411_part28_style">
		<LineStyle>
			<width>6.70164913957935</width>
			<color>FF0057f3</color>
		</LineStyle>
	</Style>
	<Style id="branch411_part29_style">
		<LineStyle>
			<width>6.7057929015296365</width>
			<color>FF0057f3</color>
		</LineStyle>
	</Style>
	<Style id="branch411_part30_style">
		<LineStyle>
			<width>6.709936663479923</width>
			<color>FF0057f3</color>
		</LineStyle>
	</Style>
	<Style id="branch411_part31_style">
		<LineStyle>
			<width>6.71408042543021</width>
			<color>FF0057f3</color>
		</LineStyle>
	</Style>
	<Style id="branch411_part32_style">
		<LineStyle>
			<width>6.718224187380497</width>
			<color>FF0057f3</color>
		</LineStyle>
	</Style>
	<Style id="branch411_part33_style">
		<LineStyle>
			<width>6.722367949330784</width>
			<color>FF0057f3</color>
		</LineStyle>
	</Style>
	<Style id="branch411_part34_style">
		<LineStyle>
			<width>6.726511711281071</width>
			<color>FF0057f3</color>
		</LineStyle>
	</Style>
	<Style id="branch411_part35_style">
		<LineStyle>
			<width>6.730655473231358</width>
			<color>FF0057f3</color>
		</LineStyle>
	</Style>
	<Style id="branch411_part36_style">
		<LineStyle>
			<width>6.734799235181645</width>
			<color>FF0057f3</color>
		</LineStyle>
	</Style>
	<Style id="branch411_part37_style">
		<LineStyle>
			<width>6.7389429971319315</width>
			<color>FF0057f3</color>
		</LineStyle>
	</Style>
	<Style id="branch411_part38_style">
		<LineStyle>
			<width>6.743086759082217</width>
			<color>FF0057f3</color>
		</LineStyle>
	</Style>
	<Style id="branch411_part39_style">
		<LineStyle>
			<width>6.747230521032505</width>
			<color>FF0057f3</color>
		</LineStyle>
	</Style>
	<Style id="branch411_part40_style">
		<LineStyle>
			<width>6.751374282982791</width>
			<color>FF0057f3</color>
		</LineStyle>
	</Style>
	<Style id="branch411_part41_style">
		<LineStyle>
			<width>6.755518044933079</width>
			<color>FF0057f3</color>
		</LineStyle>
	</Style>
	<Style id="branch411_part42_style">
		<LineStyle>
			<width>6.759661806883365</width>
			<color>FF0057f3</color>
		</LineStyle>
	</Style>
	<Style id="branch411_part43_style">
		<LineStyle>
			<width>6.763805568833652</width>
			<color>FF0057f3</color>
		</LineStyle>
	</Style>
	<Style id="branch411_part44_style">
		<LineStyle>
			<width>6.767949330783939</width>
			<color>FF0057f3</color>
		</LineStyle>
	</Style>
	<Style id="branch411_part45_style">
		<LineStyle>
			<width>6.7720930927342256</width>
			<color>FF0057f3</color>
		</LineStyle>
	</Style>
	<Style id="branch411_part46_style">
		<LineStyle>
			<width>6.776236854684512</width>
			<color>FF0057f3</color>
		</LineStyle>
	</Style>
	<Style id="branch411_part47_style">
		<LineStyle>
			<width>6.780380616634799</width>
			<color>FF0057f3</color>
		</LineStyle>
	</Style>
	<Style id="branch411_part48_style">
		<LineStyle>
			<width>6.784524378585086</width>
			<color>FF0057f3</color>
		</LineStyle>
	</Style>
	<Style id="branch411_part49_style">
		<LineStyle>
			<width>6.788668140535373</width>
			<color>FF0057f3</color>
		</LineStyle>
	</Style>
	<Style id="branch411_part50_style">
		<LineStyle>
			<width>6.79281190248566</width>
			<color>FF0057f3</color>
		</LineStyle>
	</Style>
	<Style id="branch411_part51_style">
		<LineStyle>
			<width>6.796955664435947</width>
			<color>FF0057f3</color>
		</LineStyle>
	</Style>
	<Style id="branch411_part52_style">
		<LineStyle>
			<width>6.801099426386234</width>
			<color>FF0057f3</color>
		</LineStyle>
	</Style>
	<Style id="branch411_part53_style">
		<LineStyle>
			<width>6.80524318833652</width>
			<color>FF0057f3</color>
		</LineStyle>
	</Style>
	<Style id="branch411_part54_style">
		<LineStyle>
			<width>6.809386950286807</width>
			<color>FF0057f3</color>
		</LineStyle>
	</Style>
	<Style id="branch411_part55_style">
		<LineStyle>
			<width>6.813530712237093</width>
			<color>FF0057f3</color>
		</LineStyle>
	</Style>
	<Style id="branch411_part56_style">
		<LineStyle>
			<width>6.81767447418738</width>
			<color>FF0057f3</color>
		</LineStyle>
	</Style>
	<Style id="branch411_part57_style">
		<LineStyle>
			<width>6.821818236137667</width>
			<color>FF0057f3</color>
		</LineStyle>
	</Style>
	<Style id="branch411_part58_style">
		<LineStyle>
			<width>6.825961998087954</width>
			<color>FF0057f3</color>
		</LineStyle>
	</Style>
	<Style id="branch411_part59_style">
		<LineStyle>
			<width>6.830105760038241</width>
			<color>FF0057f3</color>
		</LineStyle>
	</Style>
	<Style id="branch411_part60_style">
		<LineStyle>
			<width>6.834249521988528</width>
			<color>FF0057f3</color>
		</LineStyle>
	</Style>
	<Style id="branch411_part61_style">
		<LineStyle>
			<width>6.838393283938815</width>
			<color>FF0057f3</color>
		</LineStyle>
	</Style>
	<Style id="branch411_part62_style">
		<LineStyle>
			<width>6.8425370458891015</width>
			<color>FF0057f3</color>
		</LineStyle>
	</Style>
	<Style id="branch411_part63_style">
		<LineStyle>
			<width>6.846680807839388</width>
			<color>FF0057f3</color>
		</LineStyle>
	</Style>
	<Style id="branch411_part64_style">
		<LineStyle>
			<width>6.850824569789675</width>
			<color>FF0057f3</color>
		</LineStyle>
	</Style>
	<Style id="branch411_part65_style">
		<LineStyle>
			<width>6.854968331739961</width>
			<color>FF0057f3</color>
		</LineStyle>
	</Style>
	<Style id="branch411_part66_style">
		<LineStyle>
			<width>6.859112093690249</width>
			<color>FF0057f3</color>
		</LineStyle>
	</Style>
	<Style id="branch411_part67_style">
		<LineStyle>
			<width>6.863255855640535</width>
			<color>FF0057f3</color>
		</LineStyle>
	</Style>
	<Style id="branch411_part68_style">
		<LineStyle>
			<width>6.867399617590823</width>
			<color>FF0057f3</color>
		</LineStyle>
	</Style>
	<Style id="branch411_part69_style">
		<LineStyle>
			<width>6.871543379541109</width>
			<color>FF0057f3</color>
		</LineStyle>
	</Style>
	<Style id="branch411_part70_style">
		<LineStyle>
			<width>6.875687141491396</width>
			<color>FF0057f3</color>
		</LineStyle>
	</Style>
	<Style id="branch411_part71_style">
		<LineStyle>
			<width>6.8798309034416825</width>
			<color>FF0057f3</color>
		</LineStyle>
	</Style>
	<Style id="branch411_part72_style">
		<LineStyle>
			<width>6.883974665391969</width>
			<color>FF0057f3</color>
		</LineStyle>
	</Style>
	<Style id="branch411_part73_style">
		<LineStyle>
			<width>6.888118427342256</width>
			<color>FF0058f3</color>
		</LineStyle>
	</Style>
	<Style id="branch411_part74_style">
		<LineStyle>
			<width>6.892262189292543</width>
			<color>FF0058f3</color>
		</LineStyle>
	</Style>
	<Style id="branch411_part75_style">
		<LineStyle>
			<width>6.89640595124283</width>
			<color>FF0058f3</color>
		</LineStyle>
	</Style>
	<Style id="branch411_part76_style">
		<LineStyle>
			<width>6.900549713193117</width>
			<color>FF0058f3</color>
		</LineStyle>
	</Style>
	<Style id="branch411_part77_style">
		<LineStyle>
			<width>6.904693475143404</width>
			<color>FF0058f3</color>
		</LineStyle>
	</Style>
	<Style id="branch411_part78_style">
		<LineStyle>
			<width>6.908837237093691</width>
			<color>FF0058f3</color>
		</LineStyle>
	</Style>
	<Style id="branch411_part79_style">
		<LineStyle>
			<width>6.9129809990439774</width>
			<color>FF0058f3</color>
		</LineStyle>
	</Style>
	<Style id="branch411_part80_style">
		<LineStyle>
			<width>6.917124760994263</width>
			<color>FF0058f3</color>
		</LineStyle>
	</Style>
	<Style id="branch411_part81_style">
		<LineStyle>
			<width>6.921268522944551</width>
			<color>FF0058f3</color>
		</LineStyle>
	</Style>
	<Style id="branch411_part82_style">
		<LineStyle>
			<width>6.925412284894837</width>
			<color>FF0058f3</color>
		</LineStyle>
	</Style>
	<Style id="branch411_part83_style">
		<LineStyle>
			<width>6.929556046845124</width>
			<color>FF0058f3</color>
		</LineStyle>
	</Style>
	<Style id="branch411_part84_style">
		<LineStyle>
			<width>6.933699808795411</width>
			<color>FF0058f3</color>
		</LineStyle>
	</Style>
	<Style id="branch411_part85_style">
		<LineStyle>
			<width>6.937843570745698</width>
			<color>FF0058f3</color>
		</LineStyle>
	</Style>
	<Style id="branch411_part86_style">
		<LineStyle>
			<width>6.941987332695985</width>
			<color>FF0058f3</color>
		</LineStyle>
	</Style>
	<Style id="branch411_part87_style">
		<LineStyle>
			<width>6.9461310946462715</width>
			<color>FF0058f3</color>
		</LineStyle>
	</Style>
	<Style id="branch411_part88_style">
		<LineStyle>
			<width>6.950274856596558</width>
			<color>FF0058f3</color>
		</LineStyle>
	</Style>
	<Style id="branch411_part89_style">
		<LineStyle>
			<width>6.954418618546845</width>
			<color>FF0058f3</color>
		</LineStyle>
	</Style>
	<Style id="branch411_part90_style">
		<LineStyle>
			<width>6.958562380497132</width>
			<color>FF0058f3</color>
		</LineStyle>
	</Style>
	<Style id="branch411_part91_style">
		<LineStyle>
			<width>6.962706142447419</width>
			<color>FF0058f3</color>
		</LineStyle>
	</Style>
	<Style id="branch411_part92_style">
		<LineStyle>
			<width>6.966849904397705</width>
			<color>FF0058f3</color>
		</LineStyle>
	</Style>
	<Style id="branch411_part93_style">
		<LineStyle>
			<width>6.970993666347993</width>
			<color>FF0058f3</color>
		</LineStyle>
	</Style>
	<Style id="branch411_part94_style">
		<LineStyle>
			<width>6.975137428298279</width>
			<color>FF0058f3</color>
		</LineStyle>
	</Style>
	<Style id="branch411_part95_style">
		<LineStyle>
			<width>6.9792811902485665</width>
			<color>FF0058f3</color>
		</LineStyle>
	</Style>
	<Style id="branch411_part96_style">
		<LineStyle>
			<width>6.9834249521988525</width>
			<color>FF0058f3</color>
		</LineStyle>
	</Style>
	<Style id="branch411_part97_style">
		<LineStyle>
			<width>6.987568714149139</width>
			<color>FF0058f3</color>
		</LineStyle>
	</Style>
	<Style id="branch411_part98_style">
		<LineStyle>
			<width>6.991712476099426</width>
			<color>FF0058f3</color>
		</LineStyle>
	</Style>
	<Style id="branch411_part99_style">
		<LineStyle>
			<width>6.995856238049713</width>
			<color>FF0058f3</color>
		</LineStyle>
	</Style>
	<Style id="branch411_part100_style">
		<LineStyle>
			<width>7.0</width>
			<color>FF0058f3</color>
		</LineStyle>
	</Style>
	<Style id="circle_128.75340426433692_style">
		<LineStyle>
			<width>0.1</width>
		</LineStyle>
		<PolyStyle>
			<color>8F00fff3</color>
			<outline>0</outline>
		</PolyStyle>
	</Style>
	<Style id="circle_127.46587022169355_style">
		<LineStyle>
			<width>0.1</width>
		</LineStyle>
		<PolyStyle>
			<color>8F00fdf3</color>
			<outline>0</outline>
		</PolyStyle>
	</Style>
	<Style id="circle_126.17833617905018_style">
		<LineStyle>
			<width>0.1</width>
		</LineStyle>
		<PolyStyle>
			<color>8F00fcf3</color>
			<outline>0</outline>
		</PolyStyle>
	</Style>
	<Style id="circle_124.89080213640682_style">
		<LineStyle>
			<width>0.1</width>
		</LineStyle>
		<PolyStyle>
			<color>8F00faf3</color>
			<outline>0</outline>
		</PolyStyle>
	</Style>
	<Style id="circle_123.60326809376345_style">
		<LineStyle>
			<width>0.1</width>
		</LineStyle>
		<PolyStyle>
			<color>8F00f8f3</color>
			<outline>0</outline>
		</PolyStyle>
	</Style>
	<Style id="circle_122.31573405112007_style">
		<LineStyle>
			<width>0.1</width>
		</LineStyle>
		<PolyStyle>
			<color>8F00f7f3</color>
			<outline>0</outline>
		</PolyStyle>
	</Style>
	<Style id="circle_121.0282000084767_style">
		<LineStyle>
			<width>0.1</width>
		</LineStyle>
		<PolyStyle>
			<color>8F00f5f3</color>
			<outline>0</outline>
		</PolyStyle>
	</Style>
	<Style id="circle_119.74066596583333_style">
		<LineStyle>
			<width>0.1</width>
		</LineStyle>
		<PolyStyle>
			<color>8F00f3f3</color>
			<outline>0</outline>
		</PolyStyle>
	</Style>
	<Style id="circle_118.45313192318997_style">
		<LineStyle>
			<width>0.1</width>
		</LineStyle>
		<PolyStyle>
			<color>8F00f1f3</color>
			<outline>0</outline>
		</PolyStyle>
	</Style>
	<Style id="circle_117.1655978805466_style">
		<LineStyle>
			<width>0.1</width>
		</LineStyle>
		<PolyStyle>
			<color>8F00f0f3</color>
			<outline>0</outline>
		</PolyStyle>
	</Style>
	<Style id="circle_115.87806383790323_style">
		<LineStyle>
			<width>0.1</width>
		</LineStyle>
		<PolyStyle>
			<color>8F00eef3</color>
			<outline>0</outline>
		</PolyStyle>
	</Style>
	<Style id="circle_114.59052979525985_style">
		<LineStyle>
			<width>0.1</width>
		</LineStyle>
		<PolyStyle>
			<color>8F00ecf3</color>
			<outline>0</outline>
		</PolyStyle>
	</Style>
	<Style id="circle_113.3029957526165_style">
		<LineStyle>
			<width>0.1</width>
		</LineStyle>
		<PolyStyle>
			<color>8F00ebf3</color>
			<outline>0</outline>
		</PolyStyle>
	</Style>
	<Style id="circle_112.01546170997312_style">
		<LineStyle>
			<width>0.1</width>
		</LineStyle>
		<PolyStyle>
			<color>8F00e9f3</color>
			<outline>0</outline>
		</PolyStyle>
	</Style>
	<Style id="circle_110.72792766732975_style">
		<LineStyle>
			<width>0.1</width>
		</LineStyle>
		<PolyStyle>
			<color>8F00e7f3</color>
			<outline>0</outline>
		</PolyStyle>
	</Style>
	<Style id="circle_109.44039362468638_style">
		<LineStyle>
			<width>0.1</width>
		</LineStyle>
		<PolyStyle>
			<color>8F00e6f3</color>
			<outline>0</outline>
		</PolyStyle>
	</Style>
	<Style id="circle_108.15285958204302_style">
		<LineStyle>
			<width>0.1</width>
		</LineStyle>
		<PolyStyle>
			<color>8F00e4f3</color>
			<outline>0</outline>
		</PolyStyle>
	</Style>
	<Style id="circle_106.86532553939965_style">
		<LineStyle>
			<width>0.1</width>
		</LineStyle>
		<PolyStyle>
			<color>8F00e2f3</color>
			<outline>0</outline>
		</PolyStyle>
	</Style>
	<Style id="circle_105.57779149675628_style">
		<LineStyle>
			<width>0.1</width>
		</LineStyle>
		<PolyStyle>
			<color>8F00e1f3</color>
			<outline>0</outline>
		</PolyStyle>
	</Style>
	<Style id="circle_104.2902574541129_style">
		<LineStyle>
			<width>0.1</width>
		</LineStyle>
		<PolyStyle>
			<color>8F00dff3</color>
			<outline>0</outline>
		</PolyStyle>
	</Style>
	<Style id="circle_103.00272341146953_style">
		<LineStyle>
			<width>0.1</width>
		</LineStyle>
		<PolyStyle>
			<color>8F00ddf3</color>
			<outline>0</outline>
		</PolyStyle>
	</Style>
	<Style id="circle_101.71518936882617_style">
		<LineStyle>
			<width>0.1</width>
		</LineStyle>
		<PolyStyle>
			<color>8F00dcf3</color>
			<outline>0</outline>
		</PolyStyle>
	</Style>
	<Style id="circle_100.4276553261828_style">
		<LineStyle>
			<width>0.1</width>
		</LineStyle>
		<PolyStyle>
			<color>8F00daf3</color>
			<outline>0</outline>
		</PolyStyle>
	</Style>
	<Style id="circle_99.14012128353943_style">
		<LineStyle>
			<width>0.1</width>
		</LineStyle>
		<PolyStyle>
			<color>8F00d8f3</color>
			<outline>0</outline>
		</PolyStyle>
	</Style>
	<Style id="circle_97.85258724089606_style">
		<LineStyle>
			<width>0.1</width>
		</LineStyle>
		<PolyStyle>
			<color>8F00d6f3</color>
			<outline>0</outline>
		</PolyStyle>
	</Style>
	<Style id="circle_96.56505319825268_style">
		<LineStyle>
			<width>0.1</width>
		</LineStyle>
		<PolyStyle>
			<color>8F00d5f3</color>
			<outline>0</outline>
		</PolyStyle>
	</Style>
	<Style id="circle_95.27751915560933_style">
		<LineStyle>
			<width>0.1</width>
		</LineStyle>
		<PolyStyle>
			<color>8F00d3f3</color>
			<outline>0</outline>
		</PolyStyle>
	</Style>
	<Style id="circle_93.98998511296595_style">
		<LineStyle>
			<width>0.1</width>
		</LineStyle>
		<PolyStyle>
			<color>8F00d1f3</color>
			<outline>0</outline>
		</PolyStyle>
	</Style>
	<Style id="circle_92.70245107032258_style">
		<LineStyle>
			<width>0.1</width>
		</LineStyle>
		<PolyStyle>
			<color>8F00d0f3</color>
			<outline>0</outline>
		</PolyStyle>
	</Style>
	<Style id="circle_91.41491702767922_style">
		<LineStyle>
			<width>0.1</width>
		</LineStyle>
		<PolyStyle>
			<color>8F00cef3</color>
			<outline>0</outline>
		</PolyStyle>
	</Style>
	<Style id="circle_90.12738298503584_style">
		<LineStyle>
			<width>0.1</width>
		</LineStyle>
		<PolyStyle>
			<color>8F00ccf3</color>
			<outline>0</outline>
		</PolyStyle>
	</Style>
	<Style id="circle_88.83984894239248_style">
		<LineStyle>
			<width>0.1</width>
		</LineStyle>
		<PolyStyle>
			<color>8F00cbf3</color>
			<outline>0</outline>
		</PolyStyle>
	</Style>
	<Style id="circle_87.5523148997491_style">
		<LineStyle>
			<width>0.1</width>
		</LineStyle>
		<PolyStyle>
			<color>8F00c9f3</color>
			<outline>0</outline>
		</PolyStyle>
	</Style>
	<Style id="circle_86.26478085710573_style">
		<LineStyle>
			<width>0.1</width>
		</LineStyle>
		<PolyStyle>
			<color>8F00c7f3</color>
			<outline>0</outline>
		</PolyStyle>
	</Style>
	<Style id="circle_84.97724681446238_style">
		<LineStyle>
			<width>0.1</width>
		</LineStyle>
		<PolyStyle>
			<color>8F00c6f3</color>
			<outline>0</outline>
		</PolyStyle>
	</Style>
	<Style id="circle_83.68971277181899_style">
		<LineStyle>
			<width>0.1</width>
		</LineStyle>
		<PolyStyle>
			<color>8F00c4f3</color>
			<outline>0</outline>
		</PolyStyle>
	</Style>
	<Style id="circle_82.40217872917563_style">
		<LineStyle>
			<width>0.1</width>
		</LineStyle>
		<PolyStyle>
			<color>8F00c2f3</color>
			<outline>0</outline>
		</PolyStyle>
	</Style>
	<Style id="circle_81.11464468653226_style">
		<LineStyle>
			<width>0.1</width>
		</LineStyle>
		<PolyStyle>
			<color>8F00c0f3</color>
			<outline>0</outline>
		</PolyStyle>
	</Style>
	<Style id="circle_79.82711064388889_style">
		<LineStyle>
			<width>0.1</width>
		</LineStyle>
		<PolyStyle>
			<color>8F00bff3</color>
			<outline>0</outline>
		</PolyStyle>
	</Style>
	<Style id="circle_78.53957660124553_style">
		<LineStyle>
			<width>0.1</width>
		</LineStyle>
		<PolyStyle>
			<color>8F00bdf3</color>
			<outline>0</outline>
		</PolyStyle>
	</Style>
	<Style id="circle_77.25204255860216_style">
		<LineStyle>
			<width>0.1</width>
		</LineStyle>
		<PolyStyle>
			<color>8F00bbf3</color>
			<outline>0</outline>
		</PolyStyle>
	</Style>
	<Style id="circle_75.96450851595878_style">
		<LineStyle>
			<width>0.1</width>
		</LineStyle>
		<PolyStyle>
			<color>8F00baf3</color>
			<outline>0</outline>
		</PolyStyle>
	</Style>
	<Style id="circle_74.67697447331541_style">
		<LineStyle>
			<width>0.1</width>
		</LineStyle>
		<PolyStyle>
			<color>8F00b8f3</color>
			<outline>0</outline>
		</PolyStyle>
	</Style>
	<Style id="circle_73.38944043067204_style">
		<LineStyle>
			<width>0.1</width>
		</LineStyle>
		<PolyStyle>
			<color>8F00b6f3</color>
			<outline>0</outline>
		</PolyStyle>
	</Style>
	<Style id="circle_72.10190638802868_style">
		<LineStyle>
			<width>0.1</width>
		</LineStyle>
		<PolyStyle>
			<color>8F00b5f3</color>
			<outline>0</outline>
		</PolyStyle>
	</Style>
	<Style id="circle_70.81437234538531_style">
		<LineStyle>
			<width>0.1</width>
		</LineStyle>
		<PolyStyle>
			<color>8F00b3f3</color>
			<outline>0</outline>
		</PolyStyle>
	</Style>
	<Style id="circle_69.52683830274194_style">
		<LineStyle>
			<width>0.1</width>
		</LineStyle>
		<PolyStyle>
			<color>8F00b1f3</color>
			<outline>0</outline>
		</PolyStyle>
	</Style>
	<Style id="circle_68.23930426009858_style">
		<LineStyle>
			<width>0.1</width>
		</LineStyle>
		<PolyStyle>
			<color>8F00b0f3</color>
			<outline>0</outline>
		</PolyStyle>
	</Style>
	<Style id="circle_66.95177021745519_style">
		<LineStyle>
			<width>0.1</width>
		</LineStyle>
		<PolyStyle>
			<color>8F00aef3</color>
			<outline>0</outline>
		</PolyStyle>
	</Style>
	<Style id="circle_65.66423617481183_style">
		<LineStyle>
			<width>0.1</width>
		</LineStyle>
		<PolyStyle>
			<color>8F00acf3</color>
			<outline>0</outline>
		</PolyStyle>
	</Style>
	<Style id="circle_64.37670213216846_style">
		<LineStyle>
			<width>0.1</width>
		</LineStyle>
		<PolyStyle>
			<color>8F00abf3</color>
			<outline>0</outline>
		</PolyStyle>
	</Style>
	<Style id="circle_63.08916808952509_style">
		<LineStyle>
			<width>0.1</width>
		</LineStyle>
		<PolyStyle>
			<color>8F00a9f3</color>
			<outline>0</outline>
		</PolyStyle>
	</Style>
	<Style id="circle_61.801634046881716_style">
		<LineStyle>
			<width>0.1</width>
		</LineStyle>
		<PolyStyle>
			<color>8F00a7f3</color>
			<outline>0</outline>
		</PolyStyle>
	</Style>
	<Style id="circle_60.51410000423836_style">
		<LineStyle>
			<width>0.1</width>
		</LineStyle>
		<PolyStyle>
			<color>8F00a5f3</color>
			<outline>0</outline>
		</PolyStyle>
	</Style>
	<Style id="circle_59.226565961594986_style">
		<LineStyle>
			<width>0.1</width>
		</LineStyle>
		<PolyStyle>
			<color>8F00a4f3</color>
			<outline>0</outline>
		</PolyStyle>
	</Style>
	<Style id="circle_57.93903191895161_style">
		<LineStyle>
			<width>0.1</width>
		</LineStyle>
		<PolyStyle>
			<color>8F00a2f3</color>
			<outline>0</outline>
		</PolyStyle>
	</Style>
	<Style id="circle_56.65149787630824_style">
		<LineStyle>
			<width>0.1</width>
		</LineStyle>
		<PolyStyle>
			<color>8F00a0f3</color>
			<outline>0</outline>
		</PolyStyle>
	</Style>
	<Style id="circle_55.36396383366487_style">
		<LineStyle>
			<width>0.1</width>
		</LineStyle>
		<PolyStyle>
			<color>8F009ff3</color>
			<outline>0</outline>
		</PolyStyle>
	</Style>
	<Style id="circle_54.07642979102151_style">
		<LineStyle>
			<width>0.1</width>
		</LineStyle>
		<PolyStyle>
			<color>8F009df3</color>
			<outline>0</outline>
		</PolyStyle>
	</Style>
	<Style id="circle_52.78889574837814_style">
		<LineStyle>
			<width>0.1</width>
		</LineStyle>
		<PolyStyle>
			<color>8F009bf3</color>
			<outline>0</outline>
		</PolyStyle>
	</Style>
	<Style id="circle_51.501361705734766_style">
		<LineStyle>
			<width>0.1</width>
		</LineStyle>
		<PolyStyle>
			<color>8F009af3</color>
			<outline>0</outline>
		</PolyStyle>
	</Style>
	<Style id="circle_50.213827663091394_style">
		<LineStyle>
			<width>0.1</width>
		</LineStyle>
		<PolyStyle>
			<color>8F0098f3</color>
			<outline>0</outline>
		</PolyStyle>
	</Style>
	<Style id="circle_48.926293620448035_style">
		<LineStyle>
			<width>0.1</width>
		</LineStyle>
		<PolyStyle>
			<color>8F0096f3</color>
			<outline>0</outline>
		</PolyStyle>
	</Style>
	<Style id="circle_47.63875957780466_style">
		<LineStyle>
			<width>0.1</width>
		</LineStyle>
		<PolyStyle>
			<color>8F0095f3</color>
			<outline>0</outline>
		</PolyStyle>
	</Style>
	<Style id="circle_46.35122553516129_style">
		<LineStyle>
			<width>0.1</width>
		</LineStyle>
		<PolyStyle>
			<color>8F0093f3</color>
			<outline>0</outline>
		</PolyStyle>
	</Style>
	<Style id="circle_45.06369149251792_style">
		<LineStyle>
			<width>0.1</width>
		</LineStyle>
		<PolyStyle>
			<color>8F0091f3</color>
			<outline>0</outline>
		</PolyStyle>
	</Style>
	<Style id="circle_43.776157449874546_style">
		<LineStyle>
			<width>0.1</width>
		</LineStyle>
		<PolyStyle>
			<color>8F008ff3</color>
			<outline>0</outline>
		</PolyStyle>
	</Style>
	<Style id="circle_42.48862340723119_style">
		<LineStyle>
			<width>0.1</width>
		</LineStyle>
		<PolyStyle>
			<color>8F008ef3</color>
			<outline>0</outline>
		</PolyStyle>
	</Style>
	<Style id="circle_41.201089364587816_style">
		<LineStyle>
			<width>0.1</width>
		</LineStyle>
		<PolyStyle>
			<color>8F008cf3</color>
			<outline>0</outline>
		</PolyStyle>
	</Style>
	<Style id="circle_39.91355532194444_style">
		<LineStyle>
			<width>0.1</width>
		</LineStyle>
		<PolyStyle>
			<color>8F008af3</color>
			<outline>0</outline>
		</PolyStyle>
	</Style>
	<Style id="circle_38.62602127930107_style">
		<LineStyle>
			<width>0.1</width>
		</LineStyle>
		<PolyStyle>
			<color>8F0089f3</color>
			<outline>0</outline>
		</PolyStyle>
	</Style>
	<Style id="circle_37.33848723665771_style">
		<LineStyle>
			<width>0.1</width>
		</LineStyle>
		<PolyStyle>
			<color>8F0087f3</color>
			<outline>0</outline>
		</PolyStyle>
	</Style>
	<Style id="circle_36.05095319401434_style">
		<LineStyle>
			<width>0.1</width>
		</LineStyle>
		<PolyStyle>
			<color>8F0085f3</color>
			<outline>0</outline>
		</PolyStyle>
	</Style>
	<Style id="circle_34.76341915137097_style">
		<LineStyle>
			<width>0.1</width>
		</LineStyle>
		<PolyStyle>
			<color>8F0084f3</color>
			<outline>0</outline>
		</PolyStyle>
	</Style>
	<Style id="circle_33.475885108727596_style">
		<LineStyle>
			<width>0.1</width>
		</LineStyle>
		<PolyStyle>
			<color>8F0082f3</color>
			<outline>0</outline>
		</PolyStyle>
	</Style>
	<Style id="circle_32.18835106608422_style">
		<LineStyle>
			<width>0.1</width>
		</LineStyle>
		<PolyStyle>
			<color>8F0080f3</color>
			<outline>0</outline>
		</PolyStyle>
	</Style>
	<Style id="circle_30.900817023440865_style">
		<LineStyle>
			<width>0.1</width>
		</LineStyle>
		<PolyStyle>
			<color>8F007ff3</color>
			<outline>0</outline>
		</PolyStyle>
	</Style>
	<Style id="circle_29.613282980797493_style">
		<LineStyle>
			<width>0.1</width>
		</LineStyle>
		<PolyStyle>
			<color>8F007df3</color>
			<outline>0</outline>
		</PolyStyle>
	</Style>
	<Style id="circle_28.32574893815412_style">
		<LineStyle>
			<width>0.1</width>
		</LineStyle>
		<PolyStyle>
			<color>8F007bf3</color>
			<outline>0</outline>
		</PolyStyle>
	</Style>
	<Style id="circle_27.038214895510748_style">
		<LineStyle>
			<width>0.1</width>
		</LineStyle>
		<PolyStyle>
			<color>8F0079f3</color>
			<outline>0</outline>
		</PolyStyle>
	</Style>
	<Style id="circle_25.75068085286739_style">
		<LineStyle>
			<width>0.1</width>
		</LineStyle>
		<PolyStyle>
			<color>8F0078f3</color>
			<outline>0</outline>
		</PolyStyle>
	</Style>
	<Style id="circle_24.463146810224018_style">
		<LineStyle>
			<width>0.1</width>
		</LineStyle>
		<PolyStyle>
			<color>8F0076f3</color>
			<outline>0</outline>
		</PolyStyle>
	</Style>
	<Style id="circle_23.175612767580645_style">
		<LineStyle>
			<width>0.1</width>
		</LineStyle>
		<PolyStyle>
			<color>8F0074f3</color>
			<outline>0</outline>
		</PolyStyle>
	</Style>
	<Style id="circle_21.888078724937273_style">
		<LineStyle>
			<width>0.1</width>
		</LineStyle>
		<PolyStyle>
			<color>8F0073f3</color>
			<outline>0</outline>
		</PolyStyle>
	</Style>
	<Style id="circle_20.6005446822939_style">
		<LineStyle>
			<width>0.1</width>
		</LineStyle>
		<PolyStyle>
			<color>8F0071f3</color>
			<outline>0</outline>
		</PolyStyle>
	</Style>
	<Style id="circle_19.313010639650543_style">
		<LineStyle>
			<width>0.1</width>
		</LineStyle>
		<PolyStyle>
			<color>8F006ff3</color>
			<outline>0</outline>
		</PolyStyle>
	</Style>
	<Style id="circle_18.02547659700717_style">
		<LineStyle>
			<width>0.1</width>
		</LineStyle>
		<PolyStyle>
			<color>8F006ef3</color>
			<outline>0</outline>
		</PolyStyle>
	</Style>
	<Style id="circle_16.737942554363798_style">
		<LineStyle>
			<width>0.1</width>
		</LineStyle>
		<PolyStyle>
			<color>8F006cf3</color>
			<outline>0</outline>
		</PolyStyle>
	</Style>
	<Style id="circle_15.450408511720426_style">
		<LineStyle>
			<width>0.1</width>
		</LineStyle>
		<PolyStyle>
			<color>8F006af3</color>
			<outline>0</outline>
		</PolyStyle>
	</Style>
	<Style id="circle_14.162874469077053_style">
		<LineStyle>
			<width>0.1</width>
		</LineStyle>
		<PolyStyle>
			<color>8F0069f3</color>
			<outline>0</outline>
		</PolyStyle>
	</Style>
	<Style id="circle_12.875340426433695_style">
		<LineStyle>
			<width>0.1</width>
		</LineStyle>
		<PolyStyle>
			<color>8F0067f3</color>
			<outline>0</outline>
		</PolyStyle>
	</Style>
	<Style id="circle_11.587806383790323_style">
		<LineStyle>
			<width>0.1</width>
		</LineStyle>
		<PolyStyle>
			<color>8F0065f3</color>
			<outline>0</outline>
		</PolyStyle>
	</Style>
	<Style id="circle_10.30027234114695_style">
		<LineStyle>
			<width>0.1</width>
		</LineStyle>
		<PolyStyle>
			<color>8F0064f3</color>
			<outline>0</outline>
		</PolyStyle>
	</Style>
	<Style id="circle_9.012738298503578_style">
		<LineStyle>
			<width>0.1</width>
		</LineStyle>
		<PolyStyle>
			<color>8F0062f3</color>
			<outline>0</outline>
		</PolyStyle>
	</Style>
	<Style id="circle_7.72520425586022_style">
		<LineStyle>
			<width>0.1</width>
		</LineStyle>
		<PolyStyle>
			<color>8F0060f3</color>
			<outline>0</outline>
		</PolyStyle>
	</Style>
	<Style id="circle_6.4376702132168475_style">
		<LineStyle>
			<width>0.1</width>
		</LineStyle>
		<PolyStyle>
			<color>8F005ef3</color>
			<outline>0</outline>
		</PolyStyle>
	</Style>
	<Style id="circle_5.150136170573475_style">
		<LineStyle>
			<width>0.1</width>
		</LineStyle>
		<PolyStyle>
			<color>8F005df3</color>
			<outline>0</outline>
		</PolyStyle>
	</Style>
	<Style id="circle_3.862602127930103_style">
		<LineStyle>
			<width>0.1</width>
		</LineStyle>
		<PolyStyle>
			<color>8F005bf3</color>
			<outline>0</outline>
		</PolyStyle>
	</Style>
	<Style id="circle_2.5750680852867305_style">
		<LineStyle>
			<width>0.1</width>
		</LineStyle>
		<PolyStyle>
			<color>8F0059f3</color>
			<outline>0</outline>
		</PolyStyle>
	</Style>
	<Style id="circle_1.2875340426433723_style">
		<LineStyle>
			<width>0.1</width>
		</LineStyle>
		<PolyStyle>
			<color>8F0058f3</color>
			<outline>0</outline>
		</PolyStyle>
	</Style>
	<Folder>
	<name>branches</name>
	<description>branches on which the state changes</description>
	<Folder>
			<name>branch65</name>
		<Placemark>
			<name>branch65_part1</name>
			<TimeSpan>
				<begin>2002-08-22</begin>
			</TimeSpan>
			<styleUrl>#branch65_part1_style</styleUrl>
			<LineString>
				<altitudeMode>absolute</altitudeMode>
				<tessellate>1</tessellate>
				<coordinates>
					43.72,-12.3,0.0
					43.7162,-12.293700000000001,47270.52297268461
				</coordinates>
			</LineString>
		</Placemark>
		<Placemark>
			<name>branch65_part2</name>
			<TimeSpan>
				<begin>2002-06-25</begin>
			</TimeSpan>
			<styleUrl>#branch65_part2_style</styleUrl>
			<LineString>
				<altitudeMode>absolute</altitudeMode>
				<tessellate>1</tessellate>
				<coordinates>
					43.7162,-12.293700000000001,47270.52297268461
					43.7124,-12.2874,66512.12838847828
				</coordinates>
			</LineString>
		</Placemark>
		<Placemark>
			<name>branch65_part3</name>
			<TimeSpan>
				<begin>2002-04-28</begin>
			</TimeSpan>
			<styleUrl>#branch65_part3_style</styleUrl>
			<LineString>
				<altitudeMode>absolute</altitudeMode>
				<tessellate>1</tessellate>
				<coordinates>
					43.7124,-12.2874,66512.12838847828
					43.7086,-12.2811,81043.70821947216
				</coordinates>
			</LineString>
		</Placemark>
		<Placemark>
			<name>branch65_part4</name>
			<TimeSpan>
				<begin>2002-02-31</begin>
			</TimeSpan>
			<styleUrl>#branch65_part4_style</styleUrl>
			<LineString>
				<altitudeMode>absolute</altitudeMode>
				<tessellate>1</tessellate>
				<coordinates>
					43.7086,-12.2811,81043.70821947216
					43.7048,-12.2748,93097.5864332887
				</coordinates>
			</LineString>
		</Placemark>
		<Placemark>
			<name>branch65_part5</name>
			<TimeSpan>
				<begin>2002-01-04</begin>
			</TimeSpan>
			<styleUrl>#branch65_part5_style</styleUrl>
			<LineString>
				<altitudeMode>absolute</altitudeMode>
				<tessellate>1</tessellate>
				<coordinates>
					43.7048,-12.2748,93097.5864332887
					43.701,-12.268500000000001,103542.73077327835
				</coordinates>
			</LineString>
		</Placemark>
		<Placemark>
			<name>branch65_part6</name>
			<TimeSpan>
				<begin>2001-11-07</begin>
			</TimeSpan>
			<styleUrl>#branch65_part6_style</styleUrl>
			<LineString>
				<altitudeMode>absolute</altitudeMode>
				<tessellate>1</tessellate>
				<coordinates>
					43.701,-12.268500000000001,103542.73077327835
					43.6972,-12.2622,112826.82363168237
				</coordinates>
			</LineString>
		</Placemark>
		<Placemark>
			<name>branch65_part7</name>
			<TimeSpan>
				<begin>2001-09-10</begin>
			</TimeSpan>
			<styleUrl>#branch65_part7_style</styleUrl>
			<LineString>
				<altitudeMode>absolute</altitudeMode>
				<tessellate>1</tessellate>
				<coordinates>
					43.6972,-12.2622,112826.82363168237
					43.6934,-12.2559,121216.93654017628
				</coordinates>
			</LineString>
		</Placemark>
		<Placemark>
			<name>branch65_part8</name>
			<TimeSpan>
				<begin>2001-07-13</begin>
			</TimeSpan>
			<styleUrl>#branch65_part8_style</styleUrl>
			<LineString>
				<altitudeMode>absolute</altitudeMode>
				<tessellate>1</tessellate>
				<coordinates>
					43.6934,-12.2559,121216.93654017628
					43.6896,-12.249600000000001,128887.77217447237
				</coordinates>
			</LineString>
		</Placemark>
		<Placemark>
			<name>branch65_part9</name>
			<TimeSpan>
				<begin>2001-05-16</begin>
			</TimeSpan>
			<styleUrl>#branch65_part9_style</styleUrl>
			<LineString>
				<altitudeMode>absolute</altitudeMode>
				<tessellate>1</tessellate>
				<coordinates>
					43.6896,-12.249600000000001,128887.77217447237
					43.6858,-12.243300000000001,135961.12851309916
				</coordinates>
			</LineString>
		</Placemark>
		<Placemark>
			<name>branch65_part10</name>
			<TimeSpan>
				<begin>2001-03-19</begin>
			</TimeSpan>
			<styleUrl>#branch65_part10_style</styleUrl>
			<LineString>
				<altitudeMode>absolute</altitudeMode>
				<tessellate>1</tessellate>
				<coordinates>
					43.6858,-12.243300000000001,135961.12851309916
					43.682,-12.237,142525.98940388192
				</coordinates>
			</LineString>
		</Placemark>
		<Placemark>
			<name>branch65_part11</name>
			<TimeSpan>
				<begin>2001-01-22</begin>
			</TimeSpan>
			<styleUrl>#branch65_part11_style</styleUrl>
			<LineString>
				<altitudeMode>absolute</altitudeMode>
				<tessellate>1</tessellate>
				<coordinates>
					43.682,-12.237,142525.98940388192
					43.6782,-12.2307,148649.7406089182
				</coordinates>
			</LineString>
		</Placemark>
		<Placemark>
			<name>branch65_part12</name>
			<TimeSpan>
				<begin>2000-11-25</begin>
			</TimeSpan>
			<styleUrl>#branch65_part12_style</styleUrl>
			<LineString>
				<altitudeMode>absolute</altitudeMode>
				<tessellate>1</tessellate>
				<coordinates>
					43.6782,-12.2307,148649.7406089182
					43.6744,-12.224400000000001,154384.88154344997
				</coordinates>
			</LineString>
		</Placemark>
		<Placemark>
			<name>branch65_part13</name>
			<TimeSpan>
				<begin>2000-09-28</begin>
			</TimeSpan>
			<styleUrl>#branch65_part13_style</styleUrl>
			<LineString>
				<altitudeMode>absolute</altitudeMode>
				<tessellate>1</tessellate>
				<coordinates>
					43.6744,-12.224400000000001,154384.88154344997
					43.6706,-12.2181,159773.265766882
				</coordinates>
			</LineString>
		</Placemark>
		<Placemark>
			<name>branch65_part14</name>
			<TimeSpan>
				<begin>2000-07-31</begin>
			</TimeSpan>
			<styleUrl>#branch65_part14_style</styleUrl>
			<LineString>
				<altitudeMode>absolute</altitudeMode>
				<tessellate>1</tessellate>
				<coordinates>
					43.6706,-12.2181,159773.265766882
					43.6668,-12.2118,164848.8998962005
				</coordinates>
			</LineString>
		</Placemark>
		<Placemark>
			<name>branch65_part15</name>
			<TimeSpan>
				<begin>2000-06-04</begin>
			</TimeSpan>
			<styleUrl>#branch65_part15_style</styleUrl>
			<LineString>
				<altitudeMode>absolute</altitudeMode>
				<tessellate>1</tessellate>
				<coordinates>
					43.6668,-12.2118,164848.8998962005
					43.663,-12.2055,169639.85875584657
				</coordinates>
			</LineString>
		</Placemark>
		<Placemark>
			<name>branch65_part16</name>
			<TimeSpan>
				<begin>2000-04-07</begin>
			</TimeSpan>
			<styleUrl>#branch65_part16_style</styleUrl>
			<LineString>
				<altitudeMode>absolute</altitudeMode>
				<tessellate>1</tessellate>
				<coordinates>
					43.663,-12.2055,169639.85875584657
					43.6592,-12.199200000000001,174169.63598447014
				</coordinates>
			</LineString>
		</Placemark>
		<Placemark>
			<name>branch65_part17</name>
			<TimeSpan>
				<begin>2000-02-10</begin>
			</TimeSpan>
[truncated: 1,571,015 more chars]
