# Supplementary material for: East African cassava mosaic-like viruses from Africa to Indian ocean islands: molecular diversity, evolutionary history and geographical dissemination of a bipartite begomovirus
Source: BMC Evol Biol. 2012 Nov 27;12:228. doi: 10.1186/1471-2148-12-228 (PMC3560262; doi:10.1186/1471-2148-12-228)
Supplement: Additional File 9 — KML file of FG-B dataset phylogeography analysis. Lines between locations represent branches in the MCC tree along which location transition occurs. Location circle diameters are proportional to the number of MCC branches maintaining a particular location state at each time-point. The yellow-orange color gradient informs the location state probability (low-high). Altitude of each line is proportional to the time elapsed between its nodes. KML files can be visualized in Google Earth (http://www.google.com/earth/index.html). [file 1471-2148-12-228-S9.kml]

<?xml version="1.0" encoding="UTF-8"?>
<kml xmlns="http://earth.google.com/kml/2.2">
<Document>
	<name>arbre_B_phylo.tre</name>
	<Style id="branch7_part1_style">
		<LineStyle>
			<width>4.730782513661202</width>
			<color>FF0076f3</color>
		</LineStyle>
	</Style>
	<Style id="branch7_part2_style">
		<LineStyle>
			<width>4.7509092896174865</width>
			<color>FF0076f3</color>
		</LineStyle>
	</Style>
	<Style id="branch7_part3_style">
		<LineStyle>
			<width>4.771036065573771</width>
			<color>FF0077f3</color>
		</LineStyle>
	</Style>
	<Style id="branch7_part4_style">
		<LineStyle>
			<width>4.7911628415300545</width>
			<color>FF0077f3</color>
		</LineStyle>
	</Style>
	<Style id="branch7_part5_style">
		<LineStyle>
			<width>4.811289617486339</width>
			<color>FF0078f3</color>
		</LineStyle>
	</Style>
	<Style id="branch7_part6_style">
		<LineStyle>
			<width>4.831416393442623</width>
			<color>FF0078f3</color>
		</LineStyle>
	</Style>
	<Style id="branch7_part7_style">
		<LineStyle>
			<width>4.851543169398907</width>
			<color>FF0078f3</color>
		</LineStyle>
	</Style>
	<Style id="branch7_part8_style">
		<LineStyle>
			<width>4.87166994535519</width>
			<color>FF0079f3</color>
		</LineStyle>
	</Style>
	<Style id="branch7_part9_style">
		<LineStyle>
			<width>4.891796721311476</width>
			<color>FF0079f3</color>
		</LineStyle>
	</Style>
	<Style id="branch7_part10_style">
		<LineStyle>
			<width>4.911923497267759</width>
			<color>FF007af3</color>
		</LineStyle>
	</Style>
	<Style id="branch7_part11_style">
		<LineStyle>
			<width>4.932050273224043</width>
			<color>FF007af3</color>
		</LineStyle>
	</Style>
	<Style id="branch7_part12_style">
		<LineStyle>
			<width>4.952177049180328</width>
			<color>FF007bf3</color>
		</LineStyle>
	</Style>
	<Style id="branch7_part13_style">
		<LineStyle>
			<width>4.972303825136612</width>
			<color>FF007bf3</color>
		</LineStyle>
	</Style>
	<Style id="branch7_part14_style">
		<LineStyle>
			<width>4.992430601092896</width>
			<color>FF007cf3</color>
		</LineStyle>
	</Style>
	<Style id="branch7_part15_style">
		<LineStyle>
			<width>5.0125573770491805</width>
			<color>FF007cf3</color>
		</LineStyle>
	</Style>
	<Style id="branch7_part16_style">
		<LineStyle>
			<width>5.032684153005464</width>
			<color>FF007cf3</color>
		</LineStyle>
	</Style>
	<Style id="branch7_part17_style">
		<LineStyle>
			<width>5.052810928961748</width>
			<color>FF007df3</color>
		</LineStyle>
	</Style>
	<Style id="branch7_part18_style">
		<LineStyle>
			<width>5.072937704918033</width>
			<color>FF007df3</color>
		</LineStyle>
	</Style>
	<Style id="branch7_part19_style">
		<LineStyle>
			<width>5.093064480874316</width>
			<color>FF007ef3</color>
		</LineStyle>
	</Style>
	<Style id="branch7_part20_style">
		<LineStyle>
			<width>5.113191256830601</width>
			<color>FF007ef3</color>
		</LineStyle>
	</Style>
	<Style id="branch7_part21_style">
		<LineStyle>
			<width>5.133318032786885</width>
			<color>FF007ff3</color>
		</LineStyle>
	</Style>
	<Style id="branch7_part22_style">
		<LineStyle>
			<width>5.153444808743169</width>
			<color>FF007ff3</color>
		</LineStyle>
	</Style>
	<Style id="branch7_part23_style">
		<LineStyle>
			<width>5.173571584699453</width>
			<color>FF0080f3</color>
		</LineStyle>
	</Style>
	<Style id="branch7_part24_style">
		<LineStyle>
			<width>5.193698360655738</width>
			<color>FF0080f3</color>
		</LineStyle>
	</Style>
	<Style id="branch7_part25_style">
		<LineStyle>
			<width>5.213825136612022</width>
			<color>FF0080f3</color>
		</LineStyle>
	</Style>
	<Style id="branch7_part26_style">
		<LineStyle>
			<width>5.233951912568306</width>
			<color>FF0081f3</color>
		</LineStyle>
	</Style>
	<Style id="branch7_part27_style">
		<LineStyle>
			<width>5.25407868852459</width>
			<color>FF0081f3</color>
		</LineStyle>
	</Style>
	<Style id="branch7_part28_style">
		<LineStyle>
			<width>5.2742054644808745</width>
			<color>FF0082f3</color>
		</LineStyle>
	</Style>
	<Style id="branch7_part29_style">
		<LineStyle>
			<width>5.294332240437159</width>
			<color>FF0082f3</color>
		</LineStyle>
	</Style>
	<Style id="branch7_part30_style">
		<LineStyle>
			<width>5.314459016393442</width>
			<color>FF0083f3</color>
		</LineStyle>
	</Style>
	<Style id="branch7_part31_style">
		<LineStyle>
			<width>5.334585792349727</width>
			<color>FF0083f3</color>
		</LineStyle>
	</Style>
	<Style id="branch7_part32_style">
		<LineStyle>
			<width>5.354712568306011</width>
			<color>FF0084f3</color>
		</LineStyle>
	</Style>
	<Style id="branch7_part33_style">
		<LineStyle>
			<width>5.374839344262295</width>
			<color>FF0084f3</color>
		</LineStyle>
	</Style>
	<Style id="branch7_part34_style">
		<LineStyle>
			<width>5.394966120218578</width>
			<color>FF0085f3</color>
		</LineStyle>
	</Style>
	<Style id="branch7_part35_style">
		<LineStyle>
			<width>5.415092896174864</width>
			<color>FF0085f3</color>
		</LineStyle>
	</Style>
	<Style id="branch7_part36_style">
		<LineStyle>
			<width>5.435219672131147</width>
			<color>FF0085f3</color>
		</LineStyle>
	</Style>
	<Style id="branch7_part37_style">
		<LineStyle>
			<width>5.455346448087432</width>
			<color>FF0086f3</color>
		</LineStyle>
	</Style>
	<Style id="branch7_part38_style">
		<LineStyle>
			<width>5.475473224043716</width>
			<color>FF0086f3</color>
		</LineStyle>
	</Style>
	<Style id="branch7_part39_style">
		<LineStyle>
			<width>5.4956</width>
			<color>FF0087f3</color>
		</LineStyle>
	</Style>
	<Style id="branch7_part40_style">
		<LineStyle>
			<width>5.515726775956284</width>
			<color>FF0087f3</color>
		</LineStyle>
	</Style>
	<Style id="branch7_part41_style">
		<LineStyle>
			<width>5.5358535519125684</width>
			<color>FF0088f3</color>
		</LineStyle>
	</Style>
	<Style id="branch7_part42_style">
		<LineStyle>
			<width>5.555980327868852</width>
			<color>FF0088f3</color>
		</LineStyle>
	</Style>
	<Style id="branch7_part43_style">
		<LineStyle>
			<width>5.576107103825137</width>
			<color>FF0089f3</color>
		</LineStyle>
	</Style>
	<Style id="branch7_part44_style">
		<LineStyle>
			<width>5.596233879781421</width>
			<color>FF0089f3</color>
		</LineStyle>
	</Style>
	<Style id="branch7_part45_style">
		<LineStyle>
			<width>5.616360655737704</width>
			<color>FF0089f3</color>
		</LineStyle>
	</Style>
	<Style id="branch7_part46_style">
		<LineStyle>
			<width>5.636487431693989</width>
			<color>FF008af3</color>
		</LineStyle>
	</Style>
	<Style id="branch7_part47_style">
		<LineStyle>
			<width>5.656614207650273</width>
			<color>FF008af3</color>
		</LineStyle>
	</Style>
	<Style id="branch7_part48_style">
		<LineStyle>
			<width>5.676740983606557</width>
			<color>FF008bf3</color>
		</LineStyle>
	</Style>
	<Style id="branch7_part49_style">
		<LineStyle>
			<width>5.696867759562841</width>
			<color>FF008bf3</color>
		</LineStyle>
	</Style>
	<Style id="branch7_part50_style">
		<LineStyle>
			<width>5.716994535519126</width>
			<color>FF008cf3</color>
		</LineStyle>
	</Style>
	<Style id="branch7_part51_style">
		<LineStyle>
			<width>5.73712131147541</width>
			<color>FF008cf3</color>
		</LineStyle>
	</Style>
	<Style id="branch7_part52_style">
		<LineStyle>
			<width>5.757248087431694</width>
			<color>FF008df3</color>
		</LineStyle>
	</Style>
	<Style id="branch7_part53_style">
		<LineStyle>
			<width>5.777374863387978</width>
			<color>FF008df3</color>
		</LineStyle>
	</Style>
	<Style id="branch7_part54_style">
		<LineStyle>
			<width>5.797501639344262</width>
			<color>FF008df3</color>
		</LineStyle>
	</Style>
	<Style id="branch7_part55_style">
		<LineStyle>
			<width>5.817628415300547</width>
			<color>FF008ef3</color>
		</LineStyle>
	</Style>
	<Style id="branch7_part56_style">
		<LineStyle>
			<width>5.83775519125683</width>
			<color>FF008ef3</color>
		</LineStyle>
	</Style>
	<Style id="branch7_part57_style">
		<LineStyle>
			<width>5.857881967213115</width>
			<color>FF008ff3</color>
		</LineStyle>
	</Style>
	<Style id="branch7_part58_style">
		<LineStyle>
			<width>5.878008743169399</width>
			<color>FF008ff3</color>
		</LineStyle>
	</Style>
	<Style id="branch7_part59_style">
		<LineStyle>
			<width>5.898135519125683</width>
			<color>FF0090f3</color>
		</LineStyle>
	</Style>
	<Style id="branch7_part60_style">
		<LineStyle>
			<width>5.918262295081967</width>
			<color>FF0090f3</color>
		</LineStyle>
	</Style>
	<Style id="branch7_part61_style">
		<LineStyle>
			<width>5.938389071038252</width>
			<color>FF0091f3</color>
		</LineStyle>
	</Style>
	<Style id="branch7_part62_style">
		<LineStyle>
			<width>5.958515846994536</width>
			<color>FF0091f3</color>
		</LineStyle>
	</Style>
	<Style id="branch7_part63_style">
		<LineStyle>
			<width>5.97864262295082</width>
			<color>FF0092f3</color>
		</LineStyle>
	</Style>
	<Style id="branch7_part64_style">
		<LineStyle>
			<width>5.998769398907104</width>
			<color>FF0092f3</color>
		</LineStyle>
	</Style>
	<Style id="branch7_part65_style">
		<LineStyle>
			<width>6.018896174863388</width>
			<color>FF0092f3</color>
		</LineStyle>
	</Style>
	<Style id="branch7_part66_style">
		<LineStyle>
			<width>6.039022950819672</width>
			<color>FF0093f3</color>
		</LineStyle>
	</Style>
	<Style id="branch7_part67_style">
		<LineStyle>
			<width>6.059149726775956</width>
			<color>FF0093f3</color>
		</LineStyle>
	</Style>
	<Style id="branch7_part68_style">
		<LineStyle>
			<width>6.07927650273224</width>
			<color>FF0094f3</color>
		</LineStyle>
	</Style>
	<Style id="branch7_part69_style">
		<LineStyle>
			<width>6.099403278688525</width>
			<color>FF0094f3</color>
		</LineStyle>
	</Style>
	<Style id="branch7_part70_style">
		<LineStyle>
			<width>6.119530054644809</width>
			<color>FF0095f3</color>
		</LineStyle>
	</Style>
	<Style id="branch7_part71_style">
		<LineStyle>
			<width>6.139656830601092</width>
			<color>FF0095f3</color>
		</LineStyle>
	</Style>
	<Style id="branch7_part72_style">
		<LineStyle>
			<width>6.159783606557377</width>
			<color>FF0096f3</color>
		</LineStyle>
	</Style>
	<Style id="branch7_part73_style">
		<LineStyle>
			<width>6.179910382513661</width>
			<color>FF0096f3</color>
		</LineStyle>
	</Style>
	<Style id="branch7_part74_style">
		<LineStyle>
			<width>6.200037158469946</width>
			<color>FF0096f3</color>
		</LineStyle>
	</Style>
	<Style id="branch7_part75_style">
		<LineStyle>
			<width>6.22016393442623</width>
			<color>FF0097f3</color>
		</LineStyle>
	</Style>
	<Style id="branch7_part76_style">
		<LineStyle>
			<width>6.240290710382514</width>
			<color>FF0097f3</color>
		</LineStyle>
	</Style>
	<Style id="branch7_part77_style">
		<LineStyle>
			<width>6.260417486338798</width>
			<color>FF0098f3</color>
		</LineStyle>
	</Style>
	<Style id="branch7_part78_style">
		<LineStyle>
			<width>6.280544262295082</width>
			<color>FF0098f3</color>
		</LineStyle>
	</Style>
	<Style id="branch7_part79_style">
		<LineStyle>
			<width>6.300671038251366</width>
			<color>FF0099f3</color>
		</LineStyle>
	</Style>
	<Style id="branch7_part80_style">
		<LineStyle>
			<width>6.32079781420765</width>
			<color>FF0099f3</color>
		</LineStyle>
	</Style>
	<Style id="branch7_part81_style">
		<LineStyle>
			<width>6.340924590163935</width>
			<color>FF009af3</color>
		</LineStyle>
	</Style>
	<Style id="branch7_part82_style">
		<LineStyle>
			<width>6.361051366120218</width>
			<color>FF009af3</color>
		</LineStyle>
	</Style>
	<Style id="branch7_part83_style">
		<LineStyle>
			<width>6.381178142076503</width>
			<color>FF009af3</color>
		</LineStyle>
	</Style>
	<Style id="branch7_part84_style">
		<LineStyle>
			<width>6.401304918032787</width>
			<color>FF009bf3</color>
		</LineStyle>
	</Style>
	<Style id="branch7_part85_style">
		<LineStyle>
			<width>6.421431693989071</width>
			<color>FF009bf3</color>
		</LineStyle>
	</Style>
	<Style id="branch7_part86_style">
		<LineStyle>
			<width>6.441558469945355</width>
			<color>FF009cf3</color>
		</LineStyle>
	</Style>
	<Style id="branch7_part87_style">
		<LineStyle>
			<width>6.46168524590164</width>
			<color>FF009cf3</color>
		</LineStyle>
	</Style>
	<Style id="branch7_part88_style">
		<LineStyle>
			<width>6.481812021857924</width>
			<color>FF009df3</color>
		</LineStyle>
	</Style>
	<Style id="branch7_part89_style">
		<LineStyle>
			<width>6.501938797814208</width>
			<color>FF009df3</color>
		</LineStyle>
	</Style>
	<Style id="branch7_part90_style">
		<LineStyle>
			<width>6.522065573770492</width>
			<color>FF009ef3</color>
		</LineStyle>
	</Style>
	<Style id="branch7_part91_style">
		<LineStyle>
			<width>6.5421923497267755</width>
			<color>FF009ef3</color>
		</LineStyle>
	</Style>
	<Style id="branch7_part92_style">
		<LineStyle>
			<width>6.56231912568306</width>
			<color>FF009ef3</color>
		</LineStyle>
	</Style>
	<Style id="branch7_part93_style">
		<LineStyle>
			<width>6.582445901639344</width>
			<color>FF009ff3</color>
		</LineStyle>
	</Style>
	<Style id="branch7_part94_style">
		<LineStyle>
			<width>6.602572677595629</width>
			<color>FF009ff3</color>
		</LineStyle>
	</Style>
	<Style id="branch7_part95_style">
		<LineStyle>
			<width>6.622699453551913</width>
			<color>FF00a0f3</color>
		</LineStyle>
	</Style>
	<Style id="branch7_part96_style">
		<LineStyle>
			<width>6.642826229508197</width>
			<color>FF00a0f3</color>
		</LineStyle>
	</Style>
	<Style id="branch7_part97_style">
		<LineStyle>
			<width>6.66295300546448</width>
			<color>FF00a1f3</color>
		</LineStyle>
	</Style>
	<Style id="branch7_part98_style">
		<LineStyle>
			<width>6.683079781420765</width>
			<color>FF00a1f3</color>
		</LineStyle>
	</Style>
	<Style id="branch7_part99_style">
		<LineStyle>
			<width>6.703206557377049</width>
			<color>FF00a2f3</color>
		</LineStyle>
	</Style>
	<Style id="branch7_part100_style">
		<LineStyle>
			<width>6.723333333333334</width>
			<color>FF00a2f3</color>
		</LineStyle>
	</Style>
	<Style id="branch9_part1_style">
		<LineStyle>
			<width>5.176327089645339</width>
			<color>FF0063f3</color>
		</LineStyle>
	</Style>
	<Style id="branch9_part2_style">
		<LineStyle>
			<width>5.1728288362145785</width>
			<color>FF0064f3</color>
		</LineStyle>
	</Style>
	<Style id="branch9_part3_style">
		<LineStyle>
			<width>5.169330582783818</width>
			<color>FF0064f3</color>
		</LineStyle>
	</Style>
	<Style id="branch9_part4_style">
		<LineStyle>
			<width>5.165832329353056</width>
			<color>FF0065f3</color>
		</LineStyle>
	</Style>
	<Style id="branch9_part5_style">
		<LineStyle>
			<width>5.1623340759222955</width>
			<color>FF0065f3</color>
		</LineStyle>
	</Style>
	<Style id="branch9_part6_style">
		<LineStyle>
			<width>5.158835822491534</width>
			<color>FF0066f3</color>
		</LineStyle>
	</Style>
	<Style id="branch9_part7_style">
		<LineStyle>
			<width>5.155337569060773</width>
			<color>FF0066f3</color>
		</LineStyle>
	</Style>
	<Style id="branch9_part8_style">
		<LineStyle>
			<width>5.151839315630012</width>
			<color>FF0067f3</color>
		</LineStyle>
	</Style>
	<Style id="branch9_part9_style">
		<LineStyle>
			<width>5.148341062199251</width>
			<color>FF0067f3</color>
		</LineStyle>
	</Style>
	<Style id="branch9_part10_style">
		<LineStyle>
			<width>5.144842808768491</width>
			<color>FF0068f3</color>
		</LineStyle>
	</Style>
	<Style id="branch9_part11_style">
		<LineStyle>
			<width>5.14134455533773</width>
			<color>FF0068f3</color>
		</LineStyle>
	</Style>
	<Style id="branch9_part12_style">
		<LineStyle>
			<width>5.1378463019069684</width>
			<color>FF0069f3</color>
		</LineStyle>
	</Style>
	<Style id="branch9_part13_style">
		<LineStyle>
			<width>5.134348048476207</width>
			<color>FF0069f3</color>
		</LineStyle>
	</Style>
	<Style id="branch9_part14_style">
		<LineStyle>
			<width>5.130849795045446</width>
			<color>FF006af3</color>
		</LineStyle>
	</Style>
	<Style id="branch9_part15_style">
		<LineStyle>
			<width>5.127351541614685</width>
			<color>FF006bf3</color>
		</LineStyle>
	</Style>
	<Style id="branch9_part16_style">
		<LineStyle>
			<width>5.123853288183924</width>
			<color>FF006bf3</color>
		</LineStyle>
	</Style>
	<Style id="branch9_part17_style">
		<LineStyle>
			<width>5.120355034753164</width>
			<color>FF006cf3</color>
		</LineStyle>
	</Style>
	<Style id="branch9_part18_style">
		<LineStyle>
			<width>5.116856781322403</width>
			<color>FF006cf3</color>
		</LineStyle>
	</Style>
	<Style id="branch9_part19_style">
		<LineStyle>
			<width>5.113358527891641</width>
			<color>FF006df3</color>
		</LineStyle>
	</Style>
	<Style id="branch9_part20_style">
		<LineStyle>
			<width>5.10986027446088</width>
			<color>FF006df3</color>
		</LineStyle>
	</Style>
	<Style id="branch9_part21_style">
		<LineStyle>
			<width>5.106362021030119</width>
			<color>FF006ef3</color>
		</LineStyle>
	</Style>
	<Style id="branch9_part22_style">
		<LineStyle>
			<width>5.102863767599358</width>
			<color>FF006ef3</color>
		</LineStyle>
	</Style>
	<Style id="branch9_part23_style">
		<LineStyle>
			<width>5.099365514168597</width>
			<color>FF006ff3</color>
		</LineStyle>
	</Style>
	<Style id="branch9_part24_style">
		<LineStyle>
			<width>5.095867260737837</width>
			<color>FF006ff3</color>
		</LineStyle>
	</Style>
	<Style id="branch9_part25_style">
		<LineStyle>
			<width>5.0923690073070755</width>
			<color>FF0070f3</color>
		</LineStyle>
	</Style>
	<Style id="branch9_part26_style">
		<LineStyle>
			<width>5.088870753876314</width>
			<color>FF0070f3</color>
		</LineStyle>
	</Style>
	<Style id="branch9_part27_style">
		<LineStyle>
			<width>5.085372500445553</width>
			<color>FF0071f3</color>
		</LineStyle>
	</Style>
	<Style id="branch9_part28_style">
		<LineStyle>
			<width>5.081874247014792</width>
			<color>FF0071f3</color>
		</LineStyle>
	</Style>
	<Style id="branch9_part29_style">
		<LineStyle>
			<width>5.0783759935840305</width>
			<color>FF0072f3</color>
		</LineStyle>
	</Style>
	<Style id="branch9_part30_style">
		<LineStyle>
			<width>5.07487774015327</width>
			<color>FF0072f3</color>
		</LineStyle>
	</Style>
	<Style id="branch9_part31_style">
		<LineStyle>
			<width>5.07137948672251</width>
			<color>FF0073f3</color>
		</LineStyle>
	</Style>
	<Style id="branch9_part32_style">
		<LineStyle>
			<width>5.067881233291748</width>
			<color>FF0073f3</color>
		</LineStyle>
	</Style>
	<Style id="branch9_part33_style">
		<LineStyle>
			<width>5.064382979860987</width>
			<color>FF0074f3</color>
		</LineStyle>
	</Style>
	<Style id="branch9_part34_style">
		<LineStyle>
			<width>5.060884726430226</width>
			<color>FF0074f3</color>
		</LineStyle>
	</Style>
	<Style id="branch9_part35_style">
		<LineStyle>
			<width>5.057386472999465</width>
			<color>FF0075f3</color>
		</LineStyle>
	</Style>
	<Style id="branch9_part36_style">
		<LineStyle>
			<width>5.053888219568703</width>
			<color>FF0076f3</color>
		</LineStyle>
	</Style>
	<Style id="branch9_part37_style">
		<LineStyle>
			<width>5.050389966137943</width>
			<color>FF0076f3</color>
		</LineStyle>
	</Style>
	<Style id="branch9_part38_style">
		<LineStyle>
			<width>5.046891712707183</width>
			<color>FF0077f3</color>
		</LineStyle>
	</Style>
	<Style id="branch9_part39_style">
		<LineStyle>
			<width>5.043393459276421</width>
			<color>FF0077f3</color>
		</LineStyle>
	</Style>
	<Style id="branch9_part40_style">
		<LineStyle>
			<width>5.03989520584566</width>
			<color>FF0078f3</color>
		</LineStyle>
	</Style>
	<Style id="branch9_part41_style">
		<LineStyle>
			<width>5.036396952414899</width>
			<color>FF0078f3</color>
		</LineStyle>
	</Style>
	<Style id="branch9_part42_style">
		<LineStyle>
			<width>5.032898698984138</width>
			<color>FF0079f3</color>
		</LineStyle>
	</Style>
	<Style id="branch9_part43_style">
		<LineStyle>
			<width>5.029400445553376</width>
			<color>FF0079f3</color>
		</LineStyle>
	</Style>
	<Style id="branch9_part44_style">
		<LineStyle>
			<width>5.025902192122616</width>
			<color>FF007af3</color>
		</LineStyle>
	</Style>
	<Style id="branch9_part45_style">
		<LineStyle>
			<width>5.0224039386918555</width>
			<color>FF007af3</color>
		</LineStyle>
	</Style>
	<Style id="branch9_part46_style">
		<LineStyle>
			<width>5.018905685261094</width>
			<color>FF007bf3</color>
		</LineStyle>
	</Style>
	<Style id="branch9_part47_style">
		<LineStyle>
			<width>5.015407431830333</width>
			<color>FF007bf3</color>
		</LineStyle>
	</Style>
	<Style id="branch9_part48_style">
		<LineStyle>
			<width>5.011909178399572</width>
			<color>FF007cf3</color>
		</LineStyle>
	</Style>
	<Style id="branch9_part49_style">
		<LineStyle>
			<width>5.008410924968811</width>
			<color>FF007cf3</color>
		</LineStyle>
	</Style>
	<Style id="branch9_part50_style">
		<LineStyle>
			<width>5.00491267153805</width>
			<color>FF007df3</color>
		</LineStyle>
	</Style>
	<Style id="branch9_part51_style">
		<LineStyle>
			<width>5.001414418107289</width>
			<color>FF007df3</color>
		</LineStyle>
	</Style>
	<Style id="branch9_part52_style">
		<LineStyle>
			<width>4.997916164676528</width>
			<color>FF007ef3</color>
		</LineStyle>
	</Style>
	<Style id="branch9_part53_style">
		<LineStyle>
			<width>4.994417911245767</width>
			<color>FF007ef3</color>
		</LineStyle>
	</Style>
	<Style id="branch9_part54_style">
		<LineStyle>
			<width>4.990919657815006</width>
			<color>FF007ff3</color>
		</LineStyle>
	</Style>
	<Style id="branch9_part55_style">
		<LineStyle>
			<width>4.987421404384245</width>
			<color>FF007ff3</color>
		</LineStyle>
	</Style>
	<Style id="branch9_part56_style">
		<LineStyle>
			<width>4.983923150953484</width>
			<color>FF0080f3</color>
		</LineStyle>
	</Style>
	<Style id="branch9_part57_style">
		<LineStyle>
			<width>4.980424897522723</width>
			<color>FF0080f3</color>
		</LineStyle>
	</Style>
	<Style id="branch9_part58_style">
		<LineStyle>
			<width>4.976926644091962</width>
			<color>FF0081f3</color>
		</LineStyle>
	</Style>
	<Style id="branch9_part59_style">
		<LineStyle>
			<width>4.973428390661201</width>
			<color>FF0082f3</color>
		</LineStyle>
	</Style>
	<Style id="branch9_part60_style">
		<LineStyle>
			<width>4.96993013723044</width>
			<color>FF0082f3</color>
		</LineStyle>
	</Style>
	<Style id="branch9_part61_style">
		<LineStyle>
			<width>4.966431883799679</width>
			<color>FF0083f3</color>
		</LineStyle>
	</Style>
	<Style id="branch9_part62_style">
		<LineStyle>
			<width>4.9629336303689175</width>
			<color>FF0083f3</color>
		</LineStyle>
	</Style>
	<Style id="branch9_part63_style">
		<LineStyle>
			<width>4.959435376938157</width>
			<color>FF0084f3</color>
		</LineStyle>
	</Style>
	<Style id="branch9_part64_style">
		<LineStyle>
			<width>4.955937123507396</width>
			<color>FF0084f3</color>
		</LineStyle>
	</Style>
	<Style id="branch9_part65_style">
		<LineStyle>
			<width>4.9524388700766355</width>
			<color>FF0085f3</color>
		</LineStyle>
	</Style>
	<Style id="branch9_part66_style">
		<LineStyle>
			<width>4.948940616645874</width>
			<color>FF0085f3</color>
		</LineStyle>
	</Style>
	<Style id="branch9_part67_style">
		<LineStyle>
			<width>4.945442363215113</width>
			<color>FF0086f3</color>
		</LineStyle>
	</Style>
	<Style id="branch9_part68_style">
		<LineStyle>
			<width>4.941944109784352</width>
			<color>FF0086f3</color>
		</LineStyle>
	</Style>
	<Style id="branch9_part69_style">
		<LineStyle>
			<width>4.9384458563535905</width>
			<color>FF0087f3</color>
		</LineStyle>
	</Style>
	<Style id="branch9_part70_style">
		<LineStyle>
			<width>4.93494760292283</width>
			<color>FF0087f3</color>
		</LineStyle>
	</Style>
	<Style id="branch9_part71_style">
		<LineStyle>
			<width>4.931449349492069</width>
			<color>FF0088f3</color>
		</LineStyle>
	</Style>
	<Style id="branch9_part72_style">
		<LineStyle>
			<width>4.927951096061308</width>
			<color>FF0088f3</color>
		</LineStyle>
	</Style>
	<Style id="branch9_part73_style">
		<LineStyle>
			<width>4.924452842630547</width>
			<color>FF0089f3</color>
		</LineStyle>
	</Style>
	<Style id="branch9_part74_style">
		<LineStyle>
			<width>4.920954589199786</width>
			<color>FF0089f3</color>
		</LineStyle>
	</Style>
	<Style id="branch9_part75_style">
		<LineStyle>
			<width>4.917456335769025</width>
			<color>FF008af3</color>
		</LineStyle>
	</Style>
	<Style id="branch9_part76_style">
		<LineStyle>
			<width>4.913958082338263</width>
			<color>FF008af3</color>
		</LineStyle>
	</Style>
	<Style id="branch9_part77_style">
		<LineStyle>
			<width>4.910459828907503</width>
			<color>FF008bf3</color>
		</LineStyle>
	</Style>
	<Style id="branch9_part78_style">
		<LineStyle>
			<width>4.906961575476742</width>
			<color>FF008bf3</color>
		</LineStyle>
	</Style>
	<Style id="branch9_part79_style">
		<LineStyle>
			<width>4.903463322045981</width>
			<color>FF008cf3</color>
		</LineStyle>
	</Style>
	<Style id="branch9_part80_style">
		<LineStyle>
			<width>4.89996506861522</width>
			<color>FF008df3</color>
		</LineStyle>
	</Style>
	<Style id="branch9_part81_style">
		<LineStyle>
			<width>4.896466815184459</width>
			<color>FF008df3</color>
		</LineStyle>
	</Style>
	<Style id="branch9_part82_style">
		<LineStyle>
			<width>4.8929685617536975</width>
			<color>FF008ef3</color>
		</LineStyle>
	</Style>
	<Style id="branch9_part83_style">
		<LineStyle>
			<width>4.889470308322936</width>
			<color>FF008ef3</color>
		</LineStyle>
	</Style>
	<Style id="branch9_part84_style">
		<LineStyle>
			<width>4.885972054892176</width>
			<color>FF008ff3</color>
		</LineStyle>
	</Style>
	<Style id="branch9_part85_style">
		<LineStyle>
			<width>4.882473801461415</width>
			<color>FF008ff3</color>
		</LineStyle>
	</Style>
	<Style id="branch9_part86_style">
		<LineStyle>
			<width>4.878975548030654</width>
			<color>FF0090f3</color>
		</LineStyle>
	</Style>
	<Style id="branch9_part87_style">
		<LineStyle>
			<width>4.875477294599893</width>
			<color>FF0090f3</color>
		</LineStyle>
	</Style>
	<Style id="branch9_part88_style">
		<LineStyle>
			<width>4.871979041169132</width>
			<color>FF0091f3</color>
		</LineStyle>
	</Style>
	<Style id="branch9_part89_style">
		<LineStyle>
			<width>4.8684807877383705</width>
			<color>FF0091f3</color>
		</LineStyle>
	</Style>
	<Style id="branch9_part90_style">
		<LineStyle>
			<width>4.864982534307609</width>
			<color>FF0092f3</color>
		</LineStyle>
	</Style>
	<Style id="branch9_part91_style">
		<LineStyle>
			<width>4.861484280876849</width>
			<color>FF0092f3</color>
		</LineStyle>
	</Style>
	<Style id="branch9_part92_style">
		<LineStyle>
			<width>4.8579860274460875</width>
			<color>FF0093f3</color>
		</LineStyle>
	</Style>
	<Style id="branch9_part93_style">
		<LineStyle>
			<width>4.854487774015327</width>
			<color>FF0093f3</color>
		</LineStyle>
	</Style>
	<Style id="branch9_part94_style">
		<LineStyle>
			<width>4.850989520584566</width>
			<color>FF0094f3</color>
		</LineStyle>
	</Style>
	<Style id="branch9_part95_style">
		<LineStyle>
			<width>4.847491267153805</width>
			<color>FF0094f3</color>
		</LineStyle>
	</Style>
	<Style id="branch9_part96_style">
		<LineStyle>
			<width>4.843993013723044</width>
			<color>FF0095f3</color>
		</LineStyle>
	</Style>
	<Style id="branch9_part97_style">
		<LineStyle>
			<width>4.840494760292282</width>
			<color>FF0095f3</color>
		</LineStyle>
	</Style>
	<Style id="branch9_part98_style">
		<LineStyle>
			<width>4.836996506861522</width>
			<color>FF0096f3</color>
		</LineStyle>
	</Style>
	<Style id="branch9_part99_style">
		<LineStyle>
			<width>4.8334982534307604</width>
			<color>FF0096f3</color>
		</LineStyle>
	</Style>
	<Style id="branch9_part100_style">
		<LineStyle>
			<width>4.83</width>
			<color>FF0097f3</color>
		</LineStyle>
	</Style>
	<Style id="branch11_part1_style">
		<LineStyle>
			<width>5.733210654459253</width>
			<color>FF0064f3</color>
		</LineStyle>
	</Style>
	<Style id="branch11_part2_style">
		<LineStyle>
			<width>5.744834007331205</width>
			<color>FF0064f3</color>
		</LineStyle>
	</Style>
	<Style id="branch11_part3_style">
		<LineStyle>
			<width>5.756457360203156</width>
			<color>FF0064f3</color>
		</LineStyle>
	</Style>
	<Style id="branch11_part4_style">
		<LineStyle>
			<width>5.768080713075108</width>
			<color>FF0064f3</color>
		</LineStyle>
	</Style>
	<Style id="branch11_part5_style">
		<LineStyle>
			<width>5.77970406594706</width>
			<color>FF0064f3</color>
		</LineStyle>
	</Style>
	<Style id="branch11_part6_style">
		<LineStyle>
			<width>5.791327418819011</width>
			<color>FF0064f3</color>
		</LineStyle>
	</Style>
	<Style id="branch11_part7_style">
		<LineStyle>
			<width>5.802950771690963</width>
			<color>FF0064f3</color>
		</LineStyle>
	</Style>
	<Style id="branch11_part8_style">
		<LineStyle>
			<width>5.814574124562915</width>
			<color>FF0064f3</color>
		</LineStyle>
	</Style>
	<Style id="branch11_part9_style">
		<LineStyle>
			<width>5.826197477434866</width>
			<color>FF0064f3</color>
		</LineStyle>
	</Style>
	<Style id="branch11_part10_style">
		<LineStyle>
			<width>5.837820830306818</width>
			<color>FF0064f3</color>
		</LineStyle>
	</Style>
	<Style id="branch11_part11_style">
		<LineStyle>
			<width>5.84944418317877</width>
			<color>FF0064f3</color>
		</LineStyle>
	</Style>
	<Style id="branch11_part12_style">
		<LineStyle>
			<width>5.861067536050721</width>
			<color>FF0064f3</color>
		</LineStyle>
	</Style>
	<Style id="branch11_part13_style">
		<LineStyle>
			<width>5.872690888922673</width>
			<color>FF0064f3</color>
		</LineStyle>
	</Style>
	<Style id="branch11_part14_style">
		<LineStyle>
			<width>5.884314241794625</width>
			<color>FF0064f3</color>
		</LineStyle>
	</Style>
	<Style id="branch11_part15_style">
		<LineStyle>
			<width>5.895937594666576</width>
			<color>FF0064f3</color>
		</LineStyle>
	</Style>
	<Style id="branch11_part16_style">
		<LineStyle>
			<width>5.907560947538528</width>
			<color>FF0064f3</color>
		</LineStyle>
	</Style>
	<Style id="branch11_part17_style">
		<LineStyle>
			<width>5.91918430041048</width>
			<color>FF0065f3</color>
		</LineStyle>
	</Style>
	<Style id="branch11_part18_style">
		<LineStyle>
			<width>5.930807653282431</width>
			<color>FF0065f3</color>
		</LineStyle>
	</Style>
	<Style id="branch11_part19_style">
		<LineStyle>
			<width>5.942431006154383</width>
			<color>FF0065f3</color>
		</LineStyle>
	</Style>
	<Style id="branch11_part20_style">
		<LineStyle>
			<width>5.954054359026335</width>
			<color>FF0065f3</color>
		</LineStyle>
	</Style>
	<Style id="branch11_part21_style">
		<LineStyle>
			<width>5.965677711898286</width>
			<color>FF0065f3</color>
		</LineStyle>
	</Style>
	<Style id="branch11_part22_style">
		<LineStyle>
			<width>5.977301064770238</width>
			<color>FF0065f3</color>
		</LineStyle>
	</Style>
	<Style id="branch11_part23_style">
		<LineStyle>
			<width>5.98892441764219</width>
			<color>FF0065f3</color>
		</LineStyle>
	</Style>
	<Style id="branch11_part24_style">
		<LineStyle>
			<width>6.0005477705141415</width>
			<color>FF0065f3</color>
		</LineStyle>
	</Style>
	<Style id="branch11_part25_style">
		<LineStyle>
			<width>6.012171123386093</width>
			<color>FF0065f3</color>
		</LineStyle>
	</Style>
	<Style id="branch11_part26_style">
		<LineStyle>
			<width>6.023794476258045</width>
			<color>FF0065f3</color>
		</LineStyle>
	</Style>
	<Style id="branch11_part27_style">
		<LineStyle>
			<width>6.0354178291299965</width>
			<color>FF0065f3</color>
		</LineStyle>
	</Style>
	<Style id="branch11_part28_style">
		<LineStyle>
			<width>6.047041182001948</width>
			<color>FF0065f3</color>
		</LineStyle>
	</Style>
	<Style id="branch11_part29_style">
		<LineStyle>
			<width>6.0586645348739</width>
			<color>FF0065f3</color>
		</LineStyle>
	</Style>
	<Style id="branch11_part30_style">
		<LineStyle>
			<width>6.0702878877458515</width>
			<color>FF0065f3</color>
		</LineStyle>
	</Style>
	<Style id="branch11_part31_style">
		<LineStyle>
			<width>6.081911240617803</width>
			<color>FF0065f3</color>
		</LineStyle>
	</Style>
	<Style id="branch11_part32_style">
		<LineStyle>
			<width>6.093534593489755</width>
			<color>FF0065f3</color>
		</LineStyle>
	</Style>
	<Style id="branch11_part33_style">
		<LineStyle>
			<width>6.1051579463617065</width>
			<color>FF0065f3</color>
		</LineStyle>
	</Style>
	<Style id="branch11_part34_style">
		<LineStyle>
			<width>6.116781299233658</width>
			<color>FF0065f3</color>
		</LineStyle>
	</Style>
	<Style id="branch11_part35_style">
		<LineStyle>
			<width>6.128404652105609</width>
			<color>FF0065f3</color>
		</LineStyle>
	</Style>
	<Style id="branch11_part36_style">
		<LineStyle>
			<width>6.1400280049775615</width>
			<color>FF0065f3</color>
		</LineStyle>
	</Style>
	<Style id="branch11_part37_style">
		<LineStyle>
			<width>6.151651357849513</width>
			<color>FF0065f3</color>
		</LineStyle>
	</Style>
	<Style id="branch11_part38_style">
		<LineStyle>
			<width>6.163274710721464</width>
			<color>FF0065f3</color>
		</LineStyle>
	</Style>
	<Style id="branch11_part39_style">
		<LineStyle>
			<width>6.1748980635934165</width>
			<color>FF0065f3</color>
		</LineStyle>
	</Style>
	<Style id="branch11_part40_style">
		<LineStyle>
			<width>6.186521416465368</width>
			<color>FF0065f3</color>
		</LineStyle>
	</Style>
	<Style id="branch11_part41_style">
		<LineStyle>
			<width>6.19814476933732</width>
			<color>FF0065f3</color>
		</LineStyle>
	</Style>
	<Style id="branch11_part42_style">
		<LineStyle>
			<width>6.2097681222092715</width>
			<color>FF0065f3</color>
		</LineStyle>
	</Style>
	<Style id="branch11_part43_style">
		<LineStyle>
			<width>6.221391475081223</width>
			<color>FF0065f3</color>
		</LineStyle>
	</Style>
	<Style id="branch11_part44_style">
		<LineStyle>
			<width>6.233014827953175</width>
			<color>FF0065f3</color>
		</LineStyle>
	</Style>
	<Style id="branch11_part45_style">
		<LineStyle>
			<width>6.244638180825127</width>
			<color>FF0065f3</color>
		</LineStyle>
	</Style>
	<Style id="branch11_part46_style">
		<LineStyle>
			<width>6.256261533697078</width>
			<color>FF0065f3</color>
		</LineStyle>
	</Style>
	<Style id="branch11_part47_style">
		<LineStyle>
			<width>6.26788488656903</width>
			<color>FF0065f3</color>
		</LineStyle>
	</Style>
	<Style id="branch11_part48_style">
		<LineStyle>
			<width>6.279508239440982</width>
			<color>FF0065f3</color>
		</LineStyle>
	</Style>
	<Style id="branch11_part49_style">
		<LineStyle>
			<width>6.291131592312933</width>
			<color>FF0065f3</color>
		</LineStyle>
	</Style>
	<Style id="branch11_part50_style">
		<LineStyle>
			<width>6.302754945184884</width>
			<color>FF0065f3</color>
		</LineStyle>
	</Style>
	<Style id="branch11_part51_style">
		<LineStyle>
			<width>6.314378298056837</width>
			<color>FF0065f3</color>
		</LineStyle>
	</Style>
	<Style id="branch11_part52_style">
		<LineStyle>
			<width>6.326001650928788</width>
			<color>FF0065f3</color>
		</LineStyle>
	</Style>
	<Style id="branch11_part53_style">
		<LineStyle>
			<width>6.337625003800739</width>
			<color>FF0065f3</color>
		</LineStyle>
	</Style>
	<Style id="branch11_part54_style">
		<LineStyle>
			<width>6.349248356672692</width>
			<color>FF0065f3</color>
		</LineStyle>
	</Style>
	<Style id="branch11_part55_style">
		<LineStyle>
			<width>6.360871709544643</width>
			<color>FF0065f3</color>
		</LineStyle>
	</Style>
	<Style id="branch11_part56_style">
		<LineStyle>
			<width>6.372495062416595</width>
			<color>FF0065f3</color>
		</LineStyle>
	</Style>
	<Style id="branch11_part57_style">
		<LineStyle>
			<width>6.384118415288547</width>
			<color>FF0065f3</color>
		</LineStyle>
	</Style>
	<Style id="branch11_part58_style">
		<LineStyle>
			<width>6.395741768160498</width>
			<color>FF0065f3</color>
		</LineStyle>
	</Style>
	<Style id="branch11_part59_style">
		<LineStyle>
			<width>6.40736512103245</width>
			<color>FF0065f3</color>
		</LineStyle>
	</Style>
	<Style id="branch11_part60_style">
		<LineStyle>
			<width>6.418988473904402</width>
			<color>FF0065f3</color>
		</LineStyle>
	</Style>
	<Style id="branch11_part61_style">
		<LineStyle>
			<width>6.430611826776353</width>
			<color>FF0065f3</color>
		</LineStyle>
	</Style>
	<Style id="branch11_part62_style">
		<LineStyle>
			<width>6.442235179648305</width>
			<color>FF0065f3</color>
		</LineStyle>
	</Style>
	<Style id="branch11_part63_style">
		<LineStyle>
			<width>6.453858532520256</width>
			<color>FF0065f3</color>
		</LineStyle>
	</Style>
	<Style id="branch11_part64_style">
		<LineStyle>
			<width>6.465481885392208</width>
			<color>FF0065f3</color>
		</LineStyle>
	</Style>
	<Style id="branch11_part65_style">
		<LineStyle>
			<width>6.477105238264159</width>
			<color>FF0065f3</color>
		</LineStyle>
	</Style>
	<Style id="branch11_part66_style">
		<LineStyle>
			<width>6.488728591136112</width>
			<color>FF0065f3</color>
		</LineStyle>
	</Style>
	<Style id="branch11_part67_style">
		<LineStyle>
			<width>6.500351944008063</width>
			<color>FF0065f3</color>
		</LineStyle>
	</Style>
	<Style id="branch11_part68_style">
		<LineStyle>
			<width>6.511975296880014</width>
			<color>FF0065f3</color>
		</LineStyle>
	</Style>
	<Style id="branch11_part69_style">
		<LineStyle>
			<width>6.523598649751967</width>
			<color>FF0065f3</color>
		</LineStyle>
	</Style>
	<Style id="branch11_part70_style">
		<LineStyle>
			<width>6.535222002623918</width>
			<color>FF0065f3</color>
		</LineStyle>
	</Style>
	<Style id="branch11_part71_style">
		<LineStyle>
			<width>6.54684535549587</width>
			<color>FF0065f3</color>
		</LineStyle>
	</Style>
	<Style id="branch11_part72_style">
		<LineStyle>
			<width>6.558468708367822</width>
			<color>FF0065f3</color>
		</LineStyle>
	</Style>
	<Style id="branch11_part73_style">
		<LineStyle>
			<width>6.570092061239773</width>
			<color>FF0065f3</color>
		</LineStyle>
	</Style>
	<Style id="branch11_part74_style">
		<LineStyle>
			<width>6.581715414111725</width>
			<color>FF0065f3</color>
		</LineStyle>
	</Style>
	<Style id="branch11_part75_style">
		<LineStyle>
			<width>6.593338766983677</width>
			<color>FF0065f3</color>
		</LineStyle>
	</Style>
	<Style id="branch11_part76_style">
		<LineStyle>
			<width>6.604962119855628</width>
			<color>FF0065f3</color>
		</LineStyle>
	</Style>
	<Style id="branch11_part77_style">
		<LineStyle>
			<width>6.61658547272758</width>
			<color>FF0065f3</color>
		</LineStyle>
	</Style>
	<Style id="branch11_part78_style">
		<LineStyle>
			<width>6.628208825599531</width>
			<color>FF0065f3</color>
		</LineStyle>
	</Style>
	<Style id="branch11_part79_style">
		<LineStyle>
			<width>6.639832178471483</width>
			<color>FF0065f3</color>
		</LineStyle>
	</Style>
	<Style id="branch11_part80_style">
		<LineStyle>
			<width>6.6514555313434345</width>
			<color>FF0065f3</color>
		</LineStyle>
	</Style>
	<Style id="branch11_part81_style">
		<LineStyle>
			<width>6.663078884215387</width>
			<color>FF0065f3</color>
		</LineStyle>
	</Style>
	<Style id="branch11_part82_style">
		<LineStyle>
			<width>6.674702237087338</width>
			<color>FF0065f3</color>
		</LineStyle>
	</Style>
	<Style id="branch11_part83_style">
		<LineStyle>
			<width>6.6863255899592895</width>
			<color>FF0065f3</color>
		</LineStyle>
	</Style>
	<Style id="branch11_part84_style">
		<LineStyle>
			<width>6.697948942831242</width>
			<color>FF0065f3</color>
		</LineStyle>
	</Style>
	<Style id="branch11_part85_style">
		<LineStyle>
			<width>6.709572295703193</width>
			<color>FF0065f3</color>
		</LineStyle>
	</Style>
	<Style id="branch11_part86_style">
		<LineStyle>
			<width>6.721195648575145</width>
			<color>FF0065f3</color>
		</LineStyle>
	</Style>
	<Style id="branch11_part87_style">
		<LineStyle>
			<width>6.732819001447097</width>
			<color>FF0065f3</color>
		</LineStyle>
	</Style>
	<Style id="branch11_part88_style">
		<LineStyle>
			<width>6.744442354319048</width>
			<color>FF0065f3</color>
		</LineStyle>
	</Style>
	<Style id="branch11_part89_style">
		<LineStyle>
			<width>6.756065707191</width>
			<color>FF0065f3</color>
		</LineStyle>
	</Style>
	<Style id="branch11_part90_style">
		<LineStyle>
			<width>6.767689060062952</width>
			<color>FF0065f3</color>
		</LineStyle>
	</Style>
	<Style id="branch11_part91_style">
		<LineStyle>
			<width>6.779312412934903</width>
			<color>FF0065f3</color>
		</LineStyle>
	</Style>
	<Style id="branch11_part92_style">
		<LineStyle>
			<width>6.790935765806855</width>
			<color>FF0065f3</color>
		</LineStyle>
	</Style>
	<Style id="branch11_part93_style">
		<LineStyle>
			<width>6.802559118678806</width>
			<color>FF0065f3</color>
		</LineStyle>
	</Style>
	<Style id="branch11_part94_style">
		<LineStyle>
			<width>6.814182471550758</width>
			<color>FF0065f3</color>
		</LineStyle>
	</Style>
	<Style id="branch11_part95_style">
		<LineStyle>
			<width>6.8258058244227096</width>
			<color>FF0065f3</color>
		</LineStyle>
	</Style>
	<Style id="branch11_part96_style">
		<LineStyle>
			<width>6.837429177294662</width>
			<color>FF0065f3</color>
		</LineStyle>
	</Style>
	<Style id="branch11_part97_style">
		<LineStyle>
			<width>6.849052530166613</width>
			<color>FF0065f3</color>
		</LineStyle>
	</Style>
	<Style id="branch11_part98_style">
		<LineStyle>
			<width>6.860675883038565</width>
			<color>FF0065f3</color>
		</LineStyle>
	</Style>
	<Style id="branch11_part99_style">
		<LineStyle>
			<width>6.872299235910517</width>
			<color>FF0065f3</color>
		</LineStyle>
	</Style>
	<Style id="branch11_part100_style">
		<LineStyle>
			<width>6.883922588782468</width>
			<color>FF0065f3</color>
		</LineStyle>
	</Style>
	<Style id="branch35_part1_style">
		<LineStyle>
			<width>4.124494219826295</width>
			<color>FF0067f3</color>
		</LineStyle>
	</Style>
	<Style id="branch35_part2_style">
		<LineStyle>
			<width>4.140799633350577</width>
			<color>FF0067f3</color>
		</LineStyle>
	</Style>
	<Style id="branch35_part3_style">
		<LineStyle>
			<width>4.157105046874858</width>
			<color>FF0067f3</color>
		</LineStyle>
	</Style>
	<Style id="branch35_part4_style">
		<LineStyle>
			<width>4.17341046039914</width>
			<color>FF0067f3</color>
		</LineStyle>
	</Style>
	<Style id="branch35_part5_style">
		<LineStyle>
			<width>4.18971587392342</width>
			<color>FF0068f3</color>
		</LineStyle>
	</Style>
	<Style id="branch35_part6_style">
		<LineStyle>
			<width>4.206021287447703</width>
			<color>FF0068f3</color>
		</LineStyle>
	</Style>
	<Style id="branch35_part7_style">
		<LineStyle>
			<width>4.222326700971983</width>
			<color>FF0068f3</color>
		</LineStyle>
	</Style>
	<Style id="branch35_part8_style">
		<LineStyle>
			<width>4.238632114496266</width>
			<color>FF0068f3</color>
		</LineStyle>
	</Style>
	<Style id="branch35_part9_style">
		<LineStyle>
			<width>4.254937528020546</width>
			<color>FF0068f3</color>
		</LineStyle>
	</Style>
	<Style id="branch35_part10_style">
		<LineStyle>
			<width>4.271242941544829</width>
			<color>FF0069f3</color>
		</LineStyle>
	</Style>
	<Style id="branch35_part11_style">
		<LineStyle>
			<width>4.287548355069109</width>
			<color>FF0069f3</color>
		</LineStyle>
	</Style>
	<Style id="branch35_part12_style">
		<LineStyle>
			<width>4.303853768593391</width>
			<color>FF0069f3</color>
		</LineStyle>
	</Style>
	<Style id="branch35_part13_style">
		<LineStyle>
			<width>4.320159182117672</width>
			<color>FF0069f3</color>
		</LineStyle>
	</Style>
	<Style id="branch35_part14_style">
		<LineStyle>
			<width>4.336464595641955</width>
			<color>FF0069f3</color>
		</LineStyle>
	</Style>
	<Style id="branch35_part15_style">
		<LineStyle>
			<width>4.352770009166235</width>
			<color>FF006af3</color>
		</LineStyle>
	</Style>
	<Style id="branch35_part16_style">
		<LineStyle>
			<width>4.369075422690517</width>
			<color>FF006af3</color>
		</LineStyle>
	</Style>
	<Style id="branch35_part17_style">
		<LineStyle>
			<width>4.385380836214798</width>
			<color>FF006af3</color>
		</LineStyle>
	</Style>
	<Style id="branch35_part18_style">
		<LineStyle>
			<width>4.40168624973908</width>
			<color>FF006af3</color>
		</LineStyle>
	</Style>
	<Style id="branch35_part19_style">
		<LineStyle>
			<width>4.417991663263361</width>
			<color>FF006af3</color>
		</LineStyle>
	</Style>
	<Style id="branch35_part20_style">
		<LineStyle>
			<width>4.434297076787643</width>
			<color>FF006bf3</color>
		</LineStyle>
	</Style>
	<Style id="branch35_part21_style">
		<LineStyle>
			<width>4.450602490311924</width>
			<color>FF006bf3</color>
		</LineStyle>
	</Style>
	<Style id="branch35_part22_style">
		<LineStyle>
			<width>4.466907903836206</width>
			<color>FF006bf3</color>
		</LineStyle>
	</Style>
	<Style id="branch35_part23_style">
		<LineStyle>
			<width>4.483213317360487</width>
			<color>FF006bf3</color>
		</LineStyle>
	</Style>
	<Style id="branch35_part24_style">
		<LineStyle>
			<width>4.499518730884768</width>
			<color>FF006bf3</color>
		</LineStyle>
	</Style>
	<Style id="branch35_part25_style">
		<LineStyle>
			<width>4.51582414440905</width>
			<color>FF006cf3</color>
		</LineStyle>
	</Style>
	<Style id="branch35_part26_style">
		<LineStyle>
			<width>4.532129557933331</width>
			<color>FF006cf3</color>
		</LineStyle>
	</Style>
	<Style id="branch35_part27_style">
		<LineStyle>
			<width>4.548434971457612</width>
			<color>FF006cf3</color>
		</LineStyle>
	</Style>
	<Style id="branch35_part28_style">
		<LineStyle>
			<width>4.564740384981894</width>
			<color>FF006cf3</color>
		</LineStyle>
	</Style>
	<Style id="branch35_part29_style">
		<LineStyle>
			<width>4.581045798506176</width>
			<color>FF006df3</color>
		</LineStyle>
	</Style>
	<Style id="branch35_part30_style">
		<LineStyle>
			<width>4.597351212030457</width>
			<color>FF006df3</color>
		</LineStyle>
	</Style>
	<Style id="branch35_part31_style">
		<LineStyle>
			<width>4.613656625554739</width>
			<color>FF006df3</color>
		</LineStyle>
	</Style>
	<Style id="branch35_part32_style">
		<LineStyle>
			<width>4.62996203907902</width>
			<color>FF006df3</color>
		</LineStyle>
	</Style>
	<Style id="branch35_part33_style">
		<LineStyle>
			<width>4.646267452603301</width>
			<color>FF006df3</color>
		</LineStyle>
	</Style>
	<Style id="branch35_part34_style">
		<LineStyle>
			<width>4.662572866127583</width>
			<color>FF006ef3</color>
		</LineStyle>
	</Style>
	<Style id="branch35_part35_style">
		<LineStyle>
			<width>4.678878279651864</width>
			<color>FF006ef3</color>
		</LineStyle>
	</Style>
	<Style id="branch35_part36_style">
		<LineStyle>
			<width>4.695183693176146</width>
			<color>FF006ef3</color>
		</LineStyle>
	</Style>
	<Style id="branch35_part37_style">
		<LineStyle>
			<width>4.7114891067004265</width>
			<color>FF006ef3</color>
		</LineStyle>
	</Style>
	<Style id="branch35_part38_style">
		<LineStyle>
			<width>4.727794520224709</width>
			<color>FF006ef3</color>
		</LineStyle>
	</Style>
	<Style id="branch35_part39_style">
		<LineStyle>
			<width>4.74409993374899</width>
			<color>FF006ff3</color>
		</LineStyle>
	</Style>
	<Style id="branch35_part40_style">
		<LineStyle>
			<width>4.760405347273272</width>
			<color>FF006ff3</color>
		</LineStyle>
	</Style>
	<Style id="branch35_part41_style">
		<LineStyle>
			<width>4.776710760797553</width>
			<color>FF006ff3</color>
		</LineStyle>
	</Style>
	<Style id="branch35_part42_style">
		<LineStyle>
			<width>4.793016174321835</width>
			<color>FF006ff3</color>
		</LineStyle>
	</Style>
	<Style id="branch35_part43_style">
		<LineStyle>
			<width>4.8093215878461155</width>
			<color>FF006ff3</color>
		</LineStyle>
	</Style>
	<Style id="branch35_part44_style">
		<LineStyle>
			<width>4.825627001370398</width>
			<color>FF0070f3</color>
		</LineStyle>
	</Style>
	<Style id="branch35_part45_style">
		<LineStyle>
			<width>4.8419324148946785</width>
			<color>FF0070f3</color>
		</LineStyle>
	</Style>
	<Style id="branch35_part46_style">
		<LineStyle>
			<width>4.85823782841896</width>
			<color>FF0070f3</color>
		</LineStyle>
	</Style>
	<Style id="branch35_part47_style">
		<LineStyle>
			<width>4.8745432419432415</width>
			<color>FF0070f3</color>
		</LineStyle>
	</Style>
	<Style id="branch35_part48_style">
		<LineStyle>
			<width>4.890848655467524</width>
			<color>FF0070f3</color>
		</LineStyle>
	</Style>
	<Style id="branch35_part49_style">
		<LineStyle>
			<width>4.9071540689918045</width>
			<color>FF0071f3</color>
		</LineStyle>
	</Style>
	<Style id="branch35_part50_style">
		<LineStyle>
			<width>4.923459482516087</width>
			<color>FF0071f3</color>
		</LineStyle>
	</Style>
	<Style id="branch35_part51_style">
		<LineStyle>
			<width>4.9397648960403675</width>
			<color>FF0071f3</color>
		</LineStyle>
	</Style>
	<Style id="branch35_part52_style">
		<LineStyle>
			<width>4.956070309564649</width>
			<color>FF0071f3</color>
		</LineStyle>
	</Style>
	<Style id="branch35_part53_style">
		<LineStyle>
			<width>4.9723757230889305</width>
			<color>FF0072f3</color>
		</LineStyle>
	</Style>
	<Style id="branch35_part54_style">
		<LineStyle>
			<width>4.988681136613212</width>
			<color>FF0072f3</color>
		</LineStyle>
	</Style>
	<Style id="branch35_part55_style">
		<LineStyle>
			<width>5.0049865501374935</width>
			<color>FF0072f3</color>
		</LineStyle>
	</Style>
	<Style id="branch35_part56_style">
		<LineStyle>
			<width>5.021291963661774</width>
			<color>FF0072f3</color>
		</LineStyle>
	</Style>
	<Style id="branch35_part57_style">
		<LineStyle>
			<width>5.0375973771860565</width>
			<color>FF0072f3</color>
		</LineStyle>
	</Style>
	<Style id="branch35_part58_style">
		<LineStyle>
			<width>5.053902790710338</width>
			<color>FF0073f3</color>
		</LineStyle>
	</Style>
	<Style id="branch35_part59_style">
		<LineStyle>
			<width>5.0702082042346195</width>
			<color>FF0073f3</color>
		</LineStyle>
	</Style>
	<Style id="branch35_part60_style">
		<LineStyle>
			<width>5.0865136177589</width>
			<color>FF0073f3</color>
		</LineStyle>
	</Style>
	<Style id="branch35_part61_style">
		<LineStyle>
			<width>5.1028190312831825</width>
			<color>FF0073f3</color>
		</LineStyle>
	</Style>
	<Style id="branch35_part62_style">
		<LineStyle>
			<width>5.119124444807463</width>
			<color>FF0073f3</color>
		</LineStyle>
	</Style>
	<Style id="branch35_part63_style">
		<LineStyle>
			<width>5.1354298583317455</width>
			<color>FF0074f3</color>
		</LineStyle>
	</Style>
	<Style id="branch35_part64_style">
		<LineStyle>
			<width>5.151735271856026</width>
			<color>FF0074f3</color>
		</LineStyle>
	</Style>
	<Style id="branch35_part65_style">
		<LineStyle>
			<width>5.168040685380308</width>
			<color>FF0074f3</color>
		</LineStyle>
	</Style>
	<Style id="branch35_part66_style">
		<LineStyle>
			<width>5.184346098904589</width>
			<color>FF0074f3</color>
		</LineStyle>
	</Style>
	<Style id="branch35_part67_style">
		<LineStyle>
			<width>5.2006515124288715</width>
			<color>FF0074f3</color>
		</LineStyle>
	</Style>
	<Style id="branch35_part68_style">
		<LineStyle>
			<width>5.216956925953152</width>
			<color>FF0075f3</color>
		</LineStyle>
	</Style>
	<Style id="branch35_part69_style">
		<LineStyle>
			<width>5.233262339477434</width>
			<color>FF0075f3</color>
		</LineStyle>
	</Style>
	<Style id="branch35_part70_style">
		<LineStyle>
			<width>5.249567753001715</width>
			<color>FF0075f3</color>
		</LineStyle>
	</Style>
	<Style id="branch35_part71_style">
		<LineStyle>
			<width>5.265873166525997</width>
			<color>FF0075f3</color>
		</LineStyle>
	</Style>
	<Style id="branch35_part72_style">
		<LineStyle>
			<width>5.282178580050278</width>
			<color>FF0075f3</color>
		</LineStyle>
	</Style>
	<Style id="branch35_part73_style">
		<LineStyle>
			<width>5.298483993574559</width>
			<color>FF0076f3</color>
		</LineStyle>
	</Style>
	<Style id="branch35_part74_style">
		<LineStyle>
			<width>5.314789407098841</width>
			<color>FF0076f3</color>
		</LineStyle>
	</Style>
	<Style id="branch35_part75_style">
		<LineStyle>
			<width>5.331094820623122</width>
			<color>FF0076f3</color>
		</LineStyle>
	</Style>
	<Style id="branch35_part76_style">
		<LineStyle>
			<width>5.347400234147404</width>
			<color>FF0076f3</color>
		</LineStyle>
	</Style>
	<Style id="branch35_part77_style">
		<LineStyle>
			<width>5.363705647671686</width>
			<color>FF0077f3</color>
		</LineStyle>
	</Style>
	<Style id="branch35_part78_style">
		<LineStyle>
			<width>5.380011061195967</width>
			<color>FF0077f3</color>
		</LineStyle>
	</Style>
	<Style id="branch35_part79_style">
		<LineStyle>
			<width>5.396316474720248</width>
			<color>FF0077f3</color>
		</LineStyle>
	</Style>
	<Style id="branch35_part80_style">
		<LineStyle>
			<width>5.412621888244529</width>
			<color>FF0077f3</color>
		</LineStyle>
	</Style>
	<Style id="branch35_part81_style">
		<LineStyle>
			<width>5.428927301768811</width>
			<color>FF0077f3</color>
		</LineStyle>
	</Style>
	<Style id="branch35_part82_style">
		<LineStyle>
			<width>5.445232715293093</width>
			<color>FF0078f3</color>
		</LineStyle>
	</Style>
	<Style id="branch35_part83_style">
		<LineStyle>
			<width>5.461538128817374</width>
			<color>FF0078f3</color>
		</LineStyle>
	</Style>
	<Style id="branch35_part84_style">
		<LineStyle>
			<width>5.477843542341655</width>
			<color>FF0078f3</color>
		</LineStyle>
	</Style>
	<Style id="branch35_part85_style">
		<LineStyle>
			<width>5.494148955865937</width>
			<color>FF0078f3</color>
		</LineStyle>
	</Style>
	<Style id="branch35_part86_style">
		<LineStyle>
			<width>5.510454369390218</width>
			<color>FF0078f3</color>
		</LineStyle>
	</Style>
	<Style id="branch35_part87_style">
		<LineStyle>
			<width>5.5267597829145</width>
			<color>FF0079f3</color>
		</LineStyle>
	</Style>
	<Style id="branch35_part88_style">
		<LineStyle>
			<width>5.543065196438781</width>
			<color>FF0079f3</color>
		</LineStyle>
	</Style>
	<Style id="branch35_part89_style">
		<LineStyle>
			<width>5.559370609963063</width>
			<color>FF0079f3</color>
		</LineStyle>
	</Style>
	<Style id="branch35_part90_style">
		<LineStyle>
			<width>5.575676023487344</width>
			<color>FF0079f3</color>
		</LineStyle>
	</Style>
	<Style id="branch35_part91_style">
		<LineStyle>
			<width>5.591981437011626</width>
			<color>FF0079f3</color>
		</LineStyle>
	</Style>
	<Style id="branch35_part92_style">
		<LineStyle>
			<width>5.608286850535906</width>
			<color>FF007af3</color>
		</LineStyle>
	</Style>
	<Style id="branch35_part93_style">
		<LineStyle>
			<width>5.624592264060188</width>
			<color>FF007af3</color>
		</LineStyle>
	</Style>
	<Style id="branch35_part94_style">
		<LineStyle>
			<width>5.640897677584469</width>
			<color>FF007af3</color>
		</LineStyle>
	</Style>
	<Style id="branch35_part95_style">
		<LineStyle>
			<width>5.657203091108752</width>
			<color>FF007af3</color>
		</LineStyle>
	</Style>
	<Style id="branch35_part96_style">
		<LineStyle>
			<width>5.673508504633033</width>
			<color>FF007bf3</color>
		</LineStyle>
	</Style>
	<Style id="branch35_part97_style">
		<LineStyle>
			<width>5.689813918157315</width>
			<color>FF007bf3</color>
		</LineStyle>
	</Style>
	<Style id="branch35_part98_style">
		<LineStyle>
			<width>5.706119331681595</width>
			<color>FF007bf3</color>
		</LineStyle>
	</Style>
	<Style id="branch35_part99_style">
		<LineStyle>
			<width>5.722424745205877</width>
			<color>FF007bf3</color>
		</LineStyle>
	</Style>
	<Style id="branch35_part100_style">
		<LineStyle>
			<width>5.738730158730158</width>
			<color>FF007bf3</color>
		</LineStyle>
	</Style>
	<Style id="branch50_part1_style">
		<LineStyle>
			<width>5.029044444444445</width>
			<color>FF006bf3</color>
		</LineStyle>
	</Style>
	<Style id="branch50_part2_style">
		<LineStyle>
			<width>5.023803174603175</width>
			<color>FF006bf3</color>
		</LineStyle>
	</Style>
	<Style id="branch50_part3_style">
		<LineStyle>
			<width>5.018561904761905</width>
			<color>FF006cf3</color>
		</LineStyle>
	</Style>
	<Style id="branch50_part4_style">
		<LineStyle>
			<width>5.013320634920635</width>
			<color>FF006cf3</color>
		</LineStyle>
	</Style>
	<Style id="branch50_part5_style">
		<LineStyle>
			<width>5.008079365079365</width>
			<color>FF006cf3</color>
		</LineStyle>
	</Style>
	<Style id="branch50_part6_style">
		<LineStyle>
			<width>5.002838095238095</width>
			<color>FF006cf3</color>
		</LineStyle>
	</Style>
	<Style id="branch50_part7_style">
		<LineStyle>
			<width>4.997596825396825</width>
			<color>FF006cf3</color>
		</LineStyle>
	</Style>
	<Style id="branch50_part8_style">
		<LineStyle>
			<width>4.992355555555556</width>
			<color>FF006cf3</color>
		</LineStyle>
	</Style>
	<Style id="branch50_part9_style">
		<LineStyle>
			<width>4.987114285714286</width>
			<color>FF006cf3</color>
		</LineStyle>
	</Style>
	<Style id="branch50_part10_style">
		<LineStyle>
			<width>4.981873015873016</width>
			<color>FF006cf3</color>
		</LineStyle>
	</Style>
	<Style id="branch50_part11_style">
		<LineStyle>
			<width>4.976631746031746</width>
			<color>FF006cf3</color>
		</LineStyle>
	</Style>
	<Style id="branch50_part12_style">
		<LineStyle>
			<width>4.971390476190477</width>
			<color>FF006cf3</color>
		</LineStyle>
	</Style>
	<Style id="branch50_part13_style">
		<LineStyle>
			<width>4.966149206349206</width>
			<color>FF006cf3</color>
		</LineStyle>
	</Style>
	<Style id="branch50_part14_style">
		<LineStyle>
			<width>4.960907936507937</width>
			<color>FF006cf3</color>
		</LineStyle>
	</Style>
	<Style id="branch50_part15_style">
		<LineStyle>
			<width>4.9556666666666676</width>
			<color>FF006cf3</color>
		</LineStyle>
	</Style>
	<Style id="branch50_part16_style">
		<LineStyle>
			<width>4.950425396825397</width>
			<color>FF006cf3</color>
		</LineStyle>
	</Style>
	<Style id="branch50_part17_style">
		<LineStyle>
			<width>4.9451841269841275</width>
			<color>FF006cf3</color>
		</LineStyle>
	</Style>
	<Style id="branch50_part18_style">
		<LineStyle>
			<width>4.9399428571428565</width>
			<color>FF006cf3</color>
		</LineStyle>
	</Style>
	<Style id="branch50_part19_style">
		<LineStyle>
			<width>4.934701587301587</width>
			<color>FF006cf3</color>
		</LineStyle>
	</Style>
	<Style id="branch50_part20_style">
		<LineStyle>
			<width>4.929460317460317</width>
			<color>FF006cf3</color>
		</LineStyle>
	</Style>
	<Style id="branch50_part21_style">
		<LineStyle>
			<width>4.924219047619047</width>
			<color>FF006cf3</color>
		</LineStyle>
	</Style>
	<Style id="branch50_part22_style">
		<LineStyle>
			<width>4.918977777777778</width>
			<color>FF006cf3</color>
		</LineStyle>
	</Style>
	<Style id="branch50_part23_style">
		<LineStyle>
			<width>4.913736507936508</width>
			<color>FF006cf3</color>
		</LineStyle>
	</Style>
	<Style id="branch50_part24_style">
		<LineStyle>
			<width>4.908495238095238</width>
			<color>FF006cf3</color>
		</LineStyle>
	</Style>
	<Style id="branch50_part25_style">
		<LineStyle>
			<width>4.903253968253968</width>
			<color>FF006cf3</color>
		</LineStyle>
	</Style>
	<Style id="branch50_part26_style">
		<LineStyle>
			<width>4.898012698412699</width>
			<color>FF006cf3</color>
		</LineStyle>
	</Style>
	<Style id="branch50_part27_style">
		<LineStyle>
			<width>4.892771428571429</width>
			<color>FF006cf3</color>
		</LineStyle>
	</Style>
	<Style id="branch50_part28_style">
		<LineStyle>
			<width>4.887530158730159</width>
			<color>FF006cf3</color>
		</LineStyle>
	</Style>
	<Style id="branch50_part29_style">
		<LineStyle>
			<width>4.882288888888889</width>
			<color>FF006cf3</color>
		</LineStyle>
	</Style>
	<Style id="branch50_part30_style">
		<LineStyle>
			<width>4.8770476190476195</width>
			<color>FF006cf3</color>
		</LineStyle>
	</Style>
	<Style id="branch50_part31_style">
		<LineStyle>
			<width>4.8718063492063495</width>
			<color>FF006cf3</color>
		</LineStyle>
	</Style>
	<Style id="branch50_part32_style">
		<LineStyle>
			<width>4.866565079365079</width>
			<color>FF006cf3</color>
		</LineStyle>
	</Style>
	<Style id="branch50_part33_style">
		<LineStyle>
			<width>4.86132380952381</width>
			<color>FF006cf3</color>
		</LineStyle>
	</Style>
	<Style id="branch50_part34_style">
		<LineStyle>
			<width>4.856082539682539</width>
			<color>FF006cf3</color>
		</LineStyle>
	</Style>
	<Style id="branch50_part35_style">
		<LineStyle>
			<width>4.85084126984127</width>
			<color>FF006cf3</color>
		</LineStyle>
	</Style>
	<Style id="branch50_part36_style">
		<LineStyle>
			<width>4.8456</width>
			<color>FF006cf3</color>
		</LineStyle>
	</Style>
	<Style id="branch50_part37_style">
		<LineStyle>
			<width>4.84035873015873</width>
			<color>FF006cf3</color>
		</LineStyle>
	</Style>
	<Style id="branch50_part38_style">
		<LineStyle>
			<width>4.835117460317461</width>
			<color>FF006cf3</color>
		</LineStyle>
	</Style>
	<Style id="branch50_part39_style">
		<LineStyle>
			<width>4.82987619047619</width>
			<color>FF006cf3</color>
		</LineStyle>
	</Style>
	<Style id="branch50_part40_style">
		<LineStyle>
			<width>4.824634920634921</width>
			<color>FF006cf3</color>
		</LineStyle>
	</Style>
	<Style id="branch50_part41_style">
		<LineStyle>
			<width>4.819393650793651</width>
			<color>FF006cf3</color>
		</LineStyle>
	</Style>
	<Style id="branch50_part42_style">
		<LineStyle>
			<width>4.814152380952381</width>
			<color>FF006df3</color>
		</LineStyle>
	</Style>
	<Style id="branch50_part43_style">
		<LineStyle>
			<width>4.808911111111111</width>
			<color>FF006df3</color>
		</LineStyle>
	</Style>
	<Style id="branch50_part44_style">
		<LineStyle>
			<width>4.8036698412698415</width>
			<color>FF006df3</color>
		</LineStyle>
	</Style>
	<Style id="branch50_part45_style">
		<LineStyle>
			<width>4.7984285714285715</width>
			<color>FF006df3</color>
		</LineStyle>
	</Style>
	<Style id="branch50_part46_style">
		<LineStyle>
			<width>4.793187301587301</width>
			<color>FF006df3</color>
		</LineStyle>
	</Style>
	<Style id="branch50_part47_style">
		<LineStyle>
			<width>4.787946031746031</width>
			<color>FF006df3</color>
		</LineStyle>
	</Style>
	<Style id="branch50_part48_style">
		<LineStyle>
			<width>4.782704761904762</width>
			<color>FF006df3</color>
		</LineStyle>
	</Style>
	<Style id="branch50_part49_style">
		<LineStyle>
			<width>4.777463492063492</width>
			<color>FF006df3</color>
		</LineStyle>
	</Style>
	<Style id="branch50_part50_style">
		<LineStyle>
			<width>4.772222222222222</width>
			<color>FF006df3</color>
		</LineStyle>
	</Style>
	<Style id="branch50_part51_style">
		<LineStyle>
			<width>4.766980952380953</width>
			<color>FF006df3</color>
		</LineStyle>
	</Style>
	<Style id="branch50_part52_style">
		<LineStyle>
			<width>4.761739682539683</width>
			<color>FF006df3</color>
		</LineStyle>
	</Style>
	<Style id="branch50_part53_style">
		<LineStyle>
			<width>4.756498412698413</width>
			<color>FF006df3</color>
		</LineStyle>
	</Style>
	<Style id="branch50_part54_style">
		<LineStyle>
			<width>4.751257142857143</width>
			<color>FF006df3</color>
		</LineStyle>
	</Style>
	<Style id="branch50_part55_style">
		<LineStyle>
			<width>4.746015873015873</width>
			<color>FF006df3</color>
		</LineStyle>
	</Style>
	<Style id="branch50_part56_style">
		<LineStyle>
			<width>4.740774603174604</width>
			<color>FF006df3</color>
		</LineStyle>
	</Style>
	<Style id="branch50_part57_style">
		<LineStyle>
			<width>4.735533333333333</width>
			<color>FF006df3</color>
		</LineStyle>
	</Style>
	<Style id="branch50_part58_style">
		<LineStyle>
			<width>4.7302920634920635</width>
			<color>FF006df3</color>
		</LineStyle>
	</Style>
	<Style id="branch50_part59_style">
		<LineStyle>
			<width>4.725050793650794</width>
			<color>FF006df3</color>
		</LineStyle>
	</Style>
	<Style id="branch50_part60_style">
		<LineStyle>
			<width>4.7198095238095235</width>
			<color>FF006df3</color>
		</LineStyle>
	</Style>
	<Style id="branch50_part61_style">
		<LineStyle>
			<width>4.714568253968254</width>
			<color>FF006df3</color>
		</LineStyle>
	</Style>
	<Style id="branch50_part62_style">
		<LineStyle>
			<width>4.709326984126984</width>
			<color>FF006df3</color>
		</LineStyle>
	</Style>
	<Style id="branch50_part63_style">
		<LineStyle>
			<width>4.704085714285714</width>
			<color>FF006df3</color>
		</LineStyle>
	</Style>
	<Style id="branch50_part64_style">
		<LineStyle>
			<width>4.698844444444445</width>
			<color>FF006df3</color>
		</LineStyle>
	</Style>
	<Style id="branch50_part65_style">
		<LineStyle>
			<width>4.693603174603174</width>
			<color>FF006df3</color>
		</LineStyle>
	</Style>
	<Style id="branch50_part66_style">
		<LineStyle>
			<width>4.688361904761905</width>
			<color>FF006df3</color>
		</LineStyle>
	</Style>
	<Style id="branch50_part67_style">
		<LineStyle>
			<width>4.683120634920635</width>
			<color>FF006df3</color>
		</LineStyle>
	</Style>
	<Style id="branch50_part68_style">
		<LineStyle>
			<width>4.677879365079365</width>
			<color>FF006df3</color>
		</LineStyle>
	</Style>
	<Style id="branch50_part69_style">
		<LineStyle>
			<width>4.672638095238096</width>
			<color>FF006df3</color>
		</LineStyle>
	</Style>
	<Style id="branch50_part70_style">
		<LineStyle>
			<width>4.667396825396826</width>
			<color>FF006df3</color>
		</LineStyle>
	</Style>
	<Style id="branch50_part71_style">
		<LineStyle>
			<width>4.662155555555556</width>
			<color>FF006df3</color>
		</LineStyle>
	</Style>
	<Style id="branch50_part72_style">
		<LineStyle>
			<width>4.656914285714286</width>
			<color>FF006df3</color>
		</LineStyle>
	</Style>
	<Style id="branch50_part73_style">
		<LineStyle>
			<width>4.651673015873016</width>
			<color>FF006df3</color>
		</LineStyle>
	</Style>
	<Style id="branch50_part74_style">
		<LineStyle>
			<width>4.646431746031746</width>
			<color>FF006df3</color>
		</LineStyle>
	</Style>
	<Style id="branch50_part75_style">
		<LineStyle>
			<width>4.641190476190476</width>
			<color>FF006df3</color>
		</LineStyle>
	</Style>
	<Style id="branch50_part76_style">
		<LineStyle>
			<width>4.635949206349206</width>
			<color>FF006df3</color>
		</LineStyle>
	</Style>
	<Style id="branch50_part77_style">
		<LineStyle>
			<width>4.630707936507937</width>
			<color>FF006df3</color>
		</LineStyle>
	</Style>
	<Style id="branch50_part78_style">
		<LineStyle>
			<width>4.625466666666667</width>
			<color>FF006df3</color>
		</LineStyle>
	</Style>
	<Style id="branch50_part79_style">
		<LineStyle>
			<width>4.620225396825397</width>
			<color>FF006df3</color>
		</LineStyle>
	</Style>
	<Style id="branch50_part80_style">
		<LineStyle>
			<width>4.614984126984128</width>
			<color>FF006df3</color>
		</LineStyle>
	</Style>
	<Style id="branch50_part81_style">
		<LineStyle>
			<width>4.609742857142857</width>
			<color>FF006df3</color>
		</LineStyle>
	</Style>
	<Style id="branch50_part82_style">
		<LineStyle>
			<width>4.604501587301588</width>
			<color>FF006ef3</color>
		</LineStyle>
	</Style>
	<Style id="branch50_part83_style">
		<LineStyle>
			<width>4.599260317460317</width>
			<color>FF006ef3</color>
		</LineStyle>
	</Style>
	<Style id="branch50_part84_style">
		<LineStyle>
			<width>4.594019047619048</width>
			<color>FF006ef3</color>
		</LineStyle>
	</Style>
	<Style id="branch50_part85_style">
		<LineStyle>
			<width>4.588777777777778</width>
			<color>FF006ef3</color>
		</LineStyle>
	</Style>
	<Style id="branch50_part86_style">
		<LineStyle>
			<width>4.583536507936508</width>
			<color>FF006ef3</color>
		</LineStyle>
	</Style>
	<Style id="branch50_part87_style">
		<LineStyle>
			<width>4.578295238095238</width>
			<color>FF006ef3</color>
		</LineStyle>
	</Style>
	<Style id="branch50_part88_style">
		<LineStyle>
			<width>4.573053968253968</width>
			<color>FF006ef3</color>
		</LineStyle>
	</Style>
	<Style id="branch50_part89_style">
		<LineStyle>
			<width>4.567812698412698</width>
			<color>FF006ef3</color>
		</LineStyle>
	</Style>
	<Style id="branch50_part90_style">
		<LineStyle>
			<width>4.562571428571428</width>
			<color>FF006ef3</color>
		</LineStyle>
	</Style>
	<Style id="branch50_part91_style">
		<LineStyle>
			<width>4.557330158730159</width>
			<color>FF006ef3</color>
		</LineStyle>
	</Style>
	<Style id="branch50_part92_style">
		<LineStyle>
			<width>4.552088888888889</width>
			<color>FF006ef3</color>
		</LineStyle>
	</Style>
	<Style id="branch50_part93_style">
		<LineStyle>
			<width>4.546847619047619</width>
			<color>FF006ef3</color>
		</LineStyle>
	</Style>
	<Style id="branch50_part94_style">
		<LineStyle>
			<width>4.541606349206349</width>
			<color>FF006ef3</color>
		</LineStyle>
	</Style>
	<Style id="branch50_part95_style">
		<LineStyle>
			<width>4.53636507936508</width>
			<color>FF006ef3</color>
		</LineStyle>
	</Style>
	<Style id="branch50_part96_style">
		<LineStyle>
			<width>4.53112380952381</width>
			<color>FF006ef3</color>
		</LineStyle>
	</Style>
	<Style id="branch50_part97_style">
		<LineStyle>
			<width>4.52588253968254</width>
			<color>FF006ef3</color>
		</LineStyle>
	</Style>
	<Style id="branch50_part98_style">
		<LineStyle>
			<width>4.520641269841271</width>
			<color>FF006ef3</color>
		</LineStyle>
	</Style>
	<Style id="branch50_part99_style">
		<LineStyle>
			<width>4.5154</width>
			<color>FF006ef3</color>
		</LineStyle>
	</Style>
	<Style id="branch50_part100_style">
		<LineStyle>
			<width>4.5101587301587305</width>
			<color>FF006ef3</color>
		</LineStyle>
	</Style>
	<Style id="branch57_part1_style">
		<LineStyle>
			<width>4.4450233149332465</width>
			<color>FF0066f3</color>
		</LineStyle>
	</Style>
	<Style id="branch57_part2_style">
		<LineStyle>
			<width>4.4693528854253435</width>
			<color>FF0066f3</color>
		</LineStyle>
	</Style>
	<Style id="branch57_part3_style">
		<LineStyle>
			<width>4.4936824559174395</width>
			<color>FF0066f3</color>
		</LineStyle>
	</Style>
	<Style id="branch57_part4_style">
		<LineStyle>
			<width>4.5180120264095365</width>
			<color>FF0066f3</color>
		</LineStyle>
	</Style>
	<Style id="branch57_part5_style">
		<LineStyle>
			<width>4.5423415969016325</width>
			<color>FF0066f3</color>
		</LineStyle>
	</Style>
	<Style id="branch57_part6_style">
		<LineStyle>
			<width>4.566671167393729</width>
			<color>FF0066f3</color>
		</LineStyle>
	</Style>
	<Style id="branch57_part7_style">
		<LineStyle>
			<width>4.591000737885825</width>
			<color>FF0066f3</color>
		</LineStyle>
	</Style>
	<Style id="branch57_part8_style">
		<LineStyle>
			<width>4.615330308377922</width>
			<color>FF0066f3</color>
		</LineStyle>
	</Style>
	<Style id="branch57_part9_style">
		<LineStyle>
			<width>4.6396598788700185</width>
			<color>FF0066f3</color>
		</LineStyle>
	</Style>
	<Style id="branch57_part10_style">
		<LineStyle>
			<width>4.663989449362115</width>
			<color>FF0066f3</color>
		</LineStyle>
	</Style>
	<Style id="branch57_part11_style">
		<LineStyle>
			<width>4.688319019854211</width>
			<color>FF0066f3</color>
		</LineStyle>
	</Style>
	<Style id="branch57_part12_style">
		<LineStyle>
			<width>4.712648590346308</width>
			<color>FF0066f3</color>
		</LineStyle>
	</Style>
	<Style id="branch57_part13_style">
		<LineStyle>
			<width>4.7369781608384045</width>
			<color>FF0066f3</color>
		</LineStyle>
	</Style>
	<Style id="branch57_part14_style">
		<LineStyle>
			<width>4.761307731330501</width>
			<color>FF0067f3</color>
		</LineStyle>
	</Style>
	<Style id="branch57_part15_style">
		<LineStyle>
			<width>4.785637301822597</width>
			<color>FF0067f3</color>
		</LineStyle>
	</Style>
	<Style id="branch57_part16_style">
		<LineStyle>
			<width>4.809966872314693</width>
			<color>FF0067f3</color>
		</LineStyle>
	</Style>
	<Style id="branch57_part17_style">
		<LineStyle>
			<width>4.83429644280679</width>
			<color>FF0067f3</color>
		</LineStyle>
	</Style>
	<Style id="branch57_part18_style">
		<LineStyle>
			<width>4.8586260132988865</width>
			<color>FF0067f3</color>
		</LineStyle>
	</Style>
	<Style id="branch57_part19_style">
		<LineStyle>
			<width>4.882955583790983</width>
			<color>FF0067f3</color>
		</LineStyle>
	</Style>
	<Style id="branch57_part20_style">
		<LineStyle>
			<width>4.907285154283079</width>
			<color>FF0067f3</color>
		</LineStyle>
	</Style>
	<Style id="branch57_part21_style">
		<LineStyle>
			<width>4.931614724775176</width>
			<color>FF0067f3</color>
		</LineStyle>
	</Style>
	<Style id="branch57_part22_style">
		<LineStyle>
			<width>4.9559442952672725</width>
			<color>FF0067f3</color>
		</LineStyle>
	</Style>
	<Style id="branch57_part23_style">
		<LineStyle>
			<width>4.980273865759369</width>
			<color>FF0067f3</color>
		</LineStyle>
	</Style>
	<Style id="branch57_part24_style">
		<LineStyle>
			<width>5.004603436251465</width>
			<color>FF0067f3</color>
		</LineStyle>
	</Style>
	<Style id="branch57_part25_style">
		<LineStyle>
			<width>5.028933006743561</width>
			<color>FF0067f3</color>
		</LineStyle>
	</Style>
	<Style id="branch57_part26_style">
		<LineStyle>
			<width>5.053262577235658</width>
			<color>FF0067f3</color>
		</LineStyle>
	</Style>
	<Style id="branch57_part27_style">
		<LineStyle>
			<width>5.077592147727755</width>
			<color>FF0068f3</color>
		</LineStyle>
	</Style>
	<Style id="branch57_part28_style">
		<LineStyle>
			<width>5.101921718219851</width>
			<color>FF0068f3</color>
		</LineStyle>
	</Style>
	<Style id="branch57_part29_style">
		<LineStyle>
			<width>5.126251288711947</width>
			<color>FF0068f3</color>
		</LineStyle>
	</Style>
	<Style id="branch57_part30_style">
		<LineStyle>
			<width>5.150580859204044</width>
			<color>FF0068f3</color>
		</LineStyle>
	</Style>
	<Style id="branch57_part31_style">
		<LineStyle>
			<width>5.17491042969614</width>
			<color>FF0068f3</color>
		</LineStyle>
	</Style>
	<Style id="branch57_part32_style">
		<LineStyle>
			<width>5.199240000188236</width>
			<color>FF0068f3</color>
		</LineStyle>
	</Style>
	<Style id="branch57_part33_style">
		<LineStyle>
			<width>5.223569570680333</width>
			<color>FF0068f3</color>
		</LineStyle>
	</Style>
	<Style id="branch57_part34_style">
		<LineStyle>
			<width>5.247899141172429</width>
			<color>FF0068f3</color>
		</LineStyle>
	</Style>
	<Style id="branch57_part35_style">
		<LineStyle>
			<width>5.272228711664526</width>
			<color>FF0068f3</color>
		</LineStyle>
	</Style>
	<Style id="branch57_part36_style">
		<LineStyle>
			<width>5.296558282156622</width>
			<color>FF0068f3</color>
		</LineStyle>
	</Style>
	<Style id="branch57_part37_style">
		<LineStyle>
			<width>5.320887852648719</width>
			<color>FF0068f3</color>
		</LineStyle>
	</Style>
	<Style id="branch57_part38_style">
		<LineStyle>
			<width>5.345217423140815</width>
			<color>FF0068f3</color>
		</LineStyle>
	</Style>
	<Style id="branch57_part39_style">
		<LineStyle>
			<width>5.369546993632912</width>
			<color>FF0068f3</color>
		</LineStyle>
	</Style>
	<Style id="branch57_part40_style">
		<LineStyle>
			<width>5.393876564125008</width>
			<color>FF0068f3</color>
		</LineStyle>
	</Style>
	<Style id="branch57_part41_style">
		<LineStyle>
			<width>5.418206134617105</width>
			<color>FF0069f3</color>
		</LineStyle>
	</Style>
	<Style id="branch57_part42_style">
		<LineStyle>
			<width>5.442535705109201</width>
			<color>FF0069f3</color>
		</LineStyle>
	</Style>
	<Style id="branch57_part43_style">
		<LineStyle>
			<width>5.466865275601297</width>
			<color>FF0069f3</color>
		</LineStyle>
	</Style>
	<Style id="branch57_part44_style">
		<LineStyle>
			<width>5.491194846093393</width>
			<color>FF0069f3</color>
		</LineStyle>
	</Style>
	<Style id="branch57_part45_style">
		<LineStyle>
			<width>5.51552441658549</width>
			<color>FF0069f3</color>
		</LineStyle>
	</Style>
	<Style id="branch57_part46_style">
		<LineStyle>
			<width>5.539853987077587</width>
			<color>FF0069f3</color>
		</LineStyle>
	</Style>
	<Style id="branch57_part47_style">
		<LineStyle>
			<width>5.564183557569683</width>
			<color>FF0069f3</color>
		</LineStyle>
	</Style>
	<Style id="branch57_part48_style">
		<LineStyle>
			<width>5.588513128061779</width>
			<color>FF0069f3</color>
		</LineStyle>
	</Style>
	<Style id="branch57_part49_style">
		<LineStyle>
			<width>5.612842698553876</width>
			<color>FF0069f3</color>
		</LineStyle>
	</Style>
	<Style id="branch57_part50_style">
		<LineStyle>
			<width>5.637172269045972</width>
			<color>FF0069f3</color>
		</LineStyle>
	</Style>
	<Style id="branch57_part51_style">
		<LineStyle>
			<width>5.661501839538069</width>
			<color>FF0069f3</color>
		</LineStyle>
	</Style>
	<Style id="branch57_part52_style">
		<LineStyle>
			<width>5.685831410030165</width>
			<color>FF0069f3</color>
		</LineStyle>
	</Style>
	<Style id="branch57_part53_style">
		<LineStyle>
			<width>5.710160980522261</width>
			<color>FF0069f3</color>
		</LineStyle>
	</Style>
	<Style id="branch57_part54_style">
		<LineStyle>
			<width>5.734490551014358</width>
			<color>FF0069f3</color>
		</LineStyle>
	</Style>
	<Style id="branch57_part55_style">
		<LineStyle>
			<width>5.758820121506455</width>
			<color>FF006af3</color>
		</LineStyle>
	</Style>
	<Style id="branch57_part56_style">
		<LineStyle>
			<width>5.783149691998551</width>
			<color>FF006af3</color>
		</LineStyle>
	</Style>
	<Style id="branch57_part57_style">
		<LineStyle>
			<width>5.807479262490647</width>
			<color>FF006af3</color>
		</LineStyle>
	</Style>
	<Style id="branch57_part58_style">
		<LineStyle>
			<width>5.831808832982744</width>
			<color>FF006af3</color>
		</LineStyle>
	</Style>
	<Style id="branch57_part59_style">
		<LineStyle>
			<width>5.856138403474841</width>
			<color>FF006af3</color>
		</LineStyle>
	</Style>
	<Style id="branch57_part60_style">
		<LineStyle>
			<width>5.880467973966937</width>
			<color>FF006af3</color>
		</LineStyle>
	</Style>
	<Style id="branch57_part61_style">
		<LineStyle>
			<width>5.904797544459033</width>
			<color>FF006af3</color>
		</LineStyle>
	</Style>
	<Style id="branch57_part62_style">
		<LineStyle>
			<width>5.929127114951129</width>
			<color>FF006af3</color>
		</LineStyle>
	</Style>
	<Style id="branch57_part63_style">
		<LineStyle>
			<width>5.953456685443226</width>
			<color>FF006af3</color>
		</LineStyle>
	</Style>
	<Style id="branch57_part64_style">
		<LineStyle>
			<width>5.977786255935323</width>
			<color>FF006af3</color>
		</LineStyle>
	</Style>
	<Style id="branch57_part65_style">
		<LineStyle>
			<width>6.002115826427419</width>
			<color>FF006af3</color>
		</LineStyle>
	</Style>
	<Style id="branch57_part66_style">
		<LineStyle>
			<width>6.026445396919515</width>
			<color>FF006af3</color>
		</LineStyle>
	</Style>
	<Style id="branch57_part67_style">
		<LineStyle>
			<width>6.050774967411611</width>
			<color>FF006af3</color>
		</LineStyle>
	</Style>
	<Style id="branch57_part68_style">
		<LineStyle>
			<width>6.075104537903708</width>
			<color>FF006bf3</color>
		</LineStyle>
	</Style>
	<Style id="branch57_part69_style">
		<LineStyle>
			<width>6.099434108395804</width>
			<color>FF006bf3</color>
		</LineStyle>
	</Style>
	<Style id="branch57_part70_style">
		<LineStyle>
			<width>6.123763678887901</width>
			<color>FF006bf3</color>
		</LineStyle>
	</Style>
	<Style id="branch57_part71_style">
		<LineStyle>
			<width>6.148093249379997</width>
			<color>FF006bf3</color>
		</LineStyle>
	</Style>
	<Style id="branch57_part72_style">
		<LineStyle>
			<width>6.172422819872094</width>
			<color>FF006bf3</color>
		</LineStyle>
	</Style>
	<Style id="branch57_part73_style">
		<LineStyle>
			<width>6.19675239036419</width>
			<color>FF006bf3</color>
		</LineStyle>
	</Style>
	<Style id="branch57_part74_style">
		<LineStyle>
			<width>6.221081960856287</width>
			<color>FF006bf3</color>
		</LineStyle>
	</Style>
	<Style id="branch57_part75_style">
		<LineStyle>
			<width>6.245411531348383</width>
			<color>FF006bf3</color>
		</LineStyle>
	</Style>
	<Style id="branch57_part76_style">
		<LineStyle>
			<width>6.26974110184048</width>
			<color>FF006bf3</color>
		</LineStyle>
	</Style>
	<Style id="branch57_part77_style">
		<LineStyle>
			<width>6.294070672332576</width>
			<color>FF006bf3</color>
		</LineStyle>
	</Style>
	<Style id="branch57_part78_style">
		<LineStyle>
			<width>6.318400242824673</width>
			<color>FF006bf3</color>
		</LineStyle>
	</Style>
	<Style id="branch57_part79_style">
		<LineStyle>
			<width>6.342729813316769</width>
			<color>FF006bf3</color>
		</LineStyle>
	</Style>
	<Style id="branch57_part80_style">
		<LineStyle>
			<width>6.367059383808865</width>
			<color>FF006bf3</color>
		</LineStyle>
	</Style>
	<Style id="branch57_part81_style">
		<LineStyle>
			<width>6.391388954300962</width>
			<color>FF006bf3</color>
		</LineStyle>
	</Style>
	<Style id="branch57_part82_style">
		<LineStyle>
			<width>6.415718524793058</width>
			<color>FF006cf3</color>
		</LineStyle>
	</Style>
	<Style id="branch57_part83_style">
		<LineStyle>
			<width>6.440048095285155</width>
			<color>FF006cf3</color>
		</LineStyle>
	</Style>
	<Style id="branch57_part84_style">
		<LineStyle>
			<width>6.464377665777251</width>
			<color>FF006cf3</color>
		</LineStyle>
	</Style>
	<Style id="branch57_part85_style">
		<LineStyle>
			<width>6.488707236269347</width>
			<color>FF006cf3</color>
		</LineStyle>
	</Style>
	<Style id="branch57_part86_style">
		<LineStyle>
			<width>6.513036806761443</width>
			<color>FF006cf3</color>
		</LineStyle>
	</Style>
	<Style id="branch57_part87_style">
		<LineStyle>
			<width>6.53736637725354</width>
			<color>FF006cf3</color>
		</LineStyle>
	</Style>
	<Style id="branch57_part88_style">
		<LineStyle>
			<width>6.561695947745637</width>
			<color>FF006cf3</color>
		</LineStyle>
	</Style>
	<Style id="branch57_part89_style">
		<LineStyle>
			<width>6.586025518237733</width>
			<color>FF006cf3</color>
		</LineStyle>
	</Style>
	<Style id="branch57_part90_style">
		<LineStyle>
			<width>6.610355088729829</width>
			<color>FF006cf3</color>
		</LineStyle>
	</Style>
	<Style id="branch57_part91_style">
		<LineStyle>
			<width>6.634684659221926</width>
			<color>FF006cf3</color>
		</LineStyle>
	</Style>
	<Style id="branch57_part92_style">
		<LineStyle>
			<width>6.659014229714023</width>
			<color>FF006cf3</color>
		</LineStyle>
	</Style>
	<Style id="branch57_part93_style">
		<LineStyle>
			<width>6.683343800206119</width>
			<color>FF006cf3</color>
		</LineStyle>
	</Style>
	<Style id="branch57_part94_style">
		<LineStyle>
			<width>6.707673370698215</width>
			<color>FF006cf3</color>
		</LineStyle>
	</Style>
	<Style id="branch57_part95_style">
		<LineStyle>
			<width>6.732002941190312</width>
			<color>FF006df3</color>
		</LineStyle>
	</Style>
	<Style id="branch57_part96_style">
		<LineStyle>
			<width>6.756332511682409</width>
			<color>FF006df3</color>
		</LineStyle>
	</Style>
	<Style id="branch57_part97_style">
		<LineStyle>
			<width>6.780662082174505</width>
			<color>FF006df3</color>
		</LineStyle>
	</Style>
	<Style id="branch57_part98_style">
		<LineStyle>
			<width>6.804991652666601</width>
			<color>FF006df3</color>
		</LineStyle>
	</Style>
	<Style id="branch57_part99_style">
		<LineStyle>
			<width>6.829321223158697</width>
			<color>FF006df3</color>
		</LineStyle>
	</Style>
	<Style id="branch57_part100_style">
		<LineStyle>
			<width>6.853650793650794</width>
			<color>FF006df3</color>
		</LineStyle>
	</Style>
	<Style id="branch65_part1_style">
		<LineStyle>
			<width>5.006792180861151</width>
			<color>FF0057f3</color>
		</LineStyle>
	</Style>
	<Style id="branch65_part2_style">
		<LineStyle>
			<width>5.0268229797397375</width>
			<color>FF0057f3</color>
		</LineStyle>
	</Style>
	<Style id="branch65_part3_style">
		<LineStyle>
			<width>5.046853778618326</width>
			<color>FF0057f3</color>
		</LineStyle>
	</Style>
	<Style id="branch65_part4_style">
		<LineStyle>
			<width>5.0668845774969125</width>
			<color>FF0057f3</color>
		</LineStyle>
	</Style>
	<Style id="branch65_part5_style">
		<LineStyle>
			<width>5.086915376375499</width>
			<color>FF0057f3</color>
		</LineStyle>
	</Style>
	<Style id="branch65_part6_style">
		<LineStyle>
			<width>5.106946175254086</width>
			<color>FF0057f3</color>
		</LineStyle>
	</Style>
	<Style id="branch65_part7_style">
		<LineStyle>
			<width>5.126976974132673</width>
			<color>FF0057f3</color>
		</LineStyle>
	</Style>
	<Style id="branch65_part8_style">
		<LineStyle>
			<width>5.147007773011261</width>
			<color>FF0057f3</color>
		</LineStyle>
	</Style>
	<Style id="branch65_part9_style">
		<LineStyle>
			<width>5.167038571889847</width>
			<color>FF0058f3</color>
		</LineStyle>
	</Style>
	<Style id="branch65_part10_style">
		<LineStyle>
			<width>5.187069370768434</width>
			<color>FF0058f3</color>
		</LineStyle>
	</Style>
	<Style id="branch65_part11_style">
		<LineStyle>
			<width>5.207100169647021</width>
			<color>FF0058f3</color>
		</LineStyle>
	</Style>
	<Style id="branch65_part12_style">
		<LineStyle>
			<width>5.227130968525609</width>
			<color>FF0058f3</color>
		</LineStyle>
	</Style>
	<Style id="branch65_part13_style">
		<LineStyle>
			<width>5.2471617674041955</width>
			<color>FF0058f3</color>
		</LineStyle>
	</Style>
	<Style id="branch65_part14_style">
		<LineStyle>
			<width>5.267192566282783</width>
			<color>FF0058f3</color>
		</LineStyle>
	</Style>
	<Style id="branch65_part15_style">
		<LineStyle>
			<width>5.28722336516137</width>
			<color>FF0058f3</color>
		</LineStyle>
	</Style>
	<Style id="branch65_part16_style">
		<LineStyle>
			<width>5.307254164039957</width>
			<color>FF0058f3</color>
		</LineStyle>
	</Style>
	<Style id="branch65_part17_style">
		<LineStyle>
			<width>5.327284962918544</width>
			<color>FF0059f3</color>
		</LineStyle>
	</Style>
	<Style id="branch65_part18_style">
		<LineStyle>
			<width>5.347315761797131</width>
			<color>FF0059f3</color>
		</LineStyle>
	</Style>
	<Style id="branch65_part19_style">
		<LineStyle>
			<width>5.367346560675718</width>
			<color>FF0059f3</color>
		</LineStyle>
	</Style>
	<Style id="branch65_part20_style">
		<LineStyle>
			<width>5.387377359554305</width>
			<color>FF0059f3</color>
		</LineStyle>
	</Style>
	<Style id="branch65_part21_style">
		<LineStyle>
			<width>5.407408158432892</width>
			<color>FF0059f3</color>
		</LineStyle>
	</Style>
	<Style id="branch65_part22_style">
		<LineStyle>
			<width>5.427438957311479</width>
			<color>FF0059f3</color>
		</LineStyle>
	</Style>
	<Style id="branch65_part23_style">
		<LineStyle>
			<width>5.447469756190067</width>
			<color>FF0059f3</color>
		</LineStyle>
	</Style>
	<Style id="branch65_part24_style">
		<LineStyle>
			<width>5.4675005550686535</width>
			<color>FF0059f3</color>
		</LineStyle>
	</Style>
	<Style id="branch65_part25_style">
		<LineStyle>
			<width>5.48753135394724</width>
			<color>FF005af3</color>
		</LineStyle>
	</Style>
	<Style id="branch65_part26_style">
		<LineStyle>
			<width>5.507562152825827</width>
			<color>FF005af3</color>
		</LineStyle>
	</Style>
	<Style id="branch65_part27_style">
		<LineStyle>
			<width>5.527592951704415</width>
			<color>FF005af3</color>
		</LineStyle>
	</Style>
	<Style id="branch65_part28_style">
		<LineStyle>
			<width>5.547623750583002</width>
			<color>FF005af3</color>
		</LineStyle>
	</Style>
	<Style id="branch65_part29_style">
		<LineStyle>
			<width>5.567654549461588</width>
			<color>FF005af3</color>
		</LineStyle>
	</Style>
	<Style id="branch65_part30_style">
		<LineStyle>
			<width>5.587685348340175</width>
			<color>FF005af3</color>
		</LineStyle>
	</Style>
	<Style id="branch65_part31_style">
		<LineStyle>
			<width>5.607716147218762</width>
			<color>FF005af3</color>
		</LineStyle>
	</Style>
	<Style id="branch65_part32_style">
		<LineStyle>
			<width>5.62774694609735</width>
			<color>FF005af3</color>
		</LineStyle>
	</Style>
	<Style id="branch65_part33_style">
		<LineStyle>
			<width>5.6477777449759365</width>
			<color>FF005bf3</color>
		</LineStyle>
	</Style>
	<Style id="branch65_part34_style">
		<LineStyle>
			<width>5.667808543854524</width>
			<color>FF005bf3</color>
		</LineStyle>
	</Style>
	<Style id="branch65_part35_style">
		<LineStyle>
			<width>5.6878393427331115</width>
			<color>FF005bf3</color>
		</LineStyle>
	</Style>
	<Style id="branch65_part36_style">
		<LineStyle>
			<width>5.707870141611698</width>
			<color>FF005bf3</color>
		</LineStyle>
	</Style>
	<Style id="branch65_part37_style">
		<LineStyle>
			<width>5.727900940490285</width>
			<color>FF005bf3</color>
		</LineStyle>
	</Style>
	<Style id="branch65_part38_style">
		<LineStyle>
			<width>5.747931739368872</width>
			<color>FF005bf3</color>
		</LineStyle>
	</Style>
	<Style id="branch65_part39_style">
		<LineStyle>
			<width>5.767962538247459</width>
			<color>FF005bf3</color>
		</LineStyle>
	</Style>
	<Style id="branch65_part40_style">
		<LineStyle>
			<width>5.787993337126046</width>
			<color>FF005bf3</color>
		</LineStyle>
	</Style>
	<Style id="branch65_part41_style">
		<LineStyle>
			<width>5.808024136004633</width>
			<color>FF005cf3</color>
		</LineStyle>
	</Style>
	<Style id="branch65_part42_style">
		<LineStyle>
			<width>5.8280549348832205</width>
			<color>FF005cf3</color>
		</LineStyle>
	</Style>
	<Style id="branch65_part43_style">
		<LineStyle>
			<width>5.848085733761808</width>
			<color>FF005cf3</color>
		</LineStyle>
	</Style>
	<Style id="branch65_part44_style">
		<LineStyle>
			<width>5.868116532640395</width>
			<color>FF005cf3</color>
		</LineStyle>
	</Style>
	<Style id="branch65_part45_style">
		<LineStyle>
			<width>5.888147331518982</width>
			<color>FF005cf3</color>
		</LineStyle>
	</Style>
	<Style id="branch65_part46_style">
		<LineStyle>
			<width>5.908178130397569</width>
			<color>FF005cf3</color>
		</LineStyle>
	</Style>
	<Style id="branch65_part47_style">
		<LineStyle>
			<width>5.928208929276156</width>
			<color>FF005cf3</color>
		</LineStyle>
	</Style>
	<Style id="branch65_part48_style">
		<LineStyle>
			<width>5.948239728154743</width>
			<color>FF005cf3</color>
		</LineStyle>
	</Style>
	<Style id="branch65_part49_style">
		<LineStyle>
			<width>5.968270527033329</width>
			<color>FF005df3</color>
		</LineStyle>
	</Style>
	<Style id="branch65_part50_style">
		<LineStyle>
			<width>5.988301325911917</width>
			<color>FF005df3</color>
		</LineStyle>
	</Style>
	<Style id="branch65_part51_style">
		<LineStyle>
			<width>6.008332124790504</width>
			<color>FF005df3</color>
		</LineStyle>
	</Style>
	<Style id="branch65_part52_style">
		<LineStyle>
			<width>6.028362923669091</width>
			<color>FF005df3</color>
		</LineStyle>
	</Style>
	<Style id="branch65_part53_style">
		<LineStyle>
			<width>6.048393722547678</width>
			<color>FF005df3</color>
		</LineStyle>
	</Style>
	<Style id="branch65_part54_style">
		<LineStyle>
			<width>6.068424521426265</width>
			<color>FF005df3</color>
		</LineStyle>
	</Style>
	<Style id="branch65_part55_style">
		<LineStyle>
			<width>6.088455320304853</width>
			<color>FF005df3</color>
		</LineStyle>
	</Style>
	<Style id="branch65_part56_style">
		<LineStyle>
			<width>6.108486119183439</width>
			<color>FF005df3</color>
		</LineStyle>
	</Style>
	<Style id="branch65_part57_style">
		<LineStyle>
			<width>6.128516918062026</width>
			<color>FF005ef3</color>
		</LineStyle>
	</Style>
	<Style id="branch65_part58_style">
		<LineStyle>
			<width>6.148547716940613</width>
			<color>FF005ef3</color>
		</LineStyle>
	</Style>
	<Style id="branch65_part59_style">
		<LineStyle>
			<width>6.1685785158192</width>
			<color>FF005ef3</color>
		</LineStyle>
	</Style>
	<Style id="branch65_part60_style">
		<LineStyle>
			<width>6.188609314697787</width>
			<color>FF005ef3</color>
		</LineStyle>
	</Style>
	<Style id="branch65_part61_style">
		<LineStyle>
			<width>6.208640113576375</width>
			<color>FF005ef3</color>
		</LineStyle>
	</Style>
	<Style id="branch65_part62_style">
		<LineStyle>
			<width>6.2286709124549615</width>
			<color>FF005ef3</color>
		</LineStyle>
	</Style>
	<Style id="branch65_part63_style">
		<LineStyle>
			<width>6.248701711333549</width>
			<color>FF005ef3</color>
		</LineStyle>
	</Style>
	<Style id="branch65_part64_style">
		<LineStyle>
			<width>6.268732510212136</width>
			<color>FF005ef3</color>
		</LineStyle>
	</Style>
	<Style id="branch65_part65_style">
		<LineStyle>
			<width>6.288763309090723</width>
			<color>FF005ff3</color>
		</LineStyle>
	</Style>
	<Style id="branch65_part66_style">
		<LineStyle>
			<width>6.30879410796931</width>
			<color>FF005ff3</color>
		</LineStyle>
	</Style>
	<Style id="branch65_part67_style">
		<LineStyle>
			<width>6.328824906847897</width>
			<color>FF005ff3</color>
		</LineStyle>
	</Style>
	<Style id="branch65_part68_style">
		<LineStyle>
			<width>6.348855705726484</width>
			<color>FF005ff3</color>
		</LineStyle>
	</Style>
	<Style id="branch65_part69_style">
		<LineStyle>
			<width>6.36888650460507</width>
			<color>FF005ff3</color>
		</LineStyle>
	</Style>
	<Style id="branch65_part70_style">
		<LineStyle>
			<width>6.388917303483658</width>
			<color>FF005ff3</color>
		</LineStyle>
	</Style>
	<Style id="branch65_part71_style">
		<LineStyle>
			<width>6.408948102362245</width>
			<color>FF005ff3</color>
		</LineStyle>
	</Style>
	<Style id="branch65_part72_style">
		<LineStyle>
			<width>6.428978901240832</width>
			<color>FF005ff3</color>
		</LineStyle>
	</Style>
	<Style id="branch65_part73_style">
		<LineStyle>
			<width>6.4490097001194195</width>
			<color>FF0060f3</color>
		</LineStyle>
	</Style>
	<Style id="branch65_part74_style">
		<LineStyle>
			<width>6.469040498998006</width>
			<color>FF0060f3</color>
		</LineStyle>
	</Style>
	<Style id="branch65_part75_style">
		<LineStyle>
			<width>6.489071297876594</width>
			<color>FF0060f3</color>
		</LineStyle>
	</Style>
	<Style id="branch65_part76_style">
		<LineStyle>
			<width>6.50910209675518</width>
			<color>FF0060f3</color>
		</LineStyle>
	</Style>
	<Style id="branch65_part77_style">
		<LineStyle>
			<width>6.529132895633767</width>
			<color>FF0060f3</color>
		</LineStyle>
	</Style>
	<Style id="branch65_part78_style">
		<LineStyle>
			<width>6.549163694512355</width>
			<color>FF0060f3</color>
		</LineStyle>
	</Style>
	<Style id="branch65_part79_style">
		<LineStyle>
			<width>6.569194493390941</width>
			<color>FF0060f3</color>
		</LineStyle>
	</Style>
	<Style id="branch65_part80_style">
		<LineStyle>
			<width>6.5892252922695285</width>
			<color>FF0060f3</color>
		</LineStyle>
	</Style>
	<Style id="branch65_part81_style">
		<LineStyle>
			<width>6.609256091148116</width>
			<color>FF0061f3</color>
		</LineStyle>
	</Style>
	<Style id="branch65_part82_style">
		<LineStyle>
			<width>6.629286890026703</width>
			<color>FF0061f3</color>
		</LineStyle>
	</Style>
	<Style id="branch65_part83_style">
		<LineStyle>
			<width>6.64931768890529</width>
			<color>FF0061f3</color>
		</LineStyle>
	</Style>
	<Style id="branch65_part84_style">
		<LineStyle>
			<width>6.669348487783877</width>
			<color>FF0061f3</color>
		</LineStyle>
	</Style>
	<Style id="branch65_part85_style">
		<LineStyle>
			<width>6.689379286662464</width>
			<color>FF0061f3</color>
		</LineStyle>
	</Style>
	<Style id="branch65_part86_style">
		<LineStyle>
			<width>6.709410085541051</width>
			<color>FF0061f3</color>
		</LineStyle>
	</Style>
	<Style id="branch65_part87_style">
		<LineStyle>
			<width>6.729440884419638</width>
			<color>FF0061f3</color>
		</LineStyle>
	</Style>
	<Style id="branch65_part88_style">
		<LineStyle>
			<width>6.749471683298225</width>
			<color>FF0061f3</color>
		</LineStyle>
	</Style>
	<Style id="branch65_part89_style">
		<LineStyle>
			<width>6.769502482176812</width>
			<color>FF0062f3</color>
		</LineStyle>
	</Style>
	<Style id="branch65_part90_style">
		<LineStyle>
			<width>6.789533281055399</width>
			<color>FF0062f3</color>
		</LineStyle>
	</Style>
	<Style id="branch65_part91_style">
		<LineStyle>
			<width>6.8095640799339865</width>
			<color>FF0062f3</color>
		</LineStyle>
	</Style>
	<Style id="branch65_part92_style">
		<LineStyle>
			<width>6.829594878812573</width>
			<color>FF0062f3</color>
		</LineStyle>
	</Style>
	<Style id="branch65_part93_style">
		<LineStyle>
			<width>6.849625677691161</width>
			<color>FF0062f3</color>
		</LineStyle>
	</Style>
	<Style id="branch65_part94_style">
		<LineStyle>
			<width>6.869656476569747</width>
			<color>FF0062f3</color>
		</LineStyle>
	</Style>
	<Style id="branch65_part95_style">
		<LineStyle>
			<width>6.889687275448335</width>
			<color>FF0062f3</color>
		</LineStyle>
	</Style>
	<Style id="branch65_part96_style">
		<LineStyle>
			<width>6.909718074326921</width>
			<color>FF0062f3</color>
		</LineStyle>
	</Style>
	<Style id="branch65_part97_style">
		<LineStyle>
			<width>6.929748873205508</width>
			<color>FF0063f3</color>
		</LineStyle>
	</Style>
	<Style id="branch65_part98_style">
		<LineStyle>
			<width>6.949779672084096</width>
			<color>FF0063f3</color>
		</LineStyle>
	</Style>
	<Style id="branch65_part99_style">
		<LineStyle>
			<width>6.969810470962683</width>
			<color>FF0063f3</color>
		</LineStyle>
	</Style>
	<Style id="branch65_part100_style">
		<LineStyle>
			<width>6.9898412698412695</width>
			<color>FF0063f3</color>
		</LineStyle>
	</Style>
	<Style id="branch66_part1_style">
		<LineStyle>
			<width>4.926936183791787</width>
			<color>FF0063f3</color>
		</LineStyle>
	</Style>
	<Style id="branch66_part2_style">
		<LineStyle>
			<width>4.927540478723006</width>
			<color>FF0063f3</color>
		</LineStyle>
	</Style>
	<Style id="branch66_part3_style">
		<LineStyle>
			<width>4.9281447736542265</width>
			<color>FF0063f3</color>
		</LineStyle>
	</Style>
	<Style id="branch66_part4_style">
		<LineStyle>
			<width>4.9287490685854465</width>
			<color>FF0063f3</color>
		</LineStyle>
	</Style>
	<Style id="branch66_part5_style">
		<LineStyle>
			<width>4.9293533635166655</width>
			<color>FF0064f3</color>
		</LineStyle>
	</Style>
	<Style id="branch66_part6_style">
		<LineStyle>
			<width>4.929957658447886</width>
			<color>FF0064f3</color>
		</LineStyle>
	</Style>
	<Style id="branch66_part7_style">
		<LineStyle>
			<width>4.930561953379106</width>
			<color>FF0064f3</color>
		</LineStyle>
	</Style>
	<Style id="branch66_part8_style">
		<LineStyle>
			<width>4.931166248310326</width>
			<color>FF0064f3</color>
		</LineStyle>
	</Style>
	<Style id="branch66_part9_style">
		<LineStyle>
			<width>4.931770543241546</width>
			<color>FF0064f3</color>
		</LineStyle>
	</Style>
	<Style id="branch66_part10_style">
		<LineStyle>
			<width>4.932374838172766</width>
			<color>FF0064f3</color>
		</LineStyle>
	</Style>
	<Style id="branch66_part11_style">
		<LineStyle>
			<width>4.932979133103986</width>
			<color>FF0064f3</color>
		</LineStyle>
	</Style>
	<Style id="branch66_part12_style">
		<LineStyle>
			<width>4.933583428035206</width>
			<color>FF0064f3</color>
		</LineStyle>
	</Style>
	<Style id="branch66_part13_style">
		<LineStyle>
			<width>4.934187722966426</width>
			<color>FF0065f3</color>
		</LineStyle>
	</Style>
	<Style id="branch66_part14_style">
		<LineStyle>
			<width>4.934792017897646</width>
			<color>FF0065f3</color>
		</LineStyle>
	</Style>
	<Style id="branch66_part15_style">
		<LineStyle>
			<width>4.935396312828866</width>
			<color>FF0065f3</color>
		</LineStyle>
	</Style>
	<Style id="branch66_part16_style">
		<LineStyle>
			<width>4.936000607760086</width>
			<color>FF0065f3</color>
		</LineStyle>
	</Style>
	<Style id="branch66_part17_style">
		<LineStyle>
			<width>4.936604902691306</width>
			<color>FF0065f3</color>
		</LineStyle>
	</Style>
	<Style id="branch66_part18_style">
		<LineStyle>
			<width>4.937209197622526</width>
			<color>FF0065f3</color>
		</LineStyle>
	</Style>
	<Style id="branch66_part19_style">
		<LineStyle>
			<width>4.937813492553746</width>
			<color>FF0065f3</color>
		</LineStyle>
	</Style>
	<Style id="branch66_part20_style">
		<LineStyle>
			<width>4.9384177874849655</width>
			<color>FF0065f3</color>
		</LineStyle>
	</Style>
	<Style id="branch66_part21_style">
		<LineStyle>
			<width>4.9390220824161855</width>
			<color>FF0065f3</color>
		</LineStyle>
	</Style>
	<Style id="branch66_part22_style">
		<LineStyle>
			<width>4.939626377347405</width>
			<color>FF0066f3</color>
		</LineStyle>
	</Style>
	<Style id="branch66_part23_style">
		<LineStyle>
			<width>4.940230672278625</width>
			<color>FF0066f3</color>
		</LineStyle>
	</Style>
	<Style id="branch66_part24_style">
		<LineStyle>
			<width>4.940834967209845</width>
			<color>FF0066f3</color>
		</LineStyle>
	</Style>
	<Style id="branch66_part25_style">
		<LineStyle>
			<width>4.941439262141065</width>
			<color>FF0066f3</color>
		</LineStyle>
	</Style>
	<Style id="branch66_part26_style">
		<LineStyle>
			<width>4.942043557072285</width>
			<color>FF0066f3</color>
		</LineStyle>
	</Style>
	<Style id="branch66_part27_style">
		<LineStyle>
			<width>4.942647852003505</width>
			<color>FF0066f3</color>
		</LineStyle>
	</Style>
	<Style id="branch66_part28_style">
		<LineStyle>
			<width>4.943252146934725</width>
			<color>FF0066f3</color>
		</LineStyle>
	</Style>
	<Style id="branch66_part29_style">
		<LineStyle>
			<width>4.943856441865945</width>
			<color>FF0066f3</color>
		</LineStyle>
	</Style>
	<Style id="branch66_part30_style">
		<LineStyle>
			<width>4.944460736797165</width>
			<color>FF0066f3</color>
		</LineStyle>
	</Style>
	<Style id="branch66_part31_style">
		<LineStyle>
			<width>4.945065031728386</width>
			<color>FF0067f3</color>
		</LineStyle>
	</Style>
	<Style id="branch66_part32_style">
		<LineStyle>
			<width>4.945669326659605</width>
			<color>FF0067f3</color>
		</LineStyle>
	</Style>
	<Style id="branch66_part33_style">
		<LineStyle>
			<width>4.946273621590825</width>
			<color>FF0067f3</color>
		</LineStyle>
	</Style>
	<Style id="branch66_part34_style">
		<LineStyle>
			<width>4.946877916522046</width>
			<color>FF0067f3</color>
		</LineStyle>
	</Style>
	<Style id="branch66_part35_style">
		<LineStyle>
			<width>4.947482211453265</width>
			<color>FF0067f3</color>
		</LineStyle>
	</Style>
	<Style id="branch66_part36_style">
		<LineStyle>
			<width>4.948086506384485</width>
			<color>FF0067f3</color>
		</LineStyle>
	</Style>
	<Style id="branch66_part37_style">
		<LineStyle>
			<width>4.948690801315705</width>
			<color>FF0067f3</color>
		</LineStyle>
	</Style>
	<Style id="branch66_part38_style">
		<LineStyle>
			<width>4.949295096246924</width>
			<color>FF0067f3</color>
		</LineStyle>
	</Style>
	<Style id="branch66_part39_style">
		<LineStyle>
			<width>4.949899391178145</width>
			<color>FF0068f3</color>
		</LineStyle>
	</Style>
	<Style id="branch66_part40_style">
		<LineStyle>
			<width>4.950503686109365</width>
			<color>FF0068f3</color>
		</LineStyle>
	</Style>
	<Style id="branch66_part41_style">
		<LineStyle>
			<width>4.951107981040585</width>
			<color>FF0068f3</color>
		</LineStyle>
	</Style>
	<Style id="branch66_part42_style">
		<LineStyle>
			<width>4.951712275971805</width>
			<color>FF0068f3</color>
		</LineStyle>
	</Style>
	<Style id="branch66_part43_style">
		<LineStyle>
			<width>4.952316570903025</width>
			<color>FF0068f3</color>
		</LineStyle>
	</Style>
	<Style id="branch66_part44_style">
		<LineStyle>
			<width>4.952920865834245</width>
			<color>FF0068f3</color>
		</LineStyle>
	</Style>
	<Style id="branch66_part45_style">
		<LineStyle>
			<width>4.953525160765465</width>
			<color>FF0068f3</color>
		</LineStyle>
	</Style>
	<Style id="branch66_part46_style">
		<LineStyle>
			<width>4.954129455696686</width>
			<color>FF0068f3</color>
		</LineStyle>
	</Style>
	<Style id="branch66_part47_style">
		<LineStyle>
			<width>4.954733750627905</width>
			<color>FF0068f3</color>
		</LineStyle>
	</Style>
	<Style id="branch66_part48_style">
		<LineStyle>
			<width>4.955338045559125</width>
			<color>FF0069f3</color>
		</LineStyle>
	</Style>
	<Style id="branch66_part49_style">
		<LineStyle>
			<width>4.9559423404903455</width>
			<color>FF0069f3</color>
		</LineStyle>
	</Style>
	<Style id="branch66_part50_style">
		<LineStyle>
			<width>4.9565466354215655</width>
			<color>FF0069f3</color>
		</LineStyle>
	</Style>
	<Style id="branch66_part51_style">
		<LineStyle>
			<width>4.957150930352785</width>
			<color>FF0069f3</color>
		</LineStyle>
	</Style>
	<Style id="branch66_part52_style">
		<LineStyle>
			<width>4.957755225284005</width>
			<color>FF0069f3</color>
		</LineStyle>
	</Style>
	<Style id="branch66_part53_style">
		<LineStyle>
			<width>4.958359520215225</width>
			<color>FF0069f3</color>
		</LineStyle>
	</Style>
	<Style id="branch66_part54_style">
		<LineStyle>
			<width>4.958963815146445</width>
			<color>FF0069f3</color>
		</LineStyle>
	</Style>
	<Style id="branch66_part55_style">
		<LineStyle>
			<width>4.959568110077665</width>
			<color>FF0069f3</color>
		</LineStyle>
	</Style>
	<Style id="branch66_part56_style">
		<LineStyle>
			<width>4.960172405008885</width>
			<color>FF0069f3</color>
		</LineStyle>
	</Style>
	<Style id="branch66_part57_style">
		<LineStyle>
			<width>4.960776699940105</width>
			<color>FF006af3</color>
		</LineStyle>
	</Style>
	<Style id="branch66_part58_style">
		<LineStyle>
			<width>4.961380994871325</width>
			<color>FF006af3</color>
		</LineStyle>
	</Style>
	<Style id="branch66_part59_style">
		<LineStyle>
			<width>4.961985289802545</width>
			<color>FF006af3</color>
		</LineStyle>
	</Style>
	<Style id="branch66_part60_style">
		<LineStyle>
			<width>4.962589584733765</width>
			<color>FF006af3</color>
		</LineStyle>
	</Style>
	<Style id="branch66_part61_style">
		<LineStyle>
			<width>4.963193879664985</width>
			<color>FF006af3</color>
		</LineStyle>
	</Style>
	<Style id="branch66_part62_style">
		<LineStyle>
			<width>4.963798174596205</width>
			<color>FF006af3</color>
		</LineStyle>
	</Style>
	<Style id="branch66_part63_style">
		<LineStyle>
			<width>4.964402469527425</width>
			<color>FF006af3</color>
		</LineStyle>
	</Style>
	<Style id="branch66_part64_style">
		<LineStyle>
			<width>4.965006764458645</width>
			<color>FF006af3</color>
		</LineStyle>
	</Style>
	<Style id="branch66_part65_style">
		<LineStyle>
			<width>4.965611059389865</width>
			<color>FF006bf3</color>
		</LineStyle>
	</Style>
	<Style id="branch66_part66_style">
		<LineStyle>
			<width>4.9662153543210845</width>
			<color>FF006bf3</color>
		</LineStyle>
	</Style>
	<Style id="branch66_part67_style">
		<LineStyle>
			<width>4.9668196492523045</width>
			<color>FF006bf3</color>
		</LineStyle>
	</Style>
	<Style id="branch66_part68_style">
		<LineStyle>
			<width>4.967423944183524</width>
			<color>FF006bf3</color>
		</LineStyle>
	</Style>
	<Style id="branch66_part69_style">
		<LineStyle>
			<width>4.968028239114744</width>
			<color>FF006bf3</color>
		</LineStyle>
	</Style>
	<Style id="branch66_part70_style">
		<LineStyle>
			<width>4.968632534045964</width>
			<color>FF006bf3</color>
		</LineStyle>
	</Style>
	<Style id="branch66_part71_style">
		<LineStyle>
			<width>4.969236828977184</width>
			<color>FF006bf3</color>
		</LineStyle>
	</Style>
	<Style id="branch66_part72_style">
		<LineStyle>
			<width>4.969841123908404</width>
			<color>FF006bf3</color>
		</LineStyle>
	</Style>
	<Style id="branch66_part73_style">
		<LineStyle>
			<width>4.970445418839624</width>
			<color>FF006bf3</color>
		</LineStyle>
	</Style>
	<Style id="branch66_part74_style">
		<LineStyle>
			<width>4.971049713770845</width>
			<color>FF006cf3</color>
		</LineStyle>
	</Style>
	<Style id="branch66_part75_style">
		<LineStyle>
			<width>4.971654008702064</width>
			<color>FF006cf3</color>
		</LineStyle>
	</Style>
	<Style id="branch66_part76_style">
		<LineStyle>
			<width>4.972258303633284</width>
			<color>FF006cf3</color>
		</LineStyle>
	</Style>
	<Style id="branch66_part77_style">
		<LineStyle>
			<width>4.972862598564505</width>
			<color>FF006cf3</color>
		</LineStyle>
	</Style>
	<Style id="branch66_part78_style">
		<LineStyle>
			<width>4.973466893495724</width>
			<color>FF006cf3</color>
		</LineStyle>
	</Style>
	<Style id="branch66_part79_style">
		<LineStyle>
			<width>4.974071188426945</width>
			<color>FF006cf3</color>
		</LineStyle>
	</Style>
	<Style id="branch66_part80_style">
		<LineStyle>
			<width>4.974675483358165</width>
			<color>FF006cf3</color>
		</LineStyle>
	</Style>
	<Style id="branch66_part81_style">
		<LineStyle>
			<width>4.975279778289384</width>
			<color>FF006cf3</color>
		</LineStyle>
	</Style>
	<Style id="branch66_part82_style">
		<LineStyle>
			<width>4.975884073220604</width>
			<color>FF006df3</color>
		</LineStyle>
	</Style>
	<Style id="branch66_part83_style">
		<LineStyle>
			<width>4.976488368151824</width>
			<color>FF006df3</color>
		</LineStyle>
	</Style>
	<Style id="branch66_part84_style">
		<LineStyle>
			<width>4.977092663083044</width>
			<color>FF006df3</color>
		</LineStyle>
	</Style>
	<Style id="branch66_part85_style">
		<LineStyle>
			<width>4.977696958014264</width>
			<color>FF006df3</color>
		</LineStyle>
	</Style>
	<Style id="branch66_part86_style">
		<LineStyle>
			<width>4.978301252945484</width>
			<color>FF006df3</color>
		</LineStyle>
	</Style>
	<Style id="branch66_part87_style">
		<LineStyle>
			<width>4.978905547876704</width>
			<color>FF006df3</color>
		</LineStyle>
	</Style>
	<Style id="branch66_part88_style">
		<LineStyle>
			<width>4.979509842807924</width>
			<color>FF006df3</color>
		</LineStyle>
	</Style>
	<Style id="branch66_part89_style">
		<LineStyle>
			<width>4.980114137739145</width>
			<color>FF006df3</color>
		</LineStyle>
	</Style>
	<Style id="branch66_part90_style">
		<LineStyle>
			<width>4.980718432670364</width>
			<color>FF006df3</color>
		</LineStyle>
	</Style>
	<Style id="branch66_part91_style">
		<LineStyle>
			<width>4.981322727601584</width>
			<color>FF006ef3</color>
		</LineStyle>
	</Style>
	<Style id="branch66_part92_style">
		<LineStyle>
			<width>4.981927022532805</width>
			<color>FF006ef3</color>
		</LineStyle>
	</Style>
	<Style id="branch66_part93_style">
		<LineStyle>
			<width>4.982531317464024</width>
			<color>FF006ef3</color>
		</LineStyle>
	</Style>
	<Style id="branch66_part94_style">
		<LineStyle>
			<width>4.983135612395245</width>
			<color>FF006ef3</color>
		</LineStyle>
	</Style>
	<Style id="branch66_part95_style">
		<LineStyle>
			<width>4.9837399073264645</width>
			<color>FF006ef3</color>
		</LineStyle>
	</Style>
	<Style id="branch66_part96_style">
		<LineStyle>
			<width>4.984344202257684</width>
			<color>FF006ef3</color>
		</LineStyle>
	</Style>
	<Style id="branch66_part97_style">
		<LineStyle>
			<width>4.984948497188904</width>
			<color>FF006ef3</color>
		</LineStyle>
	</Style>
	<Style id="branch66_part98_style">
		<LineStyle>
			<width>4.985552792120124</width>
			<color>FF006ef3</color>
		</LineStyle>
	</Style>
	<Style id="branch66_part99_style">
		<LineStyle>
			<width>4.986157087051344</width>
			<color>FF006ef3</color>
		</LineStyle>
	</Style>
	<Style id="branch66_part100_style">
		<LineStyle>
			<width>4.986761381982564</width>
			<color>FF006ff3</color>
		</LineStyle>
	</Style>
	<Style id="branch69_part1_style">
		<LineStyle>
			<width>4.546319364315394</width>
			<color>FF007cf3</color>
		</LineStyle>
	</Style>
	<Style id="branch69_part2_style">
		<LineStyle>
			<width>4.54189380312334</width>
			<color>FF007cf3</color>
		</LineStyle>
	</Style>
	<Style id="branch69_part3_style">
		<LineStyle>
			<width>4.537468241931286</width>
			<color>FF007cf3</color>
		</LineStyle>
	</Style>
	<Style id="branch69_part4_style">
		<LineStyle>
			<width>4.533042680739232</width>
			<color>FF007cf3</color>
		</LineStyle>
	</Style>
	<Style id="branch69_part5_style">
		<LineStyle>
			<width>4.528617119547177</width>
			<color>FF007df3</color>
		</LineStyle>
	</Style>
	<Style id="branch69_part6_style">
		<LineStyle>
			<width>4.524191558355123</width>
			<color>FF007df3</color>
		</LineStyle>
	</Style>
	<Style id="branch69_part7_style">
		<LineStyle>
			<width>4.519765997163068</width>
			<color>FF007df3</color>
		</LineStyle>
	</Style>
	<Style id="branch69_part8_style">
		<LineStyle>
			<width>4.515340435971014</width>
			<color>FF007df3</color>
		</LineStyle>
	</Style>
	<Style id="branch69_part9_style">
		<LineStyle>
			<width>4.51091487477896</width>
			<color>FF007ef3</color>
		</LineStyle>
	</Style>
	<Style id="branch69_part10_style">
		<LineStyle>
			<width>4.506489313586906</width>
			<color>FF007ef3</color>
		</LineStyle>
	</Style>
	<Style id="branch69_part11_style">
		<LineStyle>
			<width>4.502063752394852</width>
			<color>FF007ef3</color>
		</LineStyle>
	</Style>
	<Style id="branch69_part12_style">
		<LineStyle>
			<width>4.497638191202797</width>
			<color>FF007ef3</color>
		</LineStyle>
	</Style>
	<Style id="branch69_part13_style">
		<LineStyle>
			<width>4.493212630010743</width>
			<color>FF007ff3</color>
		</LineStyle>
	</Style>
	<Style id="branch69_part14_style">
		<LineStyle>
			<width>4.488787068818688</width>
			<color>FF007ff3</color>
		</LineStyle>
	</Style>
	<Style id="branch69_part15_style">
		<LineStyle>
			<width>4.484361507626634</width>
			<color>FF007ff3</color>
		</LineStyle>
	</Style>
	<Style id="branch69_part16_style">
		<LineStyle>
			<width>4.47993594643458</width>
			<color>FF007ff3</color>
		</LineStyle>
	</Style>
	<Style id="branch69_part17_style">
		<LineStyle>
			<width>4.475510385242526</width>
			<color>FF0080f3</color>
		</LineStyle>
	</Style>
	<Style id="branch69_part18_style">
		<LineStyle>
			<width>4.471084824050471</width>
			<color>FF0080f3</color>
		</LineStyle>
	</Style>
	<Style id="branch69_part19_style">
		<LineStyle>
			<width>4.466659262858417</width>
			<color>FF0080f3</color>
		</LineStyle>
	</Style>
	<Style id="branch69_part20_style">
		<LineStyle>
			<width>4.462233701666362</width>
			<color>FF0080f3</color>
		</LineStyle>
	</Style>
	<Style id="branch69_part21_style">
		<LineStyle>
			<width>4.457808140474308</width>
			<color>FF0081f3</color>
		</LineStyle>
	</Style>
	<Style id="branch69_part22_style">
		<LineStyle>
			<width>4.453382579282254</width>
			<color>FF0081f3</color>
		</LineStyle>
	</Style>
	<Style id="branch69_part23_style">
		<LineStyle>
			<width>4.4489570180902</width>
			<color>FF0081f3</color>
		</LineStyle>
	</Style>
	<Style id="branch69_part24_style">
		<LineStyle>
			<width>4.4445314568981455</width>
			<color>FF0082f3</color>
		</LineStyle>
	</Style>
	<Style id="branch69_part25_style">
		<LineStyle>
			<width>4.440105895706091</width>
			<color>FF0082f3</color>
		</LineStyle>
	</Style>
	<Style id="branch69_part26_style">
		<LineStyle>
			<width>4.435680334514036</width>
			<color>FF0082f3</color>
		</LineStyle>
	</Style>
	<Style id="branch69_part27_style">
		<LineStyle>
			<width>4.431254773321982</width>
			<color>FF0082f3</color>
		</LineStyle>
	</Style>
	<Style id="branch69_part28_style">
		<LineStyle>
			<width>4.4268292121299275</width>
			<color>FF0083f3</color>
		</LineStyle>
	</Style>
	<Style id="branch69_part29_style">
		<LineStyle>
			<width>4.4224036509378735</width>
			<color>FF0083f3</color>
		</LineStyle>
	</Style>
	<Style id="branch69_part30_style">
		<LineStyle>
			<width>4.4179780897458185</width>
			<color>FF0083f3</color>
		</LineStyle>
	</Style>
	<Style id="branch69_part31_style">
		<LineStyle>
			<width>4.4135525285537645</width>
			<color>FF0083f3</color>
		</LineStyle>
	</Style>
	<Style id="branch69_part32_style">
		<LineStyle>
			<width>4.4091269673617095</width>
			<color>FF0084f3</color>
		</LineStyle>
	</Style>
	<Style id="branch69_part33_style">
		<LineStyle>
			<width>4.404701406169655</width>
			<color>FF0084f3</color>
		</LineStyle>
	</Style>
	<Style id="branch69_part34_style">
		<LineStyle>
			<width>4.400275844977601</width>
			<color>FF0084f3</color>
		</LineStyle>
	</Style>
	<Style id="branch69_part35_style">
		<LineStyle>
			<width>4.395850283785547</width>
			<color>FF0084f3</color>
		</LineStyle>
	</Style>
	<Style id="branch69_part36_style">
		<LineStyle>
			<width>4.391424722593492</width>
			<color>FF0085f3</color>
		</LineStyle>
	</Style>
	<Style id="branch69_part37_style">
		<LineStyle>
			<width>4.386999161401438</width>
			<color>FF0085f3</color>
		</LineStyle>
	</Style>
	<Style id="branch69_part38_style">
		<LineStyle>
			<width>4.382573600209383</width>
			<color>FF0085f3</color>
		</LineStyle>
	</Style>
	<Style id="branch69_part39_style">
		<LineStyle>
			<width>4.378148039017329</width>
			<color>FF0085f3</color>
		</LineStyle>
	</Style>
	<Style id="branch69_part40_style">
		<LineStyle>
			<width>4.373722477825275</width>
			<color>FF0086f3</color>
		</LineStyle>
	</Style>
	<Style id="branch69_part41_style">
		<LineStyle>
			<width>4.369296916633221</width>
			<color>FF0086f3</color>
		</LineStyle>
	</Style>
	<Style id="branch69_part42_style">
		<LineStyle>
			<width>4.364871355441167</width>
			<color>FF0086f3</color>
		</LineStyle>
	</Style>
	<Style id="branch69_part43_style">
		<LineStyle>
			<width>4.360445794249112</width>
			<color>FF0086f3</color>
		</LineStyle>
	</Style>
	<Style id="branch69_part44_style">
		<LineStyle>
			<width>4.356020233057057</width>
			<color>FF0087f3</color>
		</LineStyle>
	</Style>
	<Style id="branch69_part45_style">
		<LineStyle>
			<width>4.351594671865003</width>
			<color>FF0087f3</color>
		</LineStyle>
	</Style>
	<Style id="branch69_part46_style">
		<LineStyle>
			<width>4.347169110672949</width>
			<color>FF0087f3</color>
		</LineStyle>
	</Style>
	<Style id="branch69_part47_style">
		<LineStyle>
			<width>4.342743549480895</width>
			<color>FF0087f3</color>
		</LineStyle>
	</Style>
	<Style id="branch69_part48_style">
		<LineStyle>
			<width>4.33831798828884</width>
			<color>FF0088f3</color>
		</LineStyle>
	</Style>
	<Style id="branch69_part49_style">
		<LineStyle>
			<width>4.333892427096786</width>
			<color>FF0088f3</color>
		</LineStyle>
	</Style>
	<Style id="branch69_part50_style">
		<LineStyle>
			<width>4.329466865904731</width>
			<color>FF0088f3</color>
		</LineStyle>
	</Style>
	<Style id="branch69_part51_style">
		<LineStyle>
			<width>4.325041304712677</width>
			<color>FF0088f3</color>
		</LineStyle>
	</Style>
	<Style id="branch69_part52_style">
		<LineStyle>
			<width>4.320615743520623</width>
			<color>FF0089f3</color>
		</LineStyle>
	</Style>
	<Style id="branch69_part53_style">
		<LineStyle>
			<width>4.316190182328569</width>
			<color>FF0089f3</color>
		</LineStyle>
	</Style>
	<Style id="branch69_part54_style">
		<LineStyle>
			<width>4.311764621136515</width>
			<color>FF0089f3</color>
		</LineStyle>
	</Style>
	<Style id="branch69_part55_style">
		<LineStyle>
			<width>4.30733905994446</width>
			<color>FF008af3</color>
		</LineStyle>
	</Style>
	<Style id="branch69_part56_style">
		<LineStyle>
			<width>4.302913498752405</width>
			<color>FF008af3</color>
		</LineStyle>
	</Style>
	<Style id="branch69_part57_style">
		<LineStyle>
			<width>4.298487937560351</width>
			<color>FF008af3</color>
		</LineStyle>
	</Style>
	<Style id="branch69_part58_style">
		<LineStyle>
			<width>4.294062376368297</width>
			<color>FF008af3</color>
		</LineStyle>
	</Style>
	<Style id="branch69_part59_style">
		<LineStyle>
			<width>4.289636815176243</width>
			<color>FF008bf3</color>
		</LineStyle>
	</Style>
	<Style id="branch69_part60_style">
		<LineStyle>
			<width>4.285211253984188</width>
			<color>FF008bf3</color>
		</LineStyle>
	</Style>
	<Style id="branch69_part61_style">
		<LineStyle>
			<width>4.280785692792134</width>
			<color>FF008bf3</color>
		</LineStyle>
	</Style>
	<Style id="branch69_part62_style">
		<LineStyle>
			<width>4.276360131600079</width>
			<color>FF008bf3</color>
		</LineStyle>
	</Style>
	<Style id="branch69_part63_style">
		<LineStyle>
			<width>4.271934570408025</width>
			<color>FF008cf3</color>
		</LineStyle>
	</Style>
	<Style id="branch69_part64_style">
		<LineStyle>
			<width>4.267509009215971</width>
			<color>FF008cf3</color>
		</LineStyle>
	</Style>
	<Style id="branch69_part65_style">
		<LineStyle>
			<width>4.263083448023917</width>
			<color>FF008cf3</color>
		</LineStyle>
	</Style>
	<Style id="branch69_part66_style">
		<LineStyle>
			<width>4.258657886831862</width>
			<color>FF008cf3</color>
		</LineStyle>
	</Style>
	<Style id="branch69_part67_style">
		<LineStyle>
			<width>4.254232325639808</width>
			<color>FF008df3</color>
		</LineStyle>
	</Style>
	<Style id="branch69_part68_style">
		<LineStyle>
			<width>4.249806764447753</width>
			<color>FF008df3</color>
		</LineStyle>
	</Style>
	<Style id="branch69_part69_style">
		<LineStyle>
			<width>4.245381203255699</width>
			<color>FF008df3</color>
		</LineStyle>
	</Style>
	<Style id="branch69_part70_style">
		<LineStyle>
			<width>4.2409556420636445</width>
			<color>FF008df3</color>
		</LineStyle>
	</Style>
	<Style id="branch69_part71_style">
		<LineStyle>
			<width>4.23653008087159</width>
			<color>FF008ef3</color>
		</LineStyle>
	</Style>
	<Style id="branch69_part72_style">
		<LineStyle>
			<width>4.232104519679536</width>
			<color>FF008ef3</color>
		</LineStyle>
	</Style>
	<Style id="branch69_part73_style">
		<LineStyle>
			<width>4.227678958487481</width>
			<color>FF008ef3</color>
		</LineStyle>
	</Style>
	<Style id="branch69_part74_style">
		<LineStyle>
			<width>4.223253397295427</width>
			<color>FF008ef3</color>
		</LineStyle>
	</Style>
	<Style id="branch69_part75_style">
		<LineStyle>
			<width>4.218827836103372</width>
			<color>FF008ff3</color>
		</LineStyle>
	</Style>
	<Style id="branch69_part76_style">
		<LineStyle>
			<width>4.214402274911318</width>
			<color>FF008ff3</color>
		</LineStyle>
	</Style>
	<Style id="branch69_part77_style">
		<LineStyle>
			<width>4.209976713719264</width>
			<color>FF008ff3</color>
		</LineStyle>
	</Style>
	<Style id="branch69_part78_style">
		<LineStyle>
			<width>4.205551152527209</width>
			<color>FF008ff3</color>
		</LineStyle>
	</Style>
	<Style id="branch69_part79_style">
		<LineStyle>
			<width>4.201125591335155</width>
			<color>FF0090f3</color>
		</LineStyle>
	</Style>
	<Style id="branch69_part80_style">
		<LineStyle>
			<width>4.1967000301431</width>
			<color>FF0090f3</color>
		</LineStyle>
	</Style>
	<Style id="branch69_part81_style">
		<LineStyle>
			<width>4.192274468951046</width>
			<color>FF0090f3</color>
		</LineStyle>
	</Style>
	<Style id="branch69_part82_style">
		<LineStyle>
			<width>4.187848907758992</width>
			<color>FF0090f3</color>
		</LineStyle>
	</Style>
	<Style id="branch69_part83_style">
		<LineStyle>
			<width>4.183423346566938</width>
			<color>FF0091f3</color>
		</LineStyle>
	</Style>
	<Style id="branch69_part84_style">
		<LineStyle>
			<width>4.178997785374884</width>
			<color>FF0091f3</color>
		</LineStyle>
	</Style>
	<Style id="branch69_part85_style">
		<LineStyle>
			<width>4.174572224182829</width>
			<color>FF0091f3</color>
		</LineStyle>
	</Style>
	<Style id="branch69_part86_style">
		<LineStyle>
			<width>4.170146662990774</width>
			<color>FF0092f3</color>
		</LineStyle>
	</Style>
	<Style id="branch69_part87_style">
		<LineStyle>
			<width>4.16572110179872</width>
			<color>FF0092f3</color>
		</LineStyle>
	</Style>
	<Style id="branch69_part88_style">
		<LineStyle>
			<width>4.161295540606666</width>
			<color>FF0092f3</color>
		</LineStyle>
	</Style>
	<Style id="branch69_part89_style">
		<LineStyle>
			<width>4.156869979414612</width>
			<color>FF0092f3</color>
		</LineStyle>
	</Style>
	<Style id="branch69_part90_style">
		<LineStyle>
			<width>4.152444418222557</width>
			<color>FF0093f3</color>
		</LineStyle>
	</Style>
	<Style id="branch69_part91_style">
		<LineStyle>
			<width>4.148018857030503</width>
			<color>FF0093f3</color>
		</LineStyle>
	</Style>
	<Style id="branch69_part92_style">
		<LineStyle>
			<width>4.143593295838448</width>
			<color>FF0093f3</color>
		</LineStyle>
	</Style>
	<Style id="branch69_part93_style">
		<LineStyle>
			<width>4.139167734646394</width>
			<color>FF0093f3</color>
		</LineStyle>
	</Style>
	<Style id="branch69_part94_style">
		<LineStyle>
			<width>4.13474217345434</width>
			<color>FF0094f3</color>
		</LineStyle>
	</Style>
	<Style id="branch69_part95_style">
		<LineStyle>
			<width>4.130316612262286</width>
			<color>FF0094f3</color>
		</LineStyle>
	</Style>
	<Style id="branch69_part96_style">
		<LineStyle>
			<width>4.125891051070231</width>
			<color>FF0094f3</color>
		</LineStyle>
	</Style>
	<Style id="branch69_part97_style">
		<LineStyle>
			<width>4.121465489878177</width>
			<color>FF0094f3</color>
		</LineStyle>
	</Style>
	<Style id="branch69_part98_style">
		<LineStyle>
			<width>4.117039928686122</width>
			<color>FF0095f3</color>
		</LineStyle>
	</Style>
	<Style id="branch69_part99_style">
		<LineStyle>
			<width>4.112614367494068</width>
			<color>FF0095f3</color>
		</LineStyle>
	</Style>
	<Style id="branch69_part100_style">
		<LineStyle>
			<width>4.108188806302014</width>
			<color>FF0095f3</color>
		</LineStyle>
	</Style>
	<Style id="branch71_part1_style">
		<LineStyle>
			<width>5.1061421585465565</width>
			<color>FF006cf3</color>
		</LineStyle>
	</Style>
	<Style id="branch71_part2_style">
		<LineStyle>
			<width>5.122418099545685</width>
			<color>FF006cf3</color>
		</LineStyle>
	</Style>
	<Style id="branch71_part3_style">
		<LineStyle>
			<width>5.138694040544815</width>
			<color>FF006df3</color>
		</LineStyle>
	</Style>
	<Style id="branch71_part4_style">
		<LineStyle>
			<width>5.154969981543943</width>
			<color>FF006df3</color>
		</LineStyle>
	</Style>
	<Style id="branch71_part5_style">
		<LineStyle>
			<width>5.171245922543072</width>
			<color>FF006df3</color>
		</LineStyle>
	</Style>
	<Style id="branch71_part6_style">
		<LineStyle>
			<width>5.187521863542202</width>
			<color>FF006df3</color>
		</LineStyle>
	</Style>
	<Style id="branch71_part7_style">
		<LineStyle>
			<width>5.20379780454133</width>
			<color>FF006ef3</color>
		</LineStyle>
	</Style>
	<Style id="branch71_part8_style">
		<LineStyle>
			<width>5.220073745540459</width>
			<color>FF006ef3</color>
		</LineStyle>
	</Style>
	<Style id="branch71_part9_style">
		<LineStyle>
			<width>5.236349686539588</width>
			<color>FF006ef3</color>
		</LineStyle>
	</Style>
	<Style id="branch71_part10_style">
		<LineStyle>
			<width>5.252625627538716</width>
			<color>FF006ef3</color>
		</LineStyle>
	</Style>
	<Style id="branch71_part11_style">
		<LineStyle>
			<width>5.268901568537846</width>
			<color>FF006ff3</color>
		</LineStyle>
	</Style>
	<Style id="branch71_part12_style">
		<LineStyle>
			<width>5.285177509536974</width>
			<color>FF006ff3</color>
		</LineStyle>
	</Style>
	<Style id="branch71_part13_style">
		<LineStyle>
			<width>5.301453450536104</width>
			<color>FF006ff3</color>
		</LineStyle>
	</Style>
	<Style id="branch71_part14_style">
		<LineStyle>
			<width>5.317729391535233</width>
			<color>FF006ff3</color>
		</LineStyle>
	</Style>
	<Style id="branch71_part15_style">
		<LineStyle>
			<width>5.334005332534361</width>
			<color>FF0070f3</color>
		</LineStyle>
	</Style>
	<Style id="branch71_part16_style">
		<LineStyle>
			<width>5.35028127353349</width>
			<color>FF0070f3</color>
		</LineStyle>
	</Style>
	<Style id="branch71_part17_style">
		<LineStyle>
			<width>5.3665572145326195</width>
			<color>FF0070f3</color>
		</LineStyle>
	</Style>
	<Style id="branch71_part18_style">
		<LineStyle>
			<width>5.382833155531748</width>
			<color>FF0070f3</color>
		</LineStyle>
	</Style>
	<Style id="branch71_part19_style">
		<LineStyle>
			<width>5.399109096530877</width>
			<color>FF0071f3</color>
		</LineStyle>
	</Style>
	<Style id="branch71_part20_style">
		<LineStyle>
			<width>5.415385037530006</width>
			<color>FF0071f3</color>
		</LineStyle>
	</Style>
	<Style id="branch71_part21_style">
		<LineStyle>
			<width>5.431660978529134</width>
			<color>FF0071f3</color>
		</LineStyle>
	</Style>
	<Style id="branch71_part22_style">
		<LineStyle>
			<width>5.447936919528264</width>
			<color>FF0071f3</color>
		</LineStyle>
	</Style>
	<Style id="branch71_part23_style">
		<LineStyle>
			<width>5.464212860527392</width>
			<color>FF0072f3</color>
		</LineStyle>
	</Style>
	<Style id="branch71_part24_style">
		<LineStyle>
			<width>5.480488801526521</width>
			<color>FF0072f3</color>
		</LineStyle>
	</Style>
	<Style id="branch71_part25_style">
		<LineStyle>
			<width>5.4967647425256505</width>
			<color>FF0072f3</color>
		</LineStyle>
	</Style>
	<Style id="branch71_part26_style">
		<LineStyle>
			<width>5.513040683524779</width>
			<color>FF0072f3</color>
		</LineStyle>
	</Style>
	<Style id="branch71_part27_style">
		<LineStyle>
			<width>5.529316624523908</width>
			<color>FF0073f3</color>
		</LineStyle>
	</Style>
	<Style id="branch71_part28_style">
		<LineStyle>
			<width>5.545592565523037</width>
			<color>FF0073f3</color>
		</LineStyle>
	</Style>
	<Style id="branch71_part29_style">
		<LineStyle>
			<width>5.561868506522165</width>
			<color>FF0073f3</color>
		</LineStyle>
	</Style>
	<Style id="branch71_part30_style">
		<LineStyle>
			<width>5.578144447521295</width>
			<color>FF0073f3</color>
		</LineStyle>
	</Style>
	<Style id="branch71_part31_style">
		<LineStyle>
			<width>5.594420388520423</width>
			<color>FF0074f3</color>
		</LineStyle>
	</Style>
	<Style id="branch71_part32_style">
		<LineStyle>
			<width>5.610696329519553</width>
			<color>FF0074f3</color>
		</LineStyle>
	</Style>
	<Style id="branch71_part33_style">
		<LineStyle>
			<width>5.6269722705186815</width>
			<color>FF0074f3</color>
		</LineStyle>
	</Style>
	<Style id="branch71_part34_style">
		<LineStyle>
			<width>5.643248211517811</width>
			<color>FF0074f3</color>
		</LineStyle>
	</Style>
	<Style id="branch71_part35_style">
		<LineStyle>
			<width>5.659524152516939</width>
			<color>FF0075f3</color>
		</LineStyle>
	</Style>
	<Style id="branch71_part36_style">
		<LineStyle>
			<width>5.675800093516068</width>
			<color>FF0075f3</color>
		</LineStyle>
	</Style>
	<Style id="branch71_part37_style">
		<LineStyle>
			<width>5.692076034515197</width>
			<color>FF0075f3</color>
		</LineStyle>
	</Style>
	<Style id="branch71_part38_style">
		<LineStyle>
			<width>5.708351975514326</width>
			<color>FF0075f3</color>
		</LineStyle>
	</Style>
	<Style id="branch71_part39_style">
		<LineStyle>
			<width>5.724627916513455</width>
			<color>FF0076f3</color>
		</LineStyle>
	</Style>
	<Style id="branch71_part40_style">
		<LineStyle>
			<width>5.740903857512583</width>
			<color>FF0076f3</color>
		</LineStyle>
	</Style>
	<Style id="branch71_part41_style">
		<LineStyle>
			<width>5.757179798511713</width>
			<color>FF0076f3</color>
		</LineStyle>
	</Style>
	<Style id="branch71_part42_style">
		<LineStyle>
			<width>5.773455739510841</width>
			<color>FF0076f3</color>
		</LineStyle>
	</Style>
	<Style id="branch71_part43_style">
		<LineStyle>
			<width>5.78973168050997</width>
			<color>FF0077f3</color>
		</LineStyle>
	</Style>
	<Style id="branch71_part44_style">
		<LineStyle>
			<width>5.806007621509099</width>
			<color>FF0077f3</color>
		</LineStyle>
	</Style>
	<Style id="branch71_part45_style">
		<LineStyle>
			<width>5.822283562508228</width>
			<color>FF0077f3</color>
		</LineStyle>
	</Style>
	<Style id="branch71_part46_style">
		<LineStyle>
			<width>5.838559503507357</width>
			<color>FF0077f3</color>
		</LineStyle>
	</Style>
	<Style id="branch71_part47_style">
		<LineStyle>
			<width>5.854835444506486</width>
			<color>FF0078f3</color>
		</LineStyle>
	</Style>
	<Style id="branch71_part48_style">
		<LineStyle>
			<width>5.871111385505614</width>
			<color>FF0078f3</color>
		</LineStyle>
	</Style>
	<Style id="branch71_part49_style">
		<LineStyle>
			<width>5.887387326504744</width>
			<color>FF0078f3</color>
		</LineStyle>
	</Style>
	<Style id="branch71_part50_style">
		<LineStyle>
			<width>5.903663267503873</width>
			<color>FF0078f3</color>
		</LineStyle>
	</Style>
	<Style id="branch71_part51_style">
		<LineStyle>
			<width>5.919939208503002</width>
			<color>FF0079f3</color>
		</LineStyle>
	</Style>
	<Style id="branch71_part52_style">
		<LineStyle>
			<width>5.9362151495021305</width>
			<color>FF0079f3</color>
		</LineStyle>
	</Style>
	<Style id="branch71_part53_style">
		<LineStyle>
			<width>5.95249109050126</width>
			<color>FF0079f3</color>
		</LineStyle>
	</Style>
	<Style id="branch71_part54_style">
		<LineStyle>
			<width>5.968767031500388</width>
			<color>FF0079f3</color>
		</LineStyle>
	</Style>
	<Style id="branch71_part55_style">
		<LineStyle>
			<width>5.985042972499517</width>
			<color>FF007af3</color>
		</LineStyle>
	</Style>
	<Style id="branch71_part56_style">
		<LineStyle>
			<width>6.001318913498646</width>
			<color>FF007af3</color>
		</LineStyle>
	</Style>
	<Style id="branch71_part57_style">
		<LineStyle>
			<width>6.017594854497775</width>
			<color>FF007af3</color>
		</LineStyle>
	</Style>
	<Style id="branch71_part58_style">
		<LineStyle>
			<width>6.033870795496904</width>
			<color>FF007bf3</color>
		</LineStyle>
	</Style>
	<Style id="branch71_part59_style">
		<LineStyle>
			<width>6.050146736496033</width>
			<color>FF007bf3</color>
		</LineStyle>
	</Style>
	<Style id="branch71_part60_style">
		<LineStyle>
			<width>6.0664226774951615</width>
			<color>FF007bf3</color>
		</LineStyle>
	</Style>
	<Style id="branch71_part61_style">
		<LineStyle>
			<width>6.08269861849429</width>
			<color>FF007bf3</color>
		</LineStyle>
	</Style>
	<Style id="branch71_part62_style">
		<LineStyle>
			<width>6.09897455949342</width>
			<color>FF007cf3</color>
		</LineStyle>
	</Style>
	<Style id="branch71_part63_style">
		<LineStyle>
			<width>6.115250500492548</width>
			<color>FF007cf3</color>
		</LineStyle>
	</Style>
	<Style id="branch71_part64_style">
		<LineStyle>
			<width>6.131526441491678</width>
			<color>FF007cf3</color>
		</LineStyle>
	</Style>
	<Style id="branch71_part65_style">
		<LineStyle>
			<width>6.147802382490806</width>
			<color>FF007cf3</color>
		</LineStyle>
	</Style>
	<Style id="branch71_part66_style">
		<LineStyle>
			<width>6.164078323489935</width>
			<color>FF007df3</color>
		</LineStyle>
	</Style>
	<Style id="branch71_part67_style">
		<LineStyle>
			<width>6.180354264489064</width>
			<color>FF007df3</color>
		</LineStyle>
	</Style>
	<Style id="branch71_part68_style">
		<LineStyle>
			<width>6.1966302054881925</width>
			<color>FF007df3</color>
		</LineStyle>
	</Style>
	<Style id="branch71_part69_style">
		<LineStyle>
			<width>6.212906146487322</width>
			<color>FF007df3</color>
		</LineStyle>
	</Style>
	<Style id="branch71_part70_style">
		<LineStyle>
			<width>6.229182087486451</width>
			<color>FF007ef3</color>
		</LineStyle>
	</Style>
	<Style id="branch71_part71_style">
		<LineStyle>
			<width>6.245458028485579</width>
			<color>FF007ef3</color>
		</LineStyle>
	</Style>
	<Style id="branch71_part72_style">
		<LineStyle>
			<width>6.261733969484708</width>
			<color>FF007ef3</color>
		</LineStyle>
	</Style>
	<Style id="branch71_part73_style">
		<LineStyle>
			<width>6.278009910483837</width>
			<color>FF007ef3</color>
		</LineStyle>
	</Style>
	<Style id="branch71_part74_style">
		<LineStyle>
			<width>6.294285851482966</width>
			<color>FF007ff3</color>
		</LineStyle>
	</Style>
	<Style id="branch71_part75_style">
		<LineStyle>
			<width>6.310561792482095</width>
			<color>FF007ff3</color>
		</LineStyle>
	</Style>
	<Style id="branch71_part76_style">
		<LineStyle>
			<width>6.3268377334812245</width>
			<color>FF007ff3</color>
		</LineStyle>
	</Style>
	<Style id="branch71_part77_style">
		<LineStyle>
			<width>6.343113674480353</width>
			<color>FF007ff3</color>
		</LineStyle>
	</Style>
	<Style id="branch71_part78_style">
		<LineStyle>
			<width>6.359389615479482</width>
			<color>FF0080f3</color>
		</LineStyle>
	</Style>
	<Style id="branch71_part79_style">
		<LineStyle>
			<width>6.37566555647861</width>
			<color>FF0080f3</color>
		</LineStyle>
	</Style>
	<Style id="branch71_part80_style">
		<LineStyle>
			<width>6.391941497477739</width>
			<color>FF0080f3</color>
		</LineStyle>
	</Style>
	<Style id="branch71_part81_style">
		<LineStyle>
			<width>6.408217438476869</width>
			<color>FF0080f3</color>
		</LineStyle>
	</Style>
	<Style id="branch71_part82_style">
		<LineStyle>
			<width>6.424493379475997</width>
			<color>FF0081f3</color>
		</LineStyle>
	</Style>
	<Style id="branch71_part83_style">
		<LineStyle>
			<width>6.440769320475127</width>
			<color>FF0081f3</color>
		</LineStyle>
	</Style>
	<Style id="branch71_part84_style">
		<LineStyle>
			<width>6.457045261474255</width>
			<color>FF0081f3</color>
		</LineStyle>
	</Style>
	<Style id="branch71_part85_style">
		<LineStyle>
			<width>6.473321202473384</width>
			<color>FF0081f3</color>
		</LineStyle>
	</Style>
	<Style id="branch71_part86_style">
		<LineStyle>
			<width>6.489597143472513</width>
			<color>FF0082f3</color>
		</LineStyle>
	</Style>
	<Style id="branch71_part87_style">
		<LineStyle>
			<width>6.505873084471642</width>
			<color>FF0082f3</color>
		</LineStyle>
	</Style>
	<Style id="branch71_part88_style">
		<LineStyle>
			<width>6.522149025470771</width>
			<color>FF0082f3</color>
		</LineStyle>
	</Style>
	<Style id="branch71_part89_style">
		<LineStyle>
			<width>6.5384249664699</width>
			<color>FF0082f3</color>
		</LineStyle>
	</Style>
	<Style id="branch71_part90_style">
		<LineStyle>
			<width>6.554700907469028</width>
			<color>FF0083f3</color>
		</LineStyle>
	</Style>
	<Style id="branch71_part91_style">
		<LineStyle>
			<width>6.570976848468157</width>
			<color>FF0083f3</color>
		</LineStyle>
	</Style>
	<Style id="branch71_part92_style">
		<LineStyle>
			<width>6.5872527894672865</width>
			<color>FF0083f3</color>
		</LineStyle>
	</Style>
	<Style id="branch71_part93_style">
		<LineStyle>
			<width>6.603528730466415</width>
			<color>FF0083f3</color>
		</LineStyle>
	</Style>
	<Style id="branch71_part94_style">
		<LineStyle>
			<width>6.619804671465544</width>
			<color>FF0084f3</color>
		</LineStyle>
	</Style>
	<Style id="branch71_part95_style">
		<LineStyle>
			<width>6.636080612464673</width>
			<color>FF0084f3</color>
		</LineStyle>
	</Style>
	<Style id="branch71_part96_style">
		<LineStyle>
			<width>6.652356553463802</width>
			<color>FF0084f3</color>
		</LineStyle>
	</Style>
	<Style id="branch71_part97_style">
		<LineStyle>
			<width>6.668632494462931</width>
			<color>FF0084f3</color>
		</LineStyle>
	</Style>
	<Style id="branch71_part98_style">
		<LineStyle>
			<width>6.684908435462059</width>
			<color>FF0085f3</color>
		</LineStyle>
	</Style>
	<Style id="branch71_part99_style">
		<LineStyle>
			<width>6.701184376461188</width>
			<color>FF0085f3</color>
		</LineStyle>
	</Style>
	<Style id="branch71_part100_style">
		<LineStyle>
			<width>6.717460317460318</width>
			<color>FF0085f3</color>
		</LineStyle>
	</Style>
	<Style id="branch81_part1_style">
		<LineStyle>
			<width>6.439527352348602</width>
			<color>FF0067f3</color>
		</LineStyle>
	</Style>
	<Style id="branch81_part2_style">
		<LineStyle>
			<width>6.44383066753251</width>
			<color>FF0067f3</color>
		</LineStyle>
	</Style>
	<Style id="branch81_part3_style">
		<LineStyle>
			<width>6.448133982716419</width>
			<color>FF0067f3</color>
		</LineStyle>
	</Style>
	<Style id="branch81_part4_style">
		<LineStyle>
			<width>6.452437297900328</width>
			<color>FF0067f3</color>
		</LineStyle>
	</Style>
	<Style id="branch81_part5_style">
		<LineStyle>
			<width>6.456740613084237</width>
			<color>FF0067f3</color>
		</LineStyle>
	</Style>
	<Style id="branch81_part6_style">
		<LineStyle>
			<width>6.461043928268145</width>
			<color>FF0067f3</color>
		</LineStyle>
	</Style>
	<Style id="branch81_part7_style">
		<LineStyle>
			<width>6.465347243452054</width>
			<color>FF0067f3</color>
		</LineStyle>
	</Style>
	<Style id="branch81_part8_style">
		<LineStyle>
			<width>6.469650558635962</width>
			<color>FF0067f3</color>
		</LineStyle>
	</Style>
	<Style id="branch81_part9_style">
		<LineStyle>
			<width>6.4739538738198705</width>
			<color>FF0067f3</color>
		</LineStyle>
	</Style>
	<Style id="branch81_part10_style">
		<LineStyle>
			<width>6.47825718900378</width>
			<color>FF0067f3</color>
		</LineStyle>
	</Style>
	<Style id="branch81_part11_style">
		<LineStyle>
			<width>6.482560504187688</width>
			<color>FF0067f3</color>
		</LineStyle>
	</Style>
	<Style id="branch81_part12_style">
		<LineStyle>
			<width>6.486863819371597</width>
			<color>FF0067f3</color>
		</LineStyle>
	</Style>
	<Style id="branch81_part13_style">
		<LineStyle>
			<width>6.491167134555505</width>
			<color>FF0067f3</color>
		</LineStyle>
	</Style>
	<Style id="branch81_part14_style">
		<LineStyle>
			<width>6.495470449739415</width>
			<color>FF0067f3</color>
		</LineStyle>
	</Style>
	<Style id="branch81_part15_style">
		<LineStyle>
			<width>6.499773764923322</width>
			<color>FF0067f3</color>
		</LineStyle>
	</Style>
	<Style id="branch81_part16_style">
		<LineStyle>
			<width>6.504077080107232</width>
			<color>FF0067f3</color>
		</LineStyle>
	</Style>
	<Style id="branch81_part17_style">
		<LineStyle>
			<width>6.50838039529114</width>
			<color>FF0067f3</color>
		</LineStyle>
	</Style>
	<Style id="branch81_part18_style">
		<LineStyle>
			<width>6.512683710475049</width>
			<color>FF0067f3</color>
		</LineStyle>
	</Style>
	<Style id="branch81_part19_style">
		<LineStyle>
			<width>6.516987025658957</width>
			<color>FF0067f3</color>
		</LineStyle>
	</Style>
	<Style id="branch81_part20_style">
		<LineStyle>
			<width>6.5212903408428655</width>
			<color>FF0067f3</color>
		</LineStyle>
	</Style>
	<Style id="branch81_part21_style">
		<LineStyle>
			<width>6.525593656026775</width>
			<color>FF0067f3</color>
		</LineStyle>
	</Style>
	<Style id="branch81_part22_style">
		<LineStyle>
			<width>6.5298969712106825</width>
			<color>FF0067f3</color>
		</LineStyle>
	</Style>
	<Style id="branch81_part23_style">
		<LineStyle>
			<width>6.534200286394592</width>
			<color>FF0067f3</color>
		</LineStyle>
	</Style>
	<Style id="branch81_part24_style">
		<LineStyle>
			<width>6.5385036015785</width>
			<color>FF0067f3</color>
		</LineStyle>
	</Style>
	<Style id="branch81_part25_style">
		<LineStyle>
			<width>6.542806916762409</width>
			<color>FF0067f3</color>
		</LineStyle>
	</Style>
	<Style id="branch81_part26_style">
		<LineStyle>
			<width>6.547110231946317</width>
			<color>FF0067f3</color>
		</LineStyle>
	</Style>
	<Style id="branch81_part27_style">
		<LineStyle>
			<width>6.551413547130227</width>
			<color>FF0067f3</color>
		</LineStyle>
	</Style>
	<Style id="branch81_part28_style">
		<LineStyle>
			<width>6.555716862314135</width>
			<color>FF0067f3</color>
		</LineStyle>
	</Style>
	<Style id="branch81_part29_style">
		<LineStyle>
			<width>6.560020177498044</width>
			<color>FF0068f3</color>
		</LineStyle>
	</Style>
	<Style id="branch81_part30_style">
		<LineStyle>
			<width>6.564323492681952</width>
			<color>FF0068f3</color>
		</LineStyle>
	</Style>
	<Style id="branch81_part31_style">
		<LineStyle>
			<width>6.568626807865861</width>
			<color>FF0068f3</color>
		</LineStyle>
	</Style>
	<Style id="branch81_part32_style">
		<LineStyle>
			<width>6.572930123049769</width>
			<color>FF0068f3</color>
		</LineStyle>
	</Style>
	<Style id="branch81_part33_style">
		<LineStyle>
			<width>6.5772334382336775</width>
			<color>FF0068f3</color>
		</LineStyle>
	</Style>
	<Style id="branch81_part34_style">
		<LineStyle>
			<width>6.581536753417587</width>
			<color>FF0068f3</color>
		</LineStyle>
	</Style>
	<Style id="branch81_part35_style">
		<LineStyle>
			<width>6.585840068601495</width>
			<color>FF0068f3</color>
		</LineStyle>
	</Style>
	<Style id="branch81_part36_style">
		<LineStyle>
			<width>6.590143383785404</width>
			<color>FF0068f3</color>
		</LineStyle>
	</Style>
	<Style id="branch81_part37_style">
		<LineStyle>
			<width>6.594446698969312</width>
			<color>FF0068f3</color>
		</LineStyle>
	</Style>
	<Style id="branch81_part38_style">
		<LineStyle>
			<width>6.598750014153222</width>
			<color>FF0068f3</color>
		</LineStyle>
	</Style>
	<Style id="branch81_part39_style">
		<LineStyle>
			<width>6.603053329337129</width>
			<color>FF0068f3</color>
		</LineStyle>
	</Style>
	<Style id="branch81_part40_style">
		<LineStyle>
			<width>6.6073566445210385</width>
			<color>FF0068f3</color>
		</LineStyle>
	</Style>
	<Style id="branch81_part41_style">
		<LineStyle>
			<width>6.611659959704947</width>
			<color>FF0068f3</color>
		</LineStyle>
	</Style>
	<Style id="branch81_part42_style">
		<LineStyle>
			<width>6.6159632748888555</width>
			<color>FF0068f3</color>
		</LineStyle>
	</Style>
	<Style id="branch81_part43_style">
		<LineStyle>
			<width>6.620266590072764</width>
			<color>FF0068f3</color>
		</LineStyle>
	</Style>
	<Style id="branch81_part44_style">
		<LineStyle>
			<width>6.624569905256673</width>
			<color>FF0068f3</color>
		</LineStyle>
	</Style>
	<Style id="branch81_part45_style">
		<LineStyle>
			<width>6.628873220440582</width>
			<color>FF0068f3</color>
		</LineStyle>
	</Style>
	<Style id="branch81_part46_style">
		<LineStyle>
			<width>6.63317653562449</width>
			<color>FF0068f3</color>
		</LineStyle>
	</Style>
	<Style id="branch81_part47_style">
		<LineStyle>
			<width>6.637479850808399</width>
			<color>FF0068f3</color>
		</LineStyle>
	</Style>
	<Style id="branch81_part48_style">
		<LineStyle>
			<width>6.641783165992307</width>
			<color>FF0068f3</color>
		</LineStyle>
	</Style>
	<Style id="branch81_part49_style">
		<LineStyle>
			<width>6.646086481176216</width>
			<color>FF0068f3</color>
		</LineStyle>
	</Style>
	<Style id="branch81_part50_style">
		<LineStyle>
			<width>6.650389796360125</width>
			<color>FF0068f3</color>
		</LineStyle>
	</Style>
	<Style id="branch81_part51_style">
		<LineStyle>
			<width>6.6546931115440335</width>
			<color>FF0068f3</color>
		</LineStyle>
	</Style>
	<Style id="branch81_part52_style">
		<LineStyle>
			<width>6.658996426727942</width>
			<color>FF0068f3</color>
		</LineStyle>
	</Style>
	<Style id="branch81_part53_style">
		<LineStyle>
			<width>6.6632997419118505</width>
			<color>FF0068f3</color>
		</LineStyle>
	</Style>
	<Style id="branch81_part54_style">
		<LineStyle>
			<width>6.667603057095759</width>
			<color>FF0068f3</color>
		</LineStyle>
	</Style>
	<Style id="branch81_part55_style">
		<LineStyle>
			<width>6.671906372279667</width>
			<color>FF0068f3</color>
		</LineStyle>
	</Style>
	<Style id="branch81_part56_style">
		<LineStyle>
			<width>6.676209687463576</width>
			<color>FF0068f3</color>
		</LineStyle>
	</Style>
	<Style id="branch81_part57_style">
		<LineStyle>
			<width>6.680513002647485</width>
			<color>FF0068f3</color>
		</LineStyle>
	</Style>
	<Style id="branch81_part58_style">
		<LineStyle>
			<width>6.684816317831394</width>
			<color>FF0068f3</color>
		</LineStyle>
	</Style>
	<Style id="branch81_part59_style">
		<LineStyle>
			<width>6.689119633015302</width>
			<color>FF0068f3</color>
		</LineStyle>
	</Style>
	<Style id="branch81_part60_style">
		<LineStyle>
			<width>6.693422948199211</width>
			<color>FF0068f3</color>
		</LineStyle>
	</Style>
	<Style id="branch81_part61_style">
		<LineStyle>
			<width>6.697726263383119</width>
			<color>FF0069f3</color>
		</LineStyle>
	</Style>
	<Style id="branch81_part62_style">
		<LineStyle>
			<width>6.702029578567028</width>
			<color>FF0069f3</color>
		</LineStyle>
	</Style>
	<Style id="branch81_part63_style">
		<LineStyle>
			<width>6.706332893750937</width>
			<color>FF0069f3</color>
		</LineStyle>
	</Style>
	<Style id="branch81_part64_style">
		<LineStyle>
			<width>6.7106362089348455</width>
			<color>FF0069f3</color>
		</LineStyle>
	</Style>
	<Style id="branch81_part65_style">
		<LineStyle>
			<width>6.714939524118754</width>
			<color>FF0069f3</color>
		</LineStyle>
	</Style>
	<Style id="branch81_part66_style">
		<LineStyle>
			<width>6.719242839302662</width>
			<color>FF0069f3</color>
		</LineStyle>
	</Style>
	<Style id="branch81_part67_style">
		<LineStyle>
			<width>6.723546154486571</width>
			<color>FF0069f3</color>
		</LineStyle>
	</Style>
	<Style id="branch81_part68_style">
		<LineStyle>
			<width>6.727849469670479</width>
			<color>FF0069f3</color>
		</LineStyle>
	</Style>
	<Style id="branch81_part69_style">
		<LineStyle>
			<width>6.732152784854388</width>
			<color>FF0069f3</color>
		</LineStyle>
	</Style>
	<Style id="branch81_part70_style">
		<LineStyle>
			<width>6.736456100038297</width>
			<color>FF0069f3</color>
		</LineStyle>
	</Style>
	<Style id="branch81_part71_style">
		<LineStyle>
			<width>6.740759415222206</width>
			<color>FF0069f3</color>
		</LineStyle>
	</Style>
	<Style id="branch81_part72_style">
		<LineStyle>
			<width>6.745062730406114</width>
			<color>FF0069f3</color>
		</LineStyle>
	</Style>
	<Style id="branch81_part73_style">
		<LineStyle>
			<width>6.749366045590023</width>
			<color>FF0069f3</color>
		</LineStyle>
	</Style>
	<Style id="branch81_part74_style">
		<LineStyle>
			<width>6.753669360773932</width>
			<color>FF0069f3</color>
		</LineStyle>
	</Style>
	<Style id="branch81_part75_style">
		<LineStyle>
			<width>6.75797267595784</width>
			<color>FF0069f3</color>
		</LineStyle>
	</Style>
	<Style id="branch81_part76_style">
		<LineStyle>
			<width>6.762275991141749</width>
			<color>FF0069f3</color>
		</LineStyle>
	</Style>
	<Style id="branch81_part77_style">
		<LineStyle>
			<width>6.766579306325657</width>
			<color>FF0069f3</color>
		</LineStyle>
	</Style>
	<Style id="branch81_part78_style">
		<LineStyle>
			<width>6.770882621509566</width>
			<color>FF0069f3</color>
		</LineStyle>
	</Style>
	<Style id="branch81_part79_style">
		<LineStyle>
			<width>6.775185936693474</width>
			<color>FF0069f3</color>
		</LineStyle>
	</Style>
	<Style id="branch81_part80_style">
		<LineStyle>
			<width>6.779489251877384</width>
			<color>FF0069f3</color>
		</LineStyle>
	</Style>
	<Style id="branch81_part81_style">
		<LineStyle>
			<width>6.783792567061292</width>
			<color>FF0069f3</color>
		</LineStyle>
	</Style>
	<Style id="branch81_part82_style">
		<LineStyle>
			<width>6.7880958822452</width>
			<color>FF0069f3</color>
		</LineStyle>
	</Style>
	<Style id="branch81_part83_style">
		<LineStyle>
			<width>6.792399197429109</width>
			<color>FF0069f3</color>
		</LineStyle>
	</Style>
	<Style id="branch81_part84_style">
		<LineStyle>
			<width>6.7967025126130185</width>
			<color>FF0069f3</color>
		</LineStyle>
	</Style>
	<Style id="branch81_part85_style">
		<LineStyle>
			<width>6.801005827796926</width>
			<color>FF0069f3</color>
		</LineStyle>
	</Style>
	<Style id="branch81_part86_style">
		<LineStyle>
			<width>6.805309142980835</width>
			<color>FF0069f3</color>
		</LineStyle>
	</Style>
	<Style id="branch81_part87_style">
		<LineStyle>
			<width>6.809612458164744</width>
			<color>FF0069f3</color>
		</LineStyle>
	</Style>
	<Style id="branch81_part88_style">
		<LineStyle>
			<width>6.813915773348652</width>
			<color>FF0069f3</color>
		</LineStyle>
	</Style>
	<Style id="branch81_part89_style">
		<LineStyle>
			<width>6.818219088532561</width>
			<color>FF0069f3</color>
		</LineStyle>
	</Style>
	<Style id="branch81_part90_style">
		<LineStyle>
			<width>6.822522403716469</width>
			<color>FF0069f3</color>
		</LineStyle>
	</Style>
	<Style id="branch81_part91_style">
		<LineStyle>
			<width>6.826825718900379</width>
			<color>FF0069f3</color>
		</LineStyle>
	</Style>
	<Style id="branch81_part92_style">
		<LineStyle>
			<width>6.831129034084286</width>
			<color>FF006af3</color>
		</LineStyle>
	</Style>
	<Style id="branch81_part93_style">
		<LineStyle>
			<width>6.835432349268196</width>
			<color>FF006af3</color>
		</LineStyle>
	</Style>
	<Style id="branch81_part94_style">
		<LineStyle>
			<width>6.839735664452104</width>
			<color>FF006af3</color>
		</LineStyle>
	</Style>
	<Style id="branch81_part95_style">
		<LineStyle>
			<width>6.844038979636013</width>
			<color>FF006af3</color>
		</LineStyle>
	</Style>
	<Style id="branch81_part96_style">
		<LineStyle>
			<width>6.848342294819921</width>
			<color>FF006af3</color>
		</LineStyle>
	</Style>
	<Style id="branch81_part97_style">
		<LineStyle>
			<width>6.85264561000383</width>
			<color>FF006af3</color>
		</LineStyle>
	</Style>
	<Style id="branch81_part98_style">
		<LineStyle>
			<width>6.856948925187739</width>
			<color>FF006af3</color>
		</LineStyle>
	</Style>
	<Style id="branch81_part99_style">
		<LineStyle>
			<width>6.861252240371647</width>
			<color>FF006af3</color>
		</LineStyle>
	</Style>
	<Style id="branch81_part100_style">
		<LineStyle>
			<width>6.865555555555556</width>
			<color>FF006af3</color>
		</LineStyle>
	</Style>
	<Style id="branch87_part1_style">
		<LineStyle>
			<width>4.444072619449127</width>
			<color>FF0085f3</color>
		</LineStyle>
	</Style>
	<Style id="branch87_part2_style">
		<LineStyle>
			<width>4.4505957871066855</width>
			<color>FF0086f3</color>
		</LineStyle>
	</Style>
	<Style id="branch87_part3_style">
		<LineStyle>
			<width>4.457118954764244</width>
			<color>FF0086f3</color>
		</LineStyle>
	</Style>
	<Style id="branch87_part4_style">
		<LineStyle>
			<width>4.463642122421803</width>
			<color>FF0086f3</color>
		</LineStyle>
	</Style>
	<Style id="branch87_part5_style">
		<LineStyle>
			<width>4.470165290079361</width>
			<color>FF0087f3</color>
		</LineStyle>
	</Style>
	<Style id="branch87_part6_style">
		<LineStyle>
			<width>4.47668845773692</width>
			<color>FF0087f3</color>
		</LineStyle>
	</Style>
	<Style id="branch87_part7_style">
		<LineStyle>
			<width>4.483211625394478</width>
			<color>FF0087f3</color>
		</LineStyle>
	</Style>
	<Style id="branch87_part8_style">
		<LineStyle>
			<width>4.489734793052037</width>
			<color>FF0087f3</color>
		</LineStyle>
	</Style>
	<Style id="branch87_part9_style">
		<LineStyle>
			<width>4.496257960709595</width>
			<color>FF0088f3</color>
		</LineStyle>
	</Style>
	<Style id="branch87_part10_style">
		<LineStyle>
			<width>4.502781128367154</width>
			<color>FF0088f3</color>
		</LineStyle>
	</Style>
	<Style id="branch87_part11_style">
		<LineStyle>
			<width>4.5093042960247125</width>
			<color>FF0088f3</color>
		</LineStyle>
	</Style>
	<Style id="branch87_part12_style">
		<LineStyle>
			<width>4.515827463682271</width>
			<color>FF0089f3</color>
		</LineStyle>
	</Style>
	<Style id="branch87_part13_style">
		<LineStyle>
			<width>4.52235063133983</width>
			<color>FF0089f3</color>
		</LineStyle>
	</Style>
	<Style id="branch87_part14_style">
		<LineStyle>
			<width>4.528873798997388</width>
			<color>FF0089f3</color>
		</LineStyle>
	</Style>
	<Style id="branch87_part15_style">
		<LineStyle>
			<width>4.535396966654947</width>
			<color>FF008af3</color>
		</LineStyle>
	</Style>
	<Style id="branch87_part16_style">
		<LineStyle>
			<width>4.541920134312505</width>
			<color>FF008af3</color>
		</LineStyle>
	</Style>
	<Style id="branch87_part17_style">
		<LineStyle>
			<width>4.548443301970064</width>
			<color>FF008af3</color>
		</LineStyle>
	</Style>
	<Style id="branch87_part18_style">
		<LineStyle>
			<width>4.554966469627622</width>
			<color>FF008af3</color>
		</LineStyle>
	</Style>
	<Style id="branch87_part19_style">
		<LineStyle>
			<width>4.561489637285181</width>
			<color>FF008bf3</color>
		</LineStyle>
	</Style>
	<Style id="branch87_part20_style">
		<LineStyle>
			<width>4.5680128049427395</width>
			<color>FF008bf3</color>
		</LineStyle>
	</Style>
	<Style id="branch87_part21_style">
		<LineStyle>
			<width>4.574535972600298</width>
			<color>FF008bf3</color>
		</LineStyle>
	</Style>
	<Style id="branch87_part22_style">
		<LineStyle>
			<width>4.581059140257857</width>
			<color>FF008cf3</color>
		</LineStyle>
	</Style>
	<Style id="branch87_part23_style">
		<LineStyle>
			<width>4.587582307915415</width>
			<color>FF008cf3</color>
		</LineStyle>
	</Style>
	<Style id="branch87_part24_style">
		<LineStyle>
			<width>4.594105475572974</width>
			<color>FF008cf3</color>
		</LineStyle>
	</Style>
	<Style id="branch87_part25_style">
		<LineStyle>
			<width>4.600628643230532</width>
			<color>FF008cf3</color>
		</LineStyle>
	</Style>
	<Style id="branch87_part26_style">
		<LineStyle>
			<width>4.607151810888091</width>
			<color>FF008df3</color>
		</LineStyle>
	</Style>
	<Style id="branch87_part27_style">
		<LineStyle>
			<width>4.6136749785456495</width>
			<color>FF008df3</color>
		</LineStyle>
	</Style>
	<Style id="branch87_part28_style">
		<LineStyle>
			<width>4.620198146203209</width>
			<color>FF008df3</color>
		</LineStyle>
	</Style>
	<Style id="branch87_part29_style">
		<LineStyle>
			<width>4.626721313860767</width>
			<color>FF008ef3</color>
		</LineStyle>
	</Style>
	<Style id="branch87_part30_style">
		<LineStyle>
			<width>4.633244481518326</width>
			<color>FF008ef3</color>
		</LineStyle>
	</Style>
	<Style id="branch87_part31_style">
		<LineStyle>
			<width>4.639767649175884</width>
			<color>FF008ef3</color>
		</LineStyle>
	</Style>
	<Style id="branch87_part32_style">
		<LineStyle>
			<width>4.646290816833443</width>
			<color>FF008ef3</color>
		</LineStyle>
	</Style>
	<Style id="branch87_part33_style">
		<LineStyle>
			<width>4.652813984491002</width>
			<color>FF008ff3</color>
		</LineStyle>
	</Style>
	<Style id="branch87_part34_style">
		<LineStyle>
			<width>4.65933715214856</width>
			<color>FF008ff3</color>
		</LineStyle>
	</Style>
	<Style id="branch87_part35_style">
		<LineStyle>
			<width>4.665860319806119</width>
			<color>FF008ff3</color>
		</LineStyle>
	</Style>
	<Style id="branch87_part36_style">
		<LineStyle>
			<width>4.672383487463677</width>
			<color>FF0090f3</color>
		</LineStyle>
	</Style>
	<Style id="branch87_part37_style">
		<LineStyle>
			<width>4.678906655121236</width>
			<color>FF0090f3</color>
		</LineStyle>
	</Style>
	<Style id="branch87_part38_style">
		<LineStyle>
			<width>4.685429822778795</width>
			<color>FF0090f3</color>
		</LineStyle>
	</Style>
	<Style id="branch87_part39_style">
		<LineStyle>
			<width>4.691952990436353</width>
			<color>FF0090f3</color>
		</LineStyle>
	</Style>
	<Style id="branch87_part40_style">
		<LineStyle>
			<width>4.6984761580939125</width>
			<color>FF0091f3</color>
		</LineStyle>
	</Style>
	<Style id="branch87_part41_style">
		<LineStyle>
			<width>4.70499932575147</width>
			<color>FF0091f3</color>
		</LineStyle>
	</Style>
	<Style id="branch87_part42_style">
		<LineStyle>
			<width>4.711522493409029</width>
			<color>FF0091f3</color>
		</LineStyle>
	</Style>
	<Style id="branch87_part43_style">
		<LineStyle>
			<width>4.718045661066588</width>
			<color>FF0092f3</color>
		</LineStyle>
	</Style>
	<Style id="branch87_part44_style">
		<LineStyle>
			<width>4.724568828724146</width>
			<color>FF0092f3</color>
		</LineStyle>
	</Style>
	<Style id="branch87_part45_style">
		<LineStyle>
			<width>4.731091996381705</width>
			<color>FF0092f3</color>
		</LineStyle>
	</Style>
	<Style id="branch87_part46_style">
		<LineStyle>
			<width>4.737615164039263</width>
			<color>FF0092f3</color>
		</LineStyle>
	</Style>
	<Style id="branch87_part47_style">
		<LineStyle>
			<width>4.744138331696822</width>
			<color>FF0093f3</color>
		</LineStyle>
	</Style>
	<Style id="branch87_part48_style">
		<LineStyle>
			<width>4.750661499354381</width>
			<color>FF0093f3</color>
		</LineStyle>
	</Style>
	<Style id="branch87_part49_style">
		<LineStyle>
			<width>4.7571846670119395</width>
			<color>FF0093f3</color>
		</LineStyle>
	</Style>
	<Style id="branch87_part50_style">
		<LineStyle>
			<width>4.763707834669498</width>
			<color>FF0094f3</color>
		</LineStyle>
	</Style>
	<Style id="branch87_part51_style">
		<LineStyle>
			<width>4.770231002327057</width>
			<color>FF0094f3</color>
		</LineStyle>
	</Style>
	<Style id="branch87_part52_style">
		<LineStyle>
			<width>4.776754169984615</width>
			<color>FF0094f3</color>
		</LineStyle>
	</Style>
	<Style id="branch87_part53_style">
		<LineStyle>
			<width>4.783277337642174</width>
			<color>FF0094f3</color>
		</LineStyle>
	</Style>
	<Style id="branch87_part54_style">
		<LineStyle>
			<width>4.789800505299732</width>
			<color>FF0095f3</color>
		</LineStyle>
	</Style>
	<Style id="branch87_part55_style">
		<LineStyle>
			<width>4.796323672957291</width>
			<color>FF0095f3</color>
		</LineStyle>
	</Style>
	<Style id="branch87_part56_style">
		<LineStyle>
			<width>4.8028468406148495</width>
			<color>FF0095f3</color>
		</LineStyle>
	</Style>
	<Style id="branch87_part57_style">
		<LineStyle>
			<width>4.809370008272408</width>
			<color>FF0096f3</color>
		</LineStyle>
	</Style>
	<Style id="branch87_part58_style">
		<LineStyle>
			<width>4.815893175929967</width>
			<color>FF0096f3</color>
		</LineStyle>
	</Style>
	<Style id="branch87_part59_style">
		<LineStyle>
			<width>4.822416343587525</width>
			<color>FF0096f3</color>
		</LineStyle>
	</Style>
	<Style id="branch87_part60_style">
		<LineStyle>
			<width>4.828939511245084</width>
			<color>FF0097f3</color>
		</LineStyle>
	</Style>
	<Style id="branch87_part61_style">
		<LineStyle>
			<width>4.835462678902642</width>
			<color>FF0097f3</color>
		</LineStyle>
	</Style>
	<Style id="branch87_part62_style">
		<LineStyle>
			<width>4.841985846560201</width>
			<color>FF0097f3</color>
		</LineStyle>
	</Style>
	<Style id="branch87_part63_style">
		<LineStyle>
			<width>4.848509014217759</width>
			<color>FF0097f3</color>
		</LineStyle>
	</Style>
	<Style id="branch87_part64_style">
		<LineStyle>
			<width>4.855032181875318</width>
			<color>FF0098f3</color>
		</LineStyle>
	</Style>
	<Style id="branch87_part65_style">
		<LineStyle>
			<width>4.8615553495328765</width>
			<color>FF0098f3</color>
		</LineStyle>
	</Style>
	<Style id="branch87_part66_style">
		<LineStyle>
			<width>4.868078517190435</width>
			<color>FF0098f3</color>
		</LineStyle>
	</Style>
	<Style id="branch87_part67_style">
		<LineStyle>
			<width>4.874601684847994</width>
			<color>FF0099f3</color>
		</LineStyle>
	</Style>
	<Style id="branch87_part68_style">
		<LineStyle>
			<width>4.881124852505552</width>
			<color>FF0099f3</color>
		</LineStyle>
	</Style>
	<Style id="branch87_part69_style">
		<LineStyle>
			<width>4.887648020163111</width>
			<color>FF0099f3</color>
		</LineStyle>
	</Style>
	<Style id="branch87_part70_style">
		<LineStyle>
			<width>4.89417118782067</width>
			<color>FF0099f3</color>
		</LineStyle>
	</Style>
	<Style id="branch87_part71_style">
		<LineStyle>
			<width>4.900694355478228</width>
			<color>FF009af3</color>
		</LineStyle>
	</Style>
	<Style id="branch87_part72_style">
		<LineStyle>
			<width>4.907217523135787</width>
			<color>FF009af3</color>
		</LineStyle>
	</Style>
	<Style id="branch87_part73_style">
		<LineStyle>
			<width>4.913740690793345</width>
			<color>FF009af3</color>
		</LineStyle>
	</Style>
	<Style id="branch87_part74_style">
		<LineStyle>
			<width>4.920263858450904</width>
			<color>FF009bf3</color>
		</LineStyle>
	</Style>
	<Style id="branch87_part75_style">
		<LineStyle>
			<width>4.926787026108463</width>
			<color>FF009bf3</color>
		</LineStyle>
	</Style>
	<Style id="branch87_part76_style">
		<LineStyle>
			<width>4.9333101937660215</width>
			<color>FF009bf3</color>
		</LineStyle>
	</Style>
	<Style id="branch87_part77_style">
		<LineStyle>
			<width>4.93983336142358</width>
			<color>FF009bf3</color>
		</LineStyle>
	</Style>
	<Style id="branch87_part78_style">
		<LineStyle>
			<width>4.946356529081139</width>
			<color>FF009cf3</color>
		</LineStyle>
	</Style>
	<Style id="branch87_part79_style">
		<LineStyle>
			<width>4.952879696738697</width>
			<color>FF009cf3</color>
		</LineStyle>
	</Style>
	<Style id="branch87_part80_style">
		<LineStyle>
			<width>4.959402864396256</width>
			<color>FF009cf3</color>
		</LineStyle>
	</Style>
	<Style id="branch87_part81_style">
		<LineStyle>
			<width>4.965926032053814</width>
			<color>FF009df3</color>
		</LineStyle>
	</Style>
	<Style id="branch87_part82_style">
		<LineStyle>
			<width>4.972449199711373</width>
			<color>FF009df3</color>
		</LineStyle>
	</Style>
	<Style id="branch87_part83_style">
		<LineStyle>
			<width>4.9789723673689315</width>
			<color>FF009df3</color>
		</LineStyle>
	</Style>
	<Style id="branch87_part84_style">
		<LineStyle>
			<width>4.98549553502649</width>
			<color>FF009df3</color>
		</LineStyle>
	</Style>
	<Style id="branch87_part85_style">
		<LineStyle>
			<width>4.9920187026840495</width>
			<color>FF009ef3</color>
		</LineStyle>
	</Style>
	<Style id="branch87_part86_style">
		<LineStyle>
			<width>4.998541870341607</width>
			<color>FF009ef3</color>
		</LineStyle>
	</Style>
	<Style id="branch87_part87_style">
		<LineStyle>
			<width>5.005065037999167</width>
			<color>FF009ef3</color>
		</LineStyle>
	</Style>
	<Style id="branch87_part88_style">
		<LineStyle>
			<width>5.011588205656724</width>
			<color>FF009ff3</color>
		</LineStyle>
	</Style>
	<Style id="branch87_part89_style">
		<LineStyle>
			<width>5.018111373314284</width>
			<color>FF009ff3</color>
		</LineStyle>
	</Style>
	<Style id="branch87_part90_style">
		<LineStyle>
			<width>5.024634540971842</width>
			<color>FF009ff3</color>
		</LineStyle>
	</Style>
	<Style id="branch87_part91_style">
		<LineStyle>
			<width>5.031157708629401</width>
			<color>FF009ff3</color>
		</LineStyle>
	</Style>
	<Style id="branch87_part92_style">
		<LineStyle>
			<width>5.037680876286959</width>
			<color>FF00a0f3</color>
		</LineStyle>
	</Style>
	<Style id="branch87_part93_style">
		<LineStyle>
			<width>5.044204043944518</width>
			<color>FF00a0f3</color>
		</LineStyle>
	</Style>
	<Style id="branch87_part94_style">
		<LineStyle>
			<width>5.0507272116020765</width>
			<color>FF00a0f3</color>
		</LineStyle>
	</Style>
	<Style id="branch87_part95_style">
		<LineStyle>
			<width>5.057250379259635</width>
			<color>FF00a1f3</color>
		</LineStyle>
	</Style>
	<Style id="branch87_part96_style">
		<LineStyle>
			<width>5.063773546917194</width>
			<color>FF00a1f3</color>
		</LineStyle>
	</Style>
	<Style id="branch87_part97_style">
		<LineStyle>
			<width>5.070296714574752</width>
			<color>FF00a1f3</color>
		</LineStyle>
	</Style>
	<Style id="branch87_part98_style">
		<LineStyle>
			<width>5.076819882232311</width>
			<color>FF00a1f3</color>
		</LineStyle>
	</Style>
	<Style id="branch87_part99_style">
		<LineStyle>
			<width>5.083343049889869</width>
			<color>FF00a2f3</color>
		</LineStyle>
	</Style>
	<Style id="branch87_part100_style">
		<LineStyle>
			<width>5.089866217547428</width>
			<color>FF00a2f3</color>
		</LineStyle>
	</Style>
	<Style id="branch90_part1_style">
		<LineStyle>
			<width>3.7882523809523807</width>
			<color>FF006af3</color>
		</LineStyle>
	</Style>
	<Style id="branch90_part2_style">
		<LineStyle>
			<width>3.818726984126984</width>
			<color>FF006bf3</color>
		</LineStyle>
	</Style>
	<Style id="branch90_part3_style">
		<LineStyle>
			<width>3.8492015873015877</width>
			<color>FF006df3</color>
		</LineStyle>
	</Style>
	<Style id="branch90_part4_style">
		<LineStyle>
			<width>3.8796761904761903</width>
			<color>FF006ff3</color>
		</LineStyle>
	</Style>
	<Style id="branch90_part5_style">
		<LineStyle>
			<width>3.9101507936507938</width>
			<color>FF0070f3</color>
		</LineStyle>
	</Style>
	<Style id="branch90_part6_style">
		<LineStyle>
			<width>3.9406253968253973</width>
			<color>FF0072f3</color>
		</LineStyle>
	</Style>
	<Style id="branch90_part7_style">
		<LineStyle>
			<width>3.9711</width>
			<color>FF0073f3</color>
		</LineStyle>
	</Style>
	<Style id="branch90_part8_style">
		<LineStyle>
			<width>4.001574603174603</width>
			<color>FF0075f3</color>
		</LineStyle>
	</Style>
	<Style id="branch90_part9_style">
		<LineStyle>
			<width>4.032049206349207</width>
			<color>FF0076f3</color>
		</LineStyle>
	</Style>
	<Style id="branch90_part10_style">
		<LineStyle>
			<width>4.062523809523809</width>
			<color>FF0078f3</color>
		</LineStyle>
	</Style>
	<Style id="branch90_part11_style">
		<LineStyle>
			<width>4.092998412698413</width>
			<color>FF0079f3</color>
		</LineStyle>
	</Style>
	<Style id="branch90_part12_style">
		<LineStyle>
			<width>4.1234730158730155</width>
			<color>FF007bf3</color>
		</LineStyle>
	</Style>
	<Style id="branch90_part13_style">
		<LineStyle>
			<width>4.153947619047619</width>
			<color>FF007cf3</color>
		</LineStyle>
	</Style>
	<Style id="branch90_part14_style">
		<LineStyle>
			<width>4.1844222222222225</width>
			<color>FF007ef3</color>
		</LineStyle>
	</Style>
	<Style id="branch90_part15_style">
		<LineStyle>
			<width>4.214896825396826</width>
			<color>FF007ff3</color>
		</LineStyle>
	</Style>
	<Style id="branch90_part16_style">
		<LineStyle>
			<width>4.245371428571429</width>
			<color>FF0081f3</color>
		</LineStyle>
	</Style>
	<Style id="branch90_part17_style">
		<LineStyle>
			<width>4.275846031746032</width>
			<color>FF0082f3</color>
		</LineStyle>
	</Style>
	<Style id="branch90_part18_style">
		<LineStyle>
			<width>4.306320634920635</width>
			<color>FF0084f3</color>
		</LineStyle>
	</Style>
	<Style id="branch90_part19_style">
		<LineStyle>
			<width>4.336795238095238</width>
			<color>FF0085f3</color>
		</LineStyle>
	</Style>
	<Style id="branch90_part20_style">
		<LineStyle>
			<width>4.367269841269842</width>
			<color>FF0087f3</color>
		</LineStyle>
	</Style>
	<Style id="branch90_part21_style">
		<LineStyle>
			<width>4.397744444444445</width>
			<color>FF0088f3</color>
		</LineStyle>
	</Style>
	<Style id="branch90_part22_style">
		<LineStyle>
			<width>4.428219047619048</width>
			<color>FF008af3</color>
		</LineStyle>
	</Style>
	<Style id="branch90_part23_style">
		<LineStyle>
			<width>4.45869365079365</width>
			<color>FF008bf3</color>
		</LineStyle>
	</Style>
	<Style id="branch90_part24_style">
		<LineStyle>
			<width>4.489168253968254</width>
			<color>FF008df3</color>
		</LineStyle>
	</Style>
	<Style id="branch90_part25_style">
		<LineStyle>
			<width>4.519642857142857</width>
			<color>FF008ef3</color>
		</LineStyle>
	</Style>
	<Style id="branch90_part26_style">
		<LineStyle>
			<width>4.550117460317461</width>
			<color>FF0090f3</color>
		</LineStyle>
	</Style>
	<Style id="branch90_part27_style">
		<LineStyle>
			<width>4.580592063492064</width>
			<color>FF0091f3</color>
		</LineStyle>
	</Style>
	<Style id="branch90_part28_style">
		<LineStyle>
			<width>4.611066666666667</width>
			<color>FF0093f3</color>
		</LineStyle>
	</Style>
	<Style id="branch90_part29_style">
		<LineStyle>
			<width>4.6415412698412695</width>
			<color>FF0094f3</color>
		</LineStyle>
	</Style>
	<Style id="branch90_part30_style">
		<LineStyle>
			<width>4.672015873015873</width>
			<color>FF0096f3</color>
		</LineStyle>
	</Style>
	<Style id="branch90_part31_style">
		<LineStyle>
			<width>4.702490476190476</width>
			<color>FF0097f3</color>
		</LineStyle>
	</Style>
	<Style id="branch90_part32_style">
		<LineStyle>
			<width>4.73296507936508</width>
			<color>FF0099f3</color>
		</LineStyle>
	</Style>
	<Style id="branch90_part33_style">
		<LineStyle>
			<width>4.763439682539683</width>
			<color>FF009af3</color>
		</LineStyle>
	</Style>
	<Style id="branch90_part34_style">
		<LineStyle>
			<width>4.793914285714285</width>
			<color>FF009cf3</color>
		</LineStyle>
	</Style>
	<Style id="branch90_part35_style">
		<LineStyle>
			<width>4.824388888888889</width>
			<color>FF009df3</color>
		</LineStyle>
	</Style>
	<Style id="branch90_part36_style">
		<LineStyle>
			<width>4.854863492063492</width>
			<color>FF009ff3</color>
		</LineStyle>
	</Style>
	<Style id="branch90_part37_style">
		<LineStyle>
			<width>4.885338095238096</width>
			<color>FF00a0f3</color>
		</LineStyle>
	</Style>
	<Style id="branch90_part38_style">
		<LineStyle>
			<width>4.915812698412699</width>
			<color>FF00a2f3</color>
		</LineStyle>
	</Style>
	<Style id="branch90_part39_style">
		<LineStyle>
			<width>4.946287301587302</width>
			<color>FF00a3f3</color>
		</LineStyle>
	</Style>
	<Style id="branch90_part40_style">
		<LineStyle>
			<width>4.976761904761904</width>
			<color>FF00a5f3</color>
		</LineStyle>
	</Style>
	<Style id="branch90_part41_style">
		<LineStyle>
			<width>5.007236507936508</width>
			<color>FF00a6f3</color>
		</LineStyle>
	</Style>
	<Style id="branch90_part42_style">
		<LineStyle>
			<width>5.037711111111111</width>
			<color>FF00a8f3</color>
		</LineStyle>
	</Style>
	<Style id="branch90_part43_style">
		<LineStyle>
			<width>5.068185714285715</width>
			<color>FF00a9f3</color>
		</LineStyle>
	</Style>
	<Style id="branch90_part44_style">
		<LineStyle>
			<width>5.098660317460318</width>
			<color>FF00abf3</color>
		</LineStyle>
	</Style>
	<Style id="branch90_part45_style">
		<LineStyle>
			<width>5.129134920634921</width>
			<color>FF00acf3</color>
		</LineStyle>
	</Style>
	<Style id="branch90_part46_style">
		<LineStyle>
			<width>5.159609523809523</width>
			<color>FF00aef3</color>
		</LineStyle>
	</Style>
	<Style id="branch90_part47_style">
		<LineStyle>
			<width>5.190084126984127</width>
			<color>FF00aff3</color>
		</LineStyle>
	</Style>
	<Style id="branch90_part48_style">
		<LineStyle>
			<width>5.22055873015873</width>
			<color>FF00b1f3</color>
		</LineStyle>
	</Style>
	<Style id="branch90_part49_style">
		<LineStyle>
			<width>5.251033333333334</width>
			<color>FF00b2f3</color>
		</LineStyle>
	</Style>
	<Style id="branch90_part50_style">
		<LineStyle>
			<width>5.281507936507937</width>
			<color>FF00b4f3</color>
		</LineStyle>
	</Style>
	<Style id="branch90_part51_style">
		<LineStyle>
			<width>5.31198253968254</width>
			<color>FF00b5f3</color>
		</LineStyle>
	</Style>
	<Style id="branch90_part52_style">
		<LineStyle>
			<width>5.342457142857143</width>
			<color>FF00b7f3</color>
		</LineStyle>
	</Style>
	<Style id="branch90_part53_style">
		<LineStyle>
			<width>5.372931746031746</width>
			<color>FF00b8f3</color>
		</LineStyle>
	</Style>
	<Style id="branch90_part54_style">
		<LineStyle>
			<width>5.4034063492063495</width>
			<color>FF00baf3</color>
		</LineStyle>
	</Style>
	<Style id="branch90_part55_style">
		<LineStyle>
			<width>5.433880952380952</width>
			<color>FF00bbf3</color>
		</LineStyle>
	</Style>
	<Style id="branch90_part56_style">
		<LineStyle>
			<width>5.4643555555555565</width>
			<color>FF00bdf3</color>
		</LineStyle>
	</Style>
	<Style id="branch90_part57_style">
		<LineStyle>
			<width>5.494830158730159</width>
			<color>FF00bef3</color>
		</LineStyle>
	</Style>
	<Style id="branch90_part58_style">
		<LineStyle>
			<width>5.525304761904762</width>
			<color>FF00c0f3</color>
		</LineStyle>
	</Style>
	<Style id="branch90_part59_style">
		<LineStyle>
			<width>5.555779365079365</width>
			<color>FF00c1f3</color>
		</LineStyle>
	</Style>
	<Style id="branch90_part60_style">
		<LineStyle>
			<width>5.586253968253969</width>
			<color>FF00c3f3</color>
		</LineStyle>
	</Style>
	<Style id="branch90_part61_style">
		<LineStyle>
			<width>5.616728571428571</width>
			<color>FF00c4f3</color>
		</LineStyle>
	</Style>
	<Style id="branch90_part62_style">
		<LineStyle>
			<width>5.647203174603175</width>
			<color>FF00c6f3</color>
		</LineStyle>
	</Style>
	<Style id="branch90_part63_style">
		<LineStyle>
			<width>5.677677777777778</width>
			<color>FF00c7f3</color>
		</LineStyle>
	</Style>
	<Style id="branch90_part64_style">
		<LineStyle>
			<width>5.708152380952381</width>
			<color>FF00c9f3</color>
		</LineStyle>
	</Style>
	<Style id="branch90_part65_style">
		<LineStyle>
			<width>5.738626984126984</width>
			<color>FF00caf3</color>
		</LineStyle>
	</Style>
	<Style id="branch90_part66_style">
		<LineStyle>
			<width>5.769101587301588</width>
			<color>FF00ccf3</color>
		</LineStyle>
	</Style>
	<Style id="branch90_part67_style">
		<LineStyle>
			<width>5.79957619047619</width>
			<color>FF00cdf3</color>
		</LineStyle>
	</Style>
	<Style id="branch90_part68_style">
		<LineStyle>
			<width>5.830050793650794</width>
			<color>FF00cff3</color>
		</LineStyle>
	</Style>
	<Style id="branch90_part69_style">
		<LineStyle>
			<width>5.860525396825397</width>
			<color>FF00d0f3</color>
		</LineStyle>
	</Style>
	<Style id="branch90_part70_style">
		<LineStyle>
			<width>5.891</width>
			<color>FF00d2f3</color>
		</LineStyle>
	</Style>
	<Style id="branch90_part71_style">
		<LineStyle>
			<width>5.9214746031746035</width>
			<color>FF00d3f3</color>
		</LineStyle>
	</Style>
	<Style id="branch90_part72_style">
		<LineStyle>
			<width>5.951949206349207</width>
			<color>FF00d5f3</color>
		</LineStyle>
	</Style>
	<Style id="branch90_part73_style">
		<LineStyle>
			<width>5.98242380952381</width>
			<color>FF00d6f3</color>
		</LineStyle>
	</Style>
	<Style id="branch90_part74_style">
		<LineStyle>
			<width>6.012898412698413</width>
			<color>FF00d8f3</color>
		</LineStyle>
	</Style>
	<Style id="branch90_part75_style">
		<LineStyle>
			<width>6.043373015873017</width>
			<color>FF00d9f3</color>
		</LineStyle>
	</Style>
	<Style id="branch90_part76_style">
		<LineStyle>
			<width>6.073847619047619</width>
			<color>FF00dbf3</color>
		</LineStyle>
	</Style>
	<Style id="branch90_part77_style">
		<LineStyle>
			<width>6.104322222222223</width>
			<color>FF00dcf3</color>
		</LineStyle>
	</Style>
	<Style id="branch90_part78_style">
		<LineStyle>
			<width>6.134796825396826</width>
			<color>FF00def3</color>
		</LineStyle>
	</Style>
	<Style id="branch90_part79_style">
		<LineStyle>
			<width>6.165271428571429</width>
			<color>FF00dff3</color>
		</LineStyle>
	</Style>
	<Style id="branch90_part80_style">
		<LineStyle>
			<width>6.195746031746031</width>
			<color>FF00e1f3</color>
		</LineStyle>
	</Style>
	<Style id="branch90_part81_style">
		<LineStyle>
			<width>6.226220634920636</width>
			<color>FF00e2f3</color>
		</LineStyle>
	</Style>
	<Style id="branch90_part82_style">
		<LineStyle>
			<width>6.256695238095238</width>
			<color>FF00e4f3</color>
		</LineStyle>
	</Style>
	<Style id="branch90_part83_style">
		<LineStyle>
			<width>6.287169841269841</width>
			<color>FF00e5f3</color>
		</LineStyle>
	</Style>
	<Style id="branch90_part84_style">
		<LineStyle>
			<width>6.317644444444445</width>
			<color>FF00e7f3</color>
		</LineStyle>
	</Style>
	<Style id="branch90_part85_style">
		<LineStyle>
			<width>6.348119047619048</width>
			<color>FF00e8f3</color>
		</LineStyle>
	</Style>
	<Style id="branch90_part86_style">
		<LineStyle>
			<width>6.3785936507936505</width>
			<color>FF00eaf3</color>
		</LineStyle>
	</Style>
	<Style id="branch90_part87_style">
		<LineStyle>
			<width>6.409068253968255</width>
			<color>FF00ebf3</color>
		</LineStyle>
	</Style>
	<Style id="branch90_part88_style">
		<LineStyle>
			<width>6.4395428571428575</width>
			<color>FF00edf3</color>
		</LineStyle>
	</Style>
	<Style id="branch90_part89_style">
		<LineStyle>
			<width>6.47001746031746</width>
			<color>FF00eef3</color>
		</LineStyle>
	</Style>
	<Style id="branch90_part90_style">
		<LineStyle>
			<width>6.500492063492064</width>
			<color>FF00f0f3</color>
		</LineStyle>
	</Style>
	<Style id="branch90_part91_style">
		<LineStyle>
			<width>6.530966666666667</width>
			<color>FF00f1f3</color>
		</LineStyle>
	</Style>
	<Style id="branch90_part92_style">
		<LineStyle>
			<width>6.56144126984127</width>
			<color>FF00f3f3</color>
		</LineStyle>
	</Style>
	<Style id="branch90_part93_style">
		<LineStyle>
			<width>6.591915873015874</width>
			<color>FF00f4f3</color>
		</LineStyle>
	</Style>
	<Style id="branch90_part94_style">
		<LineStyle>
			<width>6.622390476190477</width>
			<color>FF00f6f3</color>
		</LineStyle>
	</Style>
	<Style id="branch90_part95_style">
		<LineStyle>
			<width>6.652865079365079</width>
			<color>FF00f7f3</color>
		</LineStyle>
	</Style>
	<Style id="branch90_part96_style">
		<LineStyle>
			<width>6.683339682539684</width>
			<color>FF00f9f3</color>
		</LineStyle>
	</Style>
	<Style id="branch90_part97_style">
		<LineStyle>
			<width>6.713814285714286</width>
			<color>FF00faf3</color>
		</LineStyle>
	</Style>
	<Style id="branch90_part98_style">
		<LineStyle>
			<width>6.744288888888889</width>
			<color>FF00fcf3</color>
		</LineStyle>
	</Style>
	<Style id="branch90_part99_style">
		<LineStyle>
			<width>6.774763492063492</width>
			<color>FF00fdf3</color>
		</LineStyle>
	</Style>
	<Style id="branch90_part100_style">
		<LineStyle>
			<width>6.805238095238096</width>
			<color>FF00fff3</color>
		</LineStyle>
	</Style>
	<Style id="branch100_part1_style">
		<LineStyle>
			<width>4.851699999999999</width>
			<color>FF0056f3</color>
		</LineStyle>
	</Style>
	<Style id="branch100_part2_style">
		<LineStyle>
			<width>4.8734</width>
			<color>FF0056f3</color>
		</LineStyle>
	</Style>
	<Style id="branch100_part3_style">
		<LineStyle>
			<width>4.895099999999999</width>
			<color>FF0056f3</color>
		</LineStyle>
	</Style>
	<Style id="branch100_part4_style">
		<LineStyle>
			<width>4.9168</width>
			<color>FF0057f3</color>
		</LineStyle>
	</Style>
	<Style id="branch100_part5_style">
		<LineStyle>
			<width>4.9384999999999994</width>
			<color>FF0057f3</color>
		</LineStyle>
	</Style>
	<Style id="branch100_part6_style">
		<LineStyle>
			<width>4.9601999999999995</width>
			<color>FF0057f3</color>
		</LineStyle>
	</Style>
	<Style id="branch100_part7_style">
		<LineStyle>
			<width>4.9818999999999996</width>
			<color>FF0057f3</color>
		</LineStyle>
	</Style>
	<Style id="branch100_part8_style">
		<LineStyle>
			<width>5.0036</width>
			<color>FF0057f3</color>
		</LineStyle>
	</Style>
	<Style id="branch100_part9_style">
		<LineStyle>
			<width>5.0253</width>
			<color>FF0057f3</color>
		</LineStyle>
	</Style>
	<Style id="branch100_part10_style">
		<LineStyle>
			<width>5.047</width>
			<color>FF0057f3</color>
		</LineStyle>
	</Style>
	<Style id="branch100_part11_style">
		<LineStyle>
			<width>5.0687</width>
			<color>FF0057f3</color>
		</LineStyle>
	</Style>
	<Style id="branch100_part12_style">
		<LineStyle>
			<width>5.0904</width>
			<color>FF0058f3</color>
		</LineStyle>
	</Style>
	<Style id="branch100_part13_style">
		<LineStyle>
			<width>5.1121</width>
			<color>FF0058f3</color>
		</LineStyle>
	</Style>
	<Style id="branch100_part14_style">
		<LineStyle>
			<width>5.1338</width>
			<color>FF0058f3</color>
		</LineStyle>
	</Style>
	<Style id="branch100_part15_style">
		<LineStyle>
			<width>5.1555</width>
			<color>FF0058f3</color>
		</LineStyle>
	</Style>
	<Style id="branch100_part16_style">
		<LineStyle>
			<width>5.1772</width>
			<color>FF0058f3</color>
		</LineStyle>
	</Style>
	<Style id="branch100_part17_style">
		<LineStyle>
			<width>5.1989</width>
			<color>FF0058f3</color>
		</LineStyle>
	</Style>
	<Style id="branch100_part18_style">
		<LineStyle>
			<width>5.220599999999999</width>
			<color>FF0058f3</color>
		</LineStyle>
	</Style>
	<Style id="branch100_part19_style">
		<LineStyle>
			<width>5.2423</width>
			<color>FF0058f3</color>
		</LineStyle>
	</Style>
	<Style id="branch100_part20_style">
		<LineStyle>
			<width>5.263999999999999</width>
			<color>FF0059f3</color>
		</LineStyle>
	</Style>
	<Style id="branch100_part21_style">
		<LineStyle>
			<width>5.2857</width>
			<color>FF0059f3</color>
		</LineStyle>
	</Style>
	<Style id="branch100_part22_style">
		<LineStyle>
			<width>5.3073999999999995</width>
			<color>FF0059f3</color>
		</LineStyle>
	</Style>
	<Style id="branch100_part23_style">
		<LineStyle>
			<width>5.3291</width>
			<color>FF0059f3</color>
		</LineStyle>
	</Style>
	<Style id="branch100_part24_style">
		<LineStyle>
			<width>5.3508</width>
			<color>FF0059f3</color>
		</LineStyle>
	</Style>
	<Style id="branch100_part25_style">
		<LineStyle>
			<width>5.3725000000000005</width>
			<color>FF0059f3</color>
		</LineStyle>
	</Style>
	<Style id="branch100_part26_style">
		<LineStyle>
			<width>5.3942</width>
			<color>FF0059f3</color>
		</LineStyle>
	</Style>
	<Style id="branch100_part27_style">
		<LineStyle>
			<width>5.4159</width>
			<color>FF0059f3</color>
		</LineStyle>
	</Style>
	<Style id="branch100_part28_style">
		<LineStyle>
			<width>5.4376</width>
			<color>FF005af3</color>
		</LineStyle>
	</Style>
	<Style id="branch100_part29_style">
		<LineStyle>
			<width>5.4593</width>
			<color>FF005af3</color>
		</LineStyle>
	</Style>
	<Style id="branch100_part30_style">
		<LineStyle>
			<width>5.481</width>
			<color>FF005af3</color>
		</LineStyle>
	</Style>
	<Style id="branch100_part31_style">
		<LineStyle>
			<width>5.5027</width>
			<color>FF005af3</color>
		</LineStyle>
	</Style>
	<Style id="branch100_part32_style">
		<LineStyle>
			<width>5.5244</width>
			<color>FF005af3</color>
		</LineStyle>
	</Style>
	<Style id="branch100_part33_style">
		<LineStyle>
			<width>5.5461</width>
			<color>FF005af3</color>
		</LineStyle>
	</Style>
	<Style id="branch100_part34_style">
		<LineStyle>
			<width>5.5678</width>
			<color>FF005af3</color>
		</LineStyle>
	</Style>
	<Style id="branch100_part35_style">
		<LineStyle>
			<width>5.5895</width>
			<color>FF005af3</color>
		</LineStyle>
	</Style>
	<Style id="branch100_part36_style">
		<LineStyle>
			<width>5.6112</width>
			<color>FF005bf3</color>
		</LineStyle>
	</Style>
	<Style id="branch100_part37_style">
		<LineStyle>
			<width>5.6329</width>
			<color>FF005bf3</color>
		</LineStyle>
	</Style>
	<Style id="branch100_part38_style">
		<LineStyle>
			<width>5.6546</width>
			<color>FF005bf3</color>
		</LineStyle>
	</Style>
	<Style id="branch100_part39_style">
		<LineStyle>
			<width>5.6762999999999995</width>
			<color>FF005bf3</color>
		</LineStyle>
	</Style>
	<Style id="branch100_part40_style">
		<LineStyle>
			<width>5.6979999999999995</width>
			<color>FF005bf3</color>
		</LineStyle>
	</Style>
	<Style id="branch100_part41_style">
		<LineStyle>
			<width>5.7197</width>
			<color>FF005bf3</color>
		</LineStyle>
	</Style>
	<Style id="branch100_part42_style">
		<LineStyle>
			<width>5.7414</width>
			<color>FF005bf3</color>
		</LineStyle>
	</Style>
	<Style id="branch100_part43_style">
		<LineStyle>
			<width>5.7631</width>
			<color>FF005bf3</color>
		</LineStyle>
	</Style>
	<Style id="branch100_part44_style">
		<LineStyle>
			<width>5.7848</width>
			<color>FF005cf3</color>
		</LineStyle>
	</Style>
	<Style id="branch100_part45_style">
		<LineStyle>
			<width>5.8065</width>
			<color>FF005cf3</color>
		</LineStyle>
	</Style>
	<Style id="branch100_part46_style">
		<LineStyle>
			<width>5.8282</width>
			<color>FF005cf3</color>
		</LineStyle>
	</Style>
	<Style id="branch100_part47_style">
		<LineStyle>
			<width>5.8499</width>
			<color>FF005cf3</color>
		</LineStyle>
	</Style>
	<Style id="branch100_part48_style">
		<LineStyle>
			<width>5.871599999999999</width>
			<color>FF005cf3</color>
		</LineStyle>
	</Style>
	<Style id="branch100_part49_style">
		<LineStyle>
			<width>5.8933</width>
			<color>FF005cf3</color>
		</LineStyle>
	</Style>
	<Style id="branch100_part50_style">
		<LineStyle>
			<width>5.914999999999999</width>
			<color>FF005cf3</color>
		</LineStyle>
	</Style>
	<Style id="branch100_part51_style">
		<LineStyle>
			<width>5.9367</width>
			<color>FF005cf3</color>
		</LineStyle>
	</Style>
	<Style id="branch100_part52_style">
		<LineStyle>
			<width>5.958399999999999</width>
			<color>FF005df3</color>
		</LineStyle>
	</Style>
	<Style id="branch100_part53_style">
		<LineStyle>
			<width>5.9801</width>
			<color>FF005df3</color>
		</LineStyle>
	</Style>
	<Style id="branch100_part54_style">
		<LineStyle>
			<width>6.001799999999999</width>
			<color>FF005df3</color>
		</LineStyle>
	</Style>
	<Style id="branch100_part55_style">
		<LineStyle>
			<width>6.0235</width>
			<color>FF005df3</color>
		</LineStyle>
	</Style>
	<Style id="branch100_part56_style">
		<LineStyle>
			<width>6.0451999999999995</width>
			<color>FF005df3</color>
		</LineStyle>
	</Style>
	<Style id="branch100_part57_style">
		<LineStyle>
			<width>6.0669</width>
			<color>FF005df3</color>
		</LineStyle>
	</Style>
	<Style id="branch100_part58_style">
		<LineStyle>
			<width>6.0886</width>
			<color>FF005df3</color>
		</LineStyle>
	</Style>
	<Style id="branch100_part59_style">
		<LineStyle>
			<width>6.1103000000000005</width>
			<color>FF005df3</color>
		</LineStyle>
	</Style>
	<Style id="branch100_part60_style">
		<LineStyle>
			<width>6.132</width>
			<color>FF005ef3</color>
		</LineStyle>
	</Style>
	<Style id="branch100_part61_style">
		<LineStyle>
			<width>6.153700000000001</width>
			<color>FF005ef3</color>
		</LineStyle>
	</Style>
	<Style id="branch100_part62_style">
		<LineStyle>
			<width>6.1754</width>
			<color>FF005ef3</color>
		</LineStyle>
	</Style>
	<Style id="branch100_part63_style">
		<LineStyle>
			<width>6.1971</width>
			<color>FF005ef3</color>
		</LineStyle>
	</Style>
	<Style id="branch100_part64_style">
		<LineStyle>
			<width>6.2188</width>
			<color>FF005ef3</color>
		</LineStyle>
	</Style>
	<Style id="branch100_part65_style">
		<LineStyle>
			<width>6.2405</width>
			<color>FF005ef3</color>
		</LineStyle>
	</Style>
	<Style id="branch100_part66_style">
		<LineStyle>
			<width>6.2622</width>
			<color>FF005ef3</color>
		</LineStyle>
	</Style>
	<Style id="branch100_part67_style">
		<LineStyle>
			<width>6.283899999999999</width>
			<color>FF005ef3</color>
		</LineStyle>
	</Style>
	<Style id="branch100_part68_style">
		<LineStyle>
			<width>6.305599999999999</width>
			<color>FF005ff3</color>
		</LineStyle>
	</Style>
	<Style id="branch100_part69_style">
		<LineStyle>
			<width>6.327299999999999</width>
			<color>FF005ff3</color>
		</LineStyle>
	</Style>
	<Style id="branch100_part70_style">
		<LineStyle>
			<width>6.348999999999999</width>
			<color>FF005ff3</color>
		</LineStyle>
	</Style>
	<Style id="branch100_part71_style">
		<LineStyle>
			<width>6.370699999999999</width>
			<color>FF005ff3</color>
		</LineStyle>
	</Style>
	<Style id="branch100_part72_style">
		<LineStyle>
			<width>6.392399999999999</width>
			<color>FF005ff3</color>
		</LineStyle>
	</Style>
	<Style id="branch100_part73_style">
		<LineStyle>
			<width>6.4140999999999995</width>
			<color>FF005ff3</color>
		</LineStyle>
	</Style>
	<Style id="branch100_part74_style">
		<LineStyle>
			<width>6.4357999999999995</width>
			<color>FF005ff3</color>
		</LineStyle>
	</Style>
	<Style id="branch100_part75_style">
		<LineStyle>
			<width>6.4575</width>
			<color>FF0060f3</color>
		</LineStyle>
	</Style>
	<Style id="branch100_part76_style">
		<LineStyle>
			<width>6.4792</width>
			<color>FF0060f3</color>
		</LineStyle>
	</Style>
	<Style id="branch100_part77_style">
		<LineStyle>
			<width>6.5009</width>
			<color>FF0060f3</color>
		</LineStyle>
	</Style>
	<Style id="branch100_part78_style">
		<LineStyle>
			<width>6.5226</width>
			<color>FF0060f3</color>
		</LineStyle>
	</Style>
	<Style id="branch100_part79_style">
		<LineStyle>
			<width>6.5443</width>
			<color>FF0060f3</color>
		</LineStyle>
	</Style>
	<Style id="branch100_part80_style">
		<LineStyle>
			<width>6.566</width>
			<color>FF0060f3</color>
		</LineStyle>
	</Style>
	<Style id="branch100_part81_style">
		<LineStyle>
			<width>6.5877</width>
			<color>FF0060f3</color>
		</LineStyle>
	</Style>
	<Style id="branch100_part82_style">
		<LineStyle>
			<width>6.6094</width>
			<color>FF0060f3</color>
		</LineStyle>
	</Style>
	<Style id="branch100_part83_style">
		<LineStyle>
			<width>6.6311</width>
			<color>FF0061f3</color>
		</LineStyle>
	</Style>
	<Style id="branch100_part84_style">
		<LineStyle>
			<width>6.6528</width>
			<color>FF0061f3</color>
		</LineStyle>
	</Style>
	<Style id="branch100_part85_style">
		<LineStyle>
			<width>6.6745</width>
			<color>FF0061f3</color>
		</LineStyle>
	</Style>
	<Style id="branch100_part86_style">
		<LineStyle>
			<width>6.6962</width>
			<color>FF0061f3</color>
		</LineStyle>
	</Style>
	<Style id="branch100_part87_style">
		<LineStyle>
			<width>6.7179</width>
			<color>FF0061f3</color>
		</LineStyle>
	</Style>
	<Style id="branch100_part88_style">
		<LineStyle>
			<width>6.7396</width>
			<color>FF0061f3</color>
		</LineStyle>
	</Style>
	<Style id="branch100_part89_style">
		<LineStyle>
			<width>6.761299999999999</width>
			<color>FF0061f3</color>
		</LineStyle>
	</Style>
	<Style id="branch100_part90_style">
		<LineStyle>
			<width>6.7829999999999995</width>
			<color>FF0061f3</color>
		</LineStyle>
	</Style>
	<Style id="branch100_part91_style">
		<LineStyle>
			<width>6.8046999999999995</width>
			<color>FF0062f3</color>
		</LineStyle>
	</Style>
	<Style id="branch100_part92_style">
		<LineStyle>
			<width>6.8264</width>
			<color>FF0062f3</color>
		</LineStyle>
	</Style>
	<Style id="branch100_part93_style">
		<LineStyle>
			<width>6.8481</width>
			<color>FF0062f3</color>
		</LineStyle>
	</Style>
	<Style id="branch100_part94_style">
		<LineStyle>
			<width>6.8698</width>
			<color>FF0062f3</color>
		</LineStyle>
	</Style>
	<Style id="branch100_part95_style">
		<LineStyle>
			<width>6.8915</width>
			<color>FF0062f3</color>
		</LineStyle>
	</Style>
	<Style id="branch100_part96_style">
		<LineStyle>
			<width>6.9132</width>
			<color>FF0062f3</color>
		</LineStyle>
	</Style>
	<Style id="branch100_part97_style">
		<LineStyle>
			<width>6.9349</width>
			<color>FF0062f3</color>
		</LineStyle>
	</Style>
	<Style id="branch100_part98_style">
		<LineStyle>
			<width>6.9566</width>
			<color>FF0062f3</color>
		</LineStyle>
	</Style>
	<Style id="branch100_part99_style">
		<LineStyle>
			<width>6.9783</width>
			<color>FF0063f3</color>
		</LineStyle>
	</Style>
	<Style id="branch100_part100_style">
		<LineStyle>
			<width>7.0</width>
			<color>FF0063f3</color>
		</LineStyle>
	</Style>
	<Style id="branch103_part1_style">
		<LineStyle>
			<width>5.606454838351294</width>
			<color>FF0068f3</color>
		</LineStyle>
	</Style>
	<Style id="branch103_part2_style">
		<LineStyle>
			<width>5.6205310521053224</width>
			<color>FF0068f3</color>
		</LineStyle>
	</Style>
	<Style id="branch103_part3_style">
		<LineStyle>
			<width>5.63460726585935</width>
			<color>FF0069f3</color>
		</LineStyle>
	</Style>
	<Style id="branch103_part4_style">
		<LineStyle>
			<width>5.648683479613377</width>
			<color>FF0069f3</color>
		</LineStyle>
	</Style>
	<Style id="branch103_part5_style">
		<LineStyle>
			<width>5.662759693367404</width>
			<color>FF0069f3</color>
		</LineStyle>
	</Style>
	<Style id="branch103_part6_style">
		<LineStyle>
			<width>5.676835907121431</width>
			<color>FF006af3</color>
		</LineStyle>
	</Style>
	<Style id="branch103_part7_style">
		<LineStyle>
			<width>5.690912120875458</width>
			<color>FF006af3</color>
		</LineStyle>
	</Style>
	<Style id="branch103_part8_style">
		<LineStyle>
			<width>5.704988334629486</width>
			<color>FF006bf3</color>
		</LineStyle>
	</Style>
	<Style id="branch103_part9_style">
		<LineStyle>
			<width>5.719064548383513</width>
			<color>FF006bf3</color>
		</LineStyle>
	</Style>
	<Style id="branch103_part10_style">
		<LineStyle>
			<width>5.733140762137541</width>
			<color>FF006bf3</color>
		</LineStyle>
	</Style>
	<Style id="branch103_part11_style">
		<LineStyle>
			<width>5.747216975891568</width>
			<color>FF006cf3</color>
		</LineStyle>
	</Style>
	<Style id="branch103_part12_style">
		<LineStyle>
			<width>5.7612931896455954</width>
			<color>FF006cf3</color>
		</LineStyle>
	</Style>
	<Style id="branch103_part13_style">
		<LineStyle>
			<width>5.775369403399623</width>
			<color>FF006df3</color>
		</LineStyle>
	</Style>
	<Style id="branch103_part14_style">
		<LineStyle>
			<width>5.78944561715365</width>
			<color>FF006df3</color>
		</LineStyle>
	</Style>
	<Style id="branch103_part15_style">
		<LineStyle>
			<width>5.803521830907677</width>
			<color>FF006ef3</color>
		</LineStyle>
	</Style>
	<Style id="branch103_part16_style">
		<LineStyle>
			<width>5.817598044661704</width>
			<color>FF006ef3</color>
		</LineStyle>
	</Style>
	<Style id="branch103_part17_style">
		<LineStyle>
			<width>5.831674258415731</width>
			<color>FF006ef3</color>
		</LineStyle>
	</Style>
	<Style id="branch103_part18_style">
		<LineStyle>
			<width>5.845750472169759</width>
			<color>FF006ff3</color>
		</LineStyle>
	</Style>
	<Style id="branch103_part19_style">
		<LineStyle>
			<width>5.859826685923786</width>
			<color>FF006ff3</color>
		</LineStyle>
	</Style>
	<Style id="branch103_part20_style">
		<LineStyle>
			<width>5.873902899677813</width>
			<color>FF0070f3</color>
		</LineStyle>
	</Style>
	<Style id="branch103_part21_style">
		<LineStyle>
			<width>5.887979113431841</width>
			<color>FF0070f3</color>
		</LineStyle>
	</Style>
	<Style id="branch103_part22_style">
		<LineStyle>
			<width>5.9020553271858684</width>
			<color>FF0070f3</color>
		</LineStyle>
	</Style>
	<Style id="branch103_part23_style">
		<LineStyle>
			<width>5.916131540939896</width>
			<color>FF0071f3</color>
		</LineStyle>
	</Style>
	<Style id="branch103_part24_style">
		<LineStyle>
			<width>5.930207754693923</width>
			<color>FF0071f3</color>
		</LineStyle>
	</Style>
	<Style id="branch103_part25_style">
		<LineStyle>
			<width>5.94428396844795</width>
			<color>FF0072f3</color>
		</LineStyle>
	</Style>
	<Style id="branch103_part26_style">
		<LineStyle>
			<width>5.958360182201978</width>
			<color>FF0072f3</color>
		</LineStyle>
	</Style>
	<Style id="branch103_part27_style">
		<LineStyle>
			<width>5.972436395956005</width>
			<color>FF0072f3</color>
		</LineStyle>
	</Style>
	<Style id="branch103_part28_style">
		<LineStyle>
			<width>5.986512609710032</width>
			<color>FF0073f3</color>
		</LineStyle>
	</Style>
	<Style id="branch103_part29_style">
		<LineStyle>
			<width>6.00058882346406</width>
			<color>FF0073f3</color>
		</LineStyle>
	</Style>
	<Style id="branch103_part30_style">
		<LineStyle>
			<width>6.014665037218087</width>
			<color>FF0074f3</color>
		</LineStyle>
	</Style>
	<Style id="branch103_part31_style">
		<LineStyle>
			<width>6.028741250972114</width>
			<color>FF0074f3</color>
		</LineStyle>
	</Style>
	<Style id="branch103_part32_style">
		<LineStyle>
			<width>6.0428174647261415</width>
			<color>FF0075f3</color>
		</LineStyle>
	</Style>
	<Style id="branch103_part33_style">
		<LineStyle>
			<width>6.056893678480169</width>
			<color>FF0075f3</color>
		</LineStyle>
	</Style>
	<Style id="branch103_part34_style">
		<LineStyle>
			<width>6.070969892234197</width>
			<color>FF0075f3</color>
		</LineStyle>
	</Style>
	<Style id="branch103_part35_style">
		<LineStyle>
			<width>6.085046105988224</width>
			<color>FF0076f3</color>
		</LineStyle>
	</Style>
	<Style id="branch103_part36_style">
		<LineStyle>
			<width>6.099122319742251</width>
			<color>FF0076f3</color>
		</LineStyle>
	</Style>
	<Style id="branch103_part37_style">
		<LineStyle>
			<width>6.113198533496279</width>
			<color>FF0077f3</color>
		</LineStyle>
	</Style>
	<Style id="branch103_part38_style">
		<LineStyle>
			<width>6.127274747250306</width>
			<color>FF0077f3</color>
		</LineStyle>
	</Style>
	<Style id="branch103_part39_style">
		<LineStyle>
			<width>6.141350961004333</width>
			<color>FF0077f3</color>
		</LineStyle>
	</Style>
	<Style id="branch103_part40_style">
		<LineStyle>
			<width>6.15542717475836</width>
			<color>FF0078f3</color>
		</LineStyle>
	</Style>
	<Style id="branch103_part41_style">
		<LineStyle>
			<width>6.169503388512387</width>
			<color>FF0078f3</color>
		</LineStyle>
	</Style>
	<Style id="branch103_part42_style">
		<LineStyle>
			<width>6.183579602266415</width>
			<color>FF0079f3</color>
		</LineStyle>
	</Style>
	<Style id="branch103_part43_style">
		<LineStyle>
			<width>6.1976558160204425</width>
			<color>FF0079f3</color>
		</LineStyle>
	</Style>
	<Style id="branch103_part44_style">
		<LineStyle>
			<width>6.21173202977447</width>
			<color>FF0079f3</color>
		</LineStyle>
	</Style>
	<Style id="branch103_part45_style">
		<LineStyle>
			<width>6.225808243528498</width>
			<color>FF007af3</color>
		</LineStyle>
	</Style>
	<Style id="branch103_part46_style">
		<LineStyle>
			<width>6.239884457282525</width>
			<color>FF007af3</color>
		</LineStyle>
	</Style>
	<Style id="branch103_part47_style">
		<LineStyle>
			<width>6.253960671036552</width>
			<color>FF007bf3</color>
		</LineStyle>
	</Style>
	<Style id="branch103_part48_style">
		<LineStyle>
			<width>6.268036884790579</width>
			<color>FF007bf3</color>
		</LineStyle>
	</Style>
	<Style id="branch103_part49_style">
		<LineStyle>
			<width>6.282113098544606</width>
			<color>FF007cf3</color>
		</LineStyle>
	</Style>
	<Style id="branch103_part50_style">
		<LineStyle>
			<width>6.296189312298634</width>
			<color>FF007cf3</color>
		</LineStyle>
	</Style>
	<Style id="branch103_part51_style">
		<LineStyle>
			<width>6.310265526052661</width>
			<color>FF007cf3</color>
		</LineStyle>
	</Style>
	<Style id="branch103_part52_style">
		<LineStyle>
			<width>6.324341739806688</width>
			<color>FF007df3</color>
		</LineStyle>
	</Style>
	<Style id="branch103_part53_style">
		<LineStyle>
			<width>6.3384179535607155</width>
			<color>FF007df3</color>
		</LineStyle>
	</Style>
	<Style id="branch103_part54_style">
		<LineStyle>
			<width>6.352494167314743</width>
			<color>FF007ef3</color>
		</LineStyle>
	</Style>
	<Style id="branch103_part55_style">
		<LineStyle>
			<width>6.36657038106877</width>
			<color>FF007ef3</color>
		</LineStyle>
	</Style>
	<Style id="branch103_part56_style">
		<LineStyle>
			<width>6.380646594822798</width>
			<color>FF007ef3</color>
		</LineStyle>
	</Style>
	<Style id="branch103_part57_style">
		<LineStyle>
			<width>6.394722808576825</width>
			<color>FF007ff3</color>
		</LineStyle>
	</Style>
	<Style id="branch103_part58_style">
		<LineStyle>
			<width>6.408799022330852</width>
			<color>FF007ff3</color>
		</LineStyle>
	</Style>
	<Style id="branch103_part59_style">
		<LineStyle>
			<width>6.422875236084879</width>
			<color>FF0080f3</color>
		</LineStyle>
	</Style>
	<Style id="branch103_part60_style">
		<LineStyle>
			<width>6.436951449838907</width>
			<color>FF0080f3</color>
		</LineStyle>
	</Style>
	<Style id="branch103_part61_style">
		<LineStyle>
			<width>6.451027663592934</width>
			<color>FF0080f3</color>
		</LineStyle>
	</Style>
	<Style id="branch103_part62_style">
		<LineStyle>
			<width>6.465103877346961</width>
			<color>FF0081f3</color>
		</LineStyle>
	</Style>
	<Style id="branch103_part63_style">
		<LineStyle>
			<width>6.4791800911009885</width>
			<color>FF0081f3</color>
		</LineStyle>
	</Style>
	<Style id="branch103_part64_style">
		<LineStyle>
			<width>6.4932563048550165</width>
			<color>FF0082f3</color>
		</LineStyle>
	</Style>
	<Style id="branch103_part65_style">
		<LineStyle>
			<width>6.507332518609044</width>
			<color>FF0082f3</color>
		</LineStyle>
	</Style>
	<Style id="branch103_part66_style">
		<LineStyle>
			<width>6.521408732363071</width>
			<color>FF0083f3</color>
		</LineStyle>
	</Style>
	<Style id="branch103_part67_style">
		<LineStyle>
			<width>6.535484946117098</width>
			<color>FF0083f3</color>
		</LineStyle>
	</Style>
	<Style id="branch103_part68_style">
		<LineStyle>
			<width>6.549561159871126</width>
			<color>FF0083f3</color>
		</LineStyle>
	</Style>
	<Style id="branch103_part69_style">
		<LineStyle>
			<width>6.563637373625153</width>
			<color>FF0084f3</color>
		</LineStyle>
	</Style>
	<Style id="branch103_part70_style">
		<LineStyle>
			<width>6.57771358737918</width>
			<color>FF0084f3</color>
		</LineStyle>
	</Style>
	<Style id="branch103_part71_style">
		<LineStyle>
			<width>6.591789801133207</width>
			<color>FF0085f3</color>
		</LineStyle>
	</Style>
	<Style id="branch103_part72_style">
		<LineStyle>
			<width>6.605866014887235</width>
			<color>FF0085f3</color>
		</LineStyle>
	</Style>
	<Style id="branch103_part73_style">
		<LineStyle>
			<width>6.619942228641262</width>
			<color>FF0085f3</color>
		</LineStyle>
	</Style>
	<Style id="branch103_part74_style">
		<LineStyle>
			<width>6.6340184423952895</width>
			<color>FF0086f3</color>
		</LineStyle>
	</Style>
	<Style id="branch103_part75_style">
		<LineStyle>
			<width>6.648094656149317</width>
			<color>FF0086f3</color>
		</LineStyle>
	</Style>
	<Style id="branch103_part76_style">
		<LineStyle>
			<width>6.662170869903344</width>
			<color>FF0087f3</color>
		</LineStyle>
	</Style>
	<Style id="branch103_part77_style">
		<LineStyle>
			<width>6.676247083657371</width>
			<color>FF0087f3</color>
		</LineStyle>
	</Style>
	<Style id="branch103_part78_style">
		<LineStyle>
			<width>6.690323297411398</width>
			<color>FF0087f3</color>
		</LineStyle>
	</Style>
	<Style id="branch103_part79_style">
		<LineStyle>
			<width>6.704399511165426</width>
			<color>FF0088f3</color>
		</LineStyle>
	</Style>
	<Style id="branch103_part80_style">
		<LineStyle>
			<width>6.718475724919453</width>
			<color>FF0088f3</color>
		</LineStyle>
	</Style>
	<Style id="branch103_part81_style">
		<LineStyle>
			<width>6.73255193867348</width>
			<color>FF0089f3</color>
		</LineStyle>
	</Style>
	<Style id="branch103_part82_style">
		<LineStyle>
			<width>6.746628152427508</width>
			<color>FF0089f3</color>
		</LineStyle>
	</Style>
	<Style id="branch103_part83_style">
		<LineStyle>
			<width>6.760704366181535</width>
			<color>FF008af3</color>
		</LineStyle>
	</Style>
	<Style id="branch103_part84_style">
		<LineStyle>
			<width>6.7747805799355625</width>
			<color>FF008af3</color>
		</LineStyle>
	</Style>
	<Style id="branch103_part85_style">
		<LineStyle>
			<width>6.78885679368959</width>
			<color>FF008af3</color>
		</LineStyle>
	</Style>
	<Style id="branch103_part86_style">
		<LineStyle>
			<width>6.802933007443617</width>
			<color>FF008bf3</color>
		</LineStyle>
	</Style>
	<Style id="branch103_part87_style">
		<LineStyle>
			<width>6.817009221197645</width>
			<color>FF008bf3</color>
		</LineStyle>
	</Style>
	<Style id="branch103_part88_style">
		<LineStyle>
			<width>6.831085434951672</width>
			<color>FF008cf3</color>
		</LineStyle>
	</Style>
	<Style id="branch103_part89_style">
		<LineStyle>
			<width>6.845161648705699</width>
			<color>FF008cf3</color>
		</LineStyle>
	</Style>
	<Style id="branch103_part90_style">
		<LineStyle>
			<width>6.859237862459727</width>
			<color>FF008cf3</color>
		</LineStyle>
	</Style>
	<Style id="branch103_part91_style">
		<LineStyle>
			<width>6.873314076213754</width>
			<color>FF008df3</color>
		</LineStyle>
	</Style>
	<Style id="branch103_part92_style">
		<LineStyle>
			<width>6.887390289967781</width>
			<color>FF008df3</color>
		</LineStyle>
	</Style>
	<Style id="branch103_part93_style">
		<LineStyle>
			<width>6.901466503721808</width>
			<color>FF008ef3</color>
		</LineStyle>
	</Style>
	<Style id="branch103_part94_style">
		<LineStyle>
			<width>6.9155427174758355</width>
			<color>FF008ef3</color>
		</LineStyle>
	</Style>
	<Style id="branch103_part95_style">
		<LineStyle>
			<width>6.9296189312298635</width>
			<color>FF008ef3</color>
		</LineStyle>
	</Style>
	<Style id="branch103_part96_style">
		<LineStyle>
			<width>6.943695144983891</width>
			<color>FF008ff3</color>
		</LineStyle>
	</Style>
	<Style id="branch103_part97_style">
		<LineStyle>
			<width>6.957771358737918</width>
			<color>FF008ff3</color>
		</LineStyle>
	</Style>
	<Style id="branch103_part98_style">
		<LineStyle>
			<width>6.971847572491946</width>
			<color>FF0090f3</color>
		</LineStyle>
	</Style>
	<Style id="branch103_part99_style">
		<LineStyle>
			<width>6.985923786245973</width>
			<color>FF0090f3</color>
		</LineStyle>
	</Style>
	<Style id="branch103_part100_style">
		<LineStyle>
			<width>7.0</width>
			<color>FF0091f3</color>
		</LineStyle>
	</Style>
	<Style id="branch128_part1_style">
		<LineStyle>
			<width>5.751342857142857</width>
			<color>FF0056f3</color>
		</LineStyle>
	</Style>
	<Style id="branch128_part2_style">
		<LineStyle>
			<width>5.7639555555555555</width>
			<color>FF0056f3</color>
		</LineStyle>
	</Style>
	<Style id="branch128_part3_style">
		<LineStyle>
			<width>5.776568253968254</width>
			<color>FF0056f3</color>
		</LineStyle>
	</Style>
	<Style id="branch128_part4_style">
		<LineStyle>
			<width>5.789180952380953</width>
			<color>FF0057f3</color>
		</LineStyle>
	</Style>
	<Style id="branch128_part5_style">
		<LineStyle>
			<width>5.80179365079365</width>
			<color>FF0057f3</color>
		</LineStyle>
	</Style>
	<Style id="branch128_part6_style">
		<LineStyle>
			<width>5.814406349206349</width>
			<color>FF0057f3</color>
		</LineStyle>
	</Style>
	<Style id="branch128_part7_style">
		<LineStyle>
			<width>5.827019047619047</width>
			<color>FF0057f3</color>
		</LineStyle>
	</Style>
	<Style id="branch128_part8_style">
		<LineStyle>
			<width>5.8396317460317455</width>
			<color>FF0057f3</color>
		</LineStyle>
	</Style>
	<Style id="branch128_part9_style">
		<LineStyle>
			<width>5.852244444444445</width>
			<color>FF0057f3</color>
		</LineStyle>
	</Style>
	<Style id="branch128_part10_style">
		<LineStyle>
			<width>5.864857142857143</width>
			<color>FF0058f3</color>
		</LineStyle>
	</Style>
	<Style id="branch128_part11_style">
		<LineStyle>
			<width>5.877469841269841</width>
			<color>FF0058f3</color>
		</LineStyle>
	</Style>
	<Style id="branch128_part12_style">
		<LineStyle>
			<width>5.89008253968254</width>
			<color>FF0058f3</color>
		</LineStyle>
	</Style>
	<Style id="branch128_part13_style">
		<LineStyle>
			<width>5.902695238095237</width>
			<color>FF0058f3</color>
		</LineStyle>
	</Style>
	<Style id="branch128_part14_style">
		<LineStyle>
			<width>5.915307936507936</width>
			<color>FF0058f3</color>
		</LineStyle>
	</Style>
	<Style id="branch128_part15_style">
		<LineStyle>
			<width>5.927920634920635</width>
			<color>FF0058f3</color>
		</LineStyle>
	</Style>
	<Style id="branch128_part16_style">
		<LineStyle>
			<width>5.940533333333333</width>
			<color>FF0059f3</color>
		</LineStyle>
	</Style>
	<Style id="branch128_part17_style">
		<LineStyle>
			<width>5.953146031746032</width>
			<color>FF0059f3</color>
		</LineStyle>
	</Style>
	<Style id="branch128_part18_style">
		<LineStyle>
			<width>5.96575873015873</width>
			<color>FF0059f3</color>
		</LineStyle>
	</Style>
	<Style id="branch128_part19_style">
		<LineStyle>
			<width>5.978371428571428</width>
			<color>FF0059f3</color>
		</LineStyle>
	</Style>
	<Style id="branch128_part20_style">
		<LineStyle>
			<width>5.990984126984127</width>
			<color>FF0059f3</color>
		</LineStyle>
	</Style>
	<Style id="branch128_part21_style">
		<LineStyle>
			<width>6.0035968253968255</width>
			<color>FF0059f3</color>
		</LineStyle>
	</Style>
	<Style id="branch128_part22_style">
		<LineStyle>
			<width>6.016209523809524</width>
			<color>FF005af3</color>
		</LineStyle>
	</Style>
	<Style id="branch128_part23_style">
		<LineStyle>
			<width>6.028822222222222</width>
			<color>FF005af3</color>
		</LineStyle>
	</Style>
	<Style id="branch128_part24_style">
		<LineStyle>
			<width>6.04143492063492</width>
			<color>FF005af3</color>
		</LineStyle>
	</Style>
	<Style id="branch128_part25_style">
		<LineStyle>
			<width>6.054047619047619</width>
			<color>FF005af3</color>
		</LineStyle>
	</Style>
	<Style id="branch128_part26_style">
		<LineStyle>
			<width>6.066660317460317</width>
			<color>FF005af3</color>
		</LineStyle>
	</Style>
	<Style id="branch128_part27_style">
		<LineStyle>
			<width>6.0792730158730155</width>
			<color>FF005af3</color>
		</LineStyle>
	</Style>
	<Style id="branch128_part28_style">
		<LineStyle>
			<width>6.091885714285714</width>
			<color>FF005bf3</color>
		</LineStyle>
	</Style>
	<Style id="branch128_part29_style">
		<LineStyle>
			<width>6.104498412698413</width>
			<color>FF005bf3</color>
		</LineStyle>
	</Style>
	<Style id="branch128_part30_style">
		<LineStyle>
			<width>6.117111111111111</width>
			<color>FF005bf3</color>
		</LineStyle>
	</Style>
	<Style id="branch128_part31_style">
		<LineStyle>
			<width>6.129723809523809</width>
			<color>FF005bf3</color>
		</LineStyle>
	</Style>
	<Style id="branch128_part32_style">
		<LineStyle>
			<width>6.142336507936507</width>
			<color>FF005bf3</color>
		</LineStyle>
	</Style>
	<Style id="branch128_part33_style">
		<LineStyle>
			<width>6.154949206349206</width>
			<color>FF005bf3</color>
		</LineStyle>
	</Style>
	<Style id="branch128_part34_style">
		<LineStyle>
			<width>6.167561904761905</width>
			<color>FF005cf3</color>
		</LineStyle>
	</Style>
	<Style id="branch128_part35_style">
		<LineStyle>
			<width>6.180174603174603</width>
			<color>FF005cf3</color>
		</LineStyle>
	</Style>
	<Style id="branch128_part36_style">
		<LineStyle>
			<width>6.192787301587301</width>
			<color>FF005cf3</color>
		</LineStyle>
	</Style>
	<Style id="branch128_part37_style">
		<LineStyle>
			<width>6.2054</width>
			<color>FF005cf3</color>
		</LineStyle>
	</Style>
	<Style id="branch128_part38_style">
		<LineStyle>
			<width>6.218012698412698</width>
			<color>FF005cf3</color>
		</LineStyle>
	</Style>
	<Style id="branch128_part39_style">
		<LineStyle>
			<width>6.230625396825397</width>
			<color>FF005cf3</color>
		</LineStyle>
	</Style>
	<Style id="branch128_part40_style">
		<LineStyle>
			<width>6.2432380952380955</width>
			<color>FF005df3</color>
		</LineStyle>
	</Style>
	<Style id="branch128_part41_style">
		<LineStyle>
			<width>6.255850793650794</width>
			<color>FF005df3</color>
		</LineStyle>
	</Style>
	<Style id="branch128_part42_style">
		<LineStyle>
			<width>6.268463492063493</width>
			<color>FF005df3</color>
		</LineStyle>
	</Style>
	<Style id="branch128_part43_style">
		<LineStyle>
			<width>6.281076190476191</width>
			<color>FF005df3</color>
		</LineStyle>
	</Style>
	<Style id="branch128_part44_style">
		<LineStyle>
			<width>6.293688888888889</width>
			<color>FF005df3</color>
		</LineStyle>
	</Style>
	<Style id="branch128_part45_style">
		<LineStyle>
			<width>6.306301587301587</width>
			<color>FF005df3</color>
		</LineStyle>
	</Style>
	<Style id="branch128_part46_style">
		<LineStyle>
			<width>6.3189142857142855</width>
			<color>FF005ef3</color>
		</LineStyle>
	</Style>
	<Style id="branch128_part47_style">
		<LineStyle>
			<width>6.331526984126985</width>
			<color>FF005ef3</color>
		</LineStyle>
	</Style>
	<Style id="branch128_part48_style">
		<LineStyle>
			<width>6.344139682539683</width>
			<color>FF005ef3</color>
		</LineStyle>
	</Style>
	<Style id="branch128_part49_style">
		<LineStyle>
			<width>6.356752380952381</width>
			<color>FF005ef3</color>
		</LineStyle>
	</Style>
	<Style id="branch128_part50_style">
		<LineStyle>
			<width>6.36936507936508</width>
			<color>FF005ef3</color>
		</LineStyle>
	</Style>
	<Style id="branch128_part51_style">
		<LineStyle>
			<width>6.381977777777778</width>
			<color>FF005ef3</color>
		</LineStyle>
	</Style>
	<Style id="branch128_part52_style">
		<LineStyle>
			<width>6.394590476190476</width>
			<color>FF005ff3</color>
		</LineStyle>
	</Style>
	<Style id="branch128_part53_style">
		<LineStyle>
			<width>6.407203174603175</width>
			<color>FF005ff3</color>
		</LineStyle>
	</Style>
	<Style id="branch128_part54_style">
		<LineStyle>
			<width>6.419815873015873</width>
			<color>FF005ff3</color>
		</LineStyle>
	</Style>
	<Style id="branch128_part55_style">
		<LineStyle>
			<width>6.432428571428572</width>
			<color>FF005ff3</color>
		</LineStyle>
	</Style>
	<Style id="branch128_part56_style">
		<LineStyle>
			<width>6.44504126984127</width>
			<color>FF005ff3</color>
		</LineStyle>
	</Style>
	<Style id="branch128_part57_style">
		<LineStyle>
			<width>6.457653968253968</width>
			<color>FF005ff3</color>
		</LineStyle>
	</Style>
	<Style id="branch128_part58_style">
		<LineStyle>
			<width>6.470266666666667</width>
			<color>FF0060f3</color>
		</LineStyle>
	</Style>
	<Style id="branch128_part59_style">
		<LineStyle>
			<width>6.4828793650793655</width>
			<color>FF0060f3</color>
		</LineStyle>
	</Style>
	<Style id="branch128_part60_style">
		<LineStyle>
			<width>6.495492063492064</width>
			<color>FF0060f3</color>
		</LineStyle>
	</Style>
	<Style id="branch128_part61_style">
		<LineStyle>
			<width>6.508104761904762</width>
			<color>FF0060f3</color>
		</LineStyle>
	</Style>
	<Style id="branch128_part62_style">
		<LineStyle>
			<width>6.52071746031746</width>
			<color>FF0060f3</color>
		</LineStyle>
	</Style>
	<Style id="branch128_part63_style">
		<LineStyle>
			<width>6.533330158730159</width>
			<color>FF0060f3</color>
		</LineStyle>
	</Style>
	<Style id="branch128_part64_style">
		<LineStyle>
			<width>6.545942857142857</width>
			<color>FF0061f3</color>
		</LineStyle>
	</Style>
	<Style id="branch128_part65_style">
		<LineStyle>
			<width>6.5585555555555555</width>
			<color>FF0061f3</color>
		</LineStyle>
	</Style>
	<Style id="branch128_part66_style">
		<LineStyle>
			<width>6.5711682539682545</width>
			<color>FF0061f3</color>
		</LineStyle>
	</Style>
	<Style id="branch128_part67_style">
		<LineStyle>
			<width>6.583780952380953</width>
			<color>FF0061f3</color>
		</LineStyle>
	</Style>
	<Style id="branch128_part68_style">
		<LineStyle>
			<width>6.596393650793651</width>
			<color>FF0061f3</color>
		</LineStyle>
	</Style>
	<Style id="branch128_part69_style">
		<LineStyle>
			<width>6.609006349206349</width>
			<color>FF0061f3</color>
		</LineStyle>
	</Style>
	<Style id="branch128_part70_style">
		<LineStyle>
			<width>6.621619047619047</width>
			<color>FF0062f3</color>
		</LineStyle>
	</Style>
	<Style id="branch128_part71_style">
		<LineStyle>
			<width>6.634231746031746</width>
			<color>FF0062f3</color>
		</LineStyle>
	</Style>
	<Style id="branch128_part72_style">
		<LineStyle>
			<width>6.6468444444444446</width>
			<color>FF0062f3</color>
		</LineStyle>
	</Style>
	<Style id="branch128_part73_style">
		<LineStyle>
			<width>6.659457142857143</width>
			<color>FF0062f3</color>
		</LineStyle>
	</Style>
	<Style id="branch128_part74_style">
		<LineStyle>
			<width>6.672069841269842</width>
			<color>FF0062f3</color>
		</LineStyle>
	</Style>
	<Style id="branch128_part75_style">
		<LineStyle>
			<width>6.68468253968254</width>
			<color>FF0062f3</color>
		</LineStyle>
	</Style>
	<Style id="branch128_part76_style">
		<LineStyle>
			<width>6.697295238095238</width>
			<color>FF0063f3</color>
		</LineStyle>
	</Style>
	<Style id="branch128_part77_style">
		<LineStyle>
			<width>6.709907936507936</width>
			<color>FF0063f3</color>
		</LineStyle>
	</Style>
	<Style id="branch128_part78_style">
		<LineStyle>
			<width>6.722520634920635</width>
			<color>FF0063f3</color>
		</LineStyle>
	</Style>
	<Style id="branch128_part79_style">
		<LineStyle>
			<width>6.735133333333334</width>
			<color>FF0063f3</color>
		</LineStyle>
	</Style>
	<Style id="branch128_part80_style">
		<LineStyle>
			<width>6.747746031746032</width>
			<color>FF0063f3</color>
		</LineStyle>
	</Style>
	<Style id="branch128_part81_style">
		<LineStyle>
			<width>6.76035873015873</width>
			<color>FF0063f3</color>
		</LineStyle>
	</Style>
	<Style id="branch128_part82_style">
		<LineStyle>
			<width>6.772971428571429</width>
			<color>FF0064f3</color>
		</LineStyle>
	</Style>
	<Style id="branch128_part83_style">
		<LineStyle>
			<width>6.785584126984127</width>
			<color>FF0064f3</color>
		</LineStyle>
	</Style>
	<Style id="branch128_part84_style">
		<LineStyle>
			<width>6.7981968253968255</width>
			<color>FF0064f3</color>
		</LineStyle>
	</Style>
	<Style id="branch128_part85_style">
		<LineStyle>
			<width>6.810809523809524</width>
			<color>FF0064f3</color>
		</LineStyle>
	</Style>
	<Style id="branch128_part86_style">
		<LineStyle>
			<width>6.823422222222222</width>
			<color>FF0064f3</color>
		</LineStyle>
	</Style>
	<Style id="branch128_part87_style">
		<LineStyle>
			<width>6.836034920634921</width>
			<color>FF0064f3</color>
		</LineStyle>
	</Style>
	<Style id="branch128_part88_style">
		<LineStyle>
			<width>6.848647619047619</width>
			<color>FF0065f3</color>
		</LineStyle>
	</Style>
	<Style id="branch128_part89_style">
		<LineStyle>
			<width>6.861260317460317</width>
			<color>FF0065f3</color>
		</LineStyle>
	</Style>
	<Style id="branch128_part90_style">
		<LineStyle>
			<width>6.873873015873016</width>
			<color>FF0065f3</color>
		</LineStyle>
	</Style>
	<Style id="branch128_part91_style">
		<LineStyle>
			<width>6.8864857142857145</width>
			<color>FF0065f3</color>
		</LineStyle>
	</Style>
	<Style id="branch128_part92_style">
		<LineStyle>
			<width>6.899098412698413</width>
			<color>FF0065f3</color>
		</LineStyle>
	</Style>
	<Style id="branch128_part93_style">
		<LineStyle>
			<width>6.911711111111111</width>
			<color>FF0065f3</color>
		</LineStyle>
	</Style>
	<Style id="branch128_part94_style">
		<LineStyle>
			<width>6.924323809523809</width>
			<color>FF0065f3</color>
		</LineStyle>
	</Style>
	<Style id="branch128_part95_style">
		<LineStyle>
			<width>6.936936507936508</width>
			<color>FF0066f3</color>
		</LineStyle>
	</Style>
	<Style id="branch128_part96_style">
		<LineStyle>
			<width>6.949549206349206</width>
			<color>FF0066f3</color>
		</LineStyle>
	</Style>
	<Style id="branch128_part97_style">
		<LineStyle>
			<width>6.9621619047619046</width>
			<color>FF0066f3</color>
		</LineStyle>
	</Style>
	<Style id="branch128_part98_style">
		<LineStyle>
			<width>6.974774603174604</width>
			<color>FF0066f3</color>
		</LineStyle>
	</Style>
	<Style id="branch128_part99_style">
		<LineStyle>
			<width>6.987387301587302</width>
			<color>FF0066f3</color>
		</LineStyle>
	</Style>
	<Style id="branch128_part100_style">
		<LineStyle>
			<width>7.0</width>
			<color>FF0066f3</color>
		</LineStyle>
	</Style>
	<Style id="branch142_part1_style">
		<LineStyle>
			<width>6.507671428571428</width>
			<color>FF0056f3</color>
		</LineStyle>
	</Style>
	<Style id="branch142_part2_style">
		<LineStyle>
			<width>6.512644444444444</width>
			<color>FF0056f3</color>
		</LineStyle>
	</Style>
	<Style id="branch142_part3_style">
		<LineStyle>
			<width>6.51761746031746</width>
			<color>FF0056f3</color>
		</LineStyle>
	</Style>
	<Style id="branch142_part4_style">
		<LineStyle>
			<width>6.5225904761904765</width>
			<color>FF0056f3</color>
		</LineStyle>
	</Style>
	<Style id="branch142_part5_style">
		<LineStyle>
			<width>6.527563492063492</width>
			<color>FF0056f3</color>
		</LineStyle>
	</Style>
	<Style id="branch142_part6_style">
		<LineStyle>
			<width>6.532536507936507</width>
			<color>FF0057f3</color>
		</LineStyle>
	</Style>
	<Style id="branch142_part7_style">
		<LineStyle>
			<width>6.537509523809524</width>
			<color>FF0057f3</color>
		</LineStyle>
	</Style>
	<Style id="branch142_part8_style">
		<LineStyle>
			<width>6.54248253968254</width>
			<color>FF0057f3</color>
		</LineStyle>
	</Style>
	<Style id="branch142_part9_style">
		<LineStyle>
			<width>6.547455555555556</width>
			<color>FF0057f3</color>
		</LineStyle>
	</Style>
	<Style id="branch142_part10_style">
		<LineStyle>
			<width>6.552428571428571</width>
			<color>FF0057f3</color>
		</LineStyle>
	</Style>
	<Style id="branch142_part11_style">
		<LineStyle>
			<width>6.557401587301587</width>
			<color>FF0057f3</color>
		</LineStyle>
	</Style>
	<Style id="branch142_part12_style">
		<LineStyle>
			<width>6.562374603174603</width>
			<color>FF0057f3</color>
		</LineStyle>
	</Style>
	<Style id="branch142_part13_style">
		<LineStyle>
			<width>6.567347619047619</width>
			<color>FF0057f3</color>
		</LineStyle>
	</Style>
	<Style id="branch142_part14_style">
		<LineStyle>
			<width>6.572320634920635</width>
			<color>FF0057f3</color>
		</LineStyle>
	</Style>
	<Style id="branch142_part15_style">
		<LineStyle>
			<width>6.577293650793651</width>
			<color>FF0057f3</color>
		</LineStyle>
	</Style>
	<Style id="branch142_part16_style">
		<LineStyle>
			<width>6.5822666666666665</width>
			<color>FF0058f3</color>
		</LineStyle>
	</Style>
	<Style id="branch142_part17_style">
		<LineStyle>
			<width>6.587239682539683</width>
			<color>FF0058f3</color>
		</LineStyle>
	</Style>
	<Style id="branch142_part18_style">
		<LineStyle>
			<width>6.592212698412698</width>
			<color>FF0058f3</color>
		</LineStyle>
	</Style>
	<Style id="branch142_part19_style">
		<LineStyle>
			<width>6.597185714285715</width>
			<color>FF0058f3</color>
		</LineStyle>
	</Style>
	<Style id="branch142_part20_style">
		<LineStyle>
			<width>6.60215873015873</width>
			<color>FF0058f3</color>
		</LineStyle>
	</Style>
	<Style id="branch142_part21_style">
		<LineStyle>
			<width>6.6071317460317465</width>
			<color>FF0058f3</color>
		</LineStyle>
	</Style>
	<Style id="branch142_part22_style">
		<LineStyle>
			<width>6.612104761904762</width>
			<color>FF0058f3</color>
		</LineStyle>
	</Style>
	<Style id="branch142_part23_style">
		<LineStyle>
			<width>6.617077777777777</width>
			<color>FF0058f3</color>
		</LineStyle>
	</Style>
	<Style id="branch142_part24_style">
		<LineStyle>
			<width>6.622050793650794</width>
			<color>FF0058f3</color>
		</LineStyle>
	</Style>
	<Style id="branch142_part25_style">
		<LineStyle>
			<width>6.627023809523809</width>
			<color>FF0058f3</color>
		</LineStyle>
	</Style>
	<Style id="branch142_part26_style">
		<LineStyle>
			<width>6.631996825396826</width>
			<color>FF0058f3</color>
		</LineStyle>
	</Style>
	<Style id="branch142_part27_style">
		<LineStyle>
			<width>6.636969841269841</width>
			<color>FF0059f3</color>
		</LineStyle>
	</Style>
	<Style id="branch142_part28_style">
		<LineStyle>
			<width>6.641942857142857</width>
			<color>FF0059f3</color>
		</LineStyle>
	</Style>
	<Style id="branch142_part29_style">
		<LineStyle>
			<width>6.646915873015873</width>
			<color>FF0059f3</color>
		</LineStyle>
	</Style>
	<Style id="branch142_part30_style">
		<LineStyle>
			<width>6.651888888888889</width>
			<color>FF0059f3</color>
		</LineStyle>
	</Style>
	<Style id="branch142_part31_style">
		<LineStyle>
			<width>6.656861904761905</width>
			<color>FF0059f3</color>
		</LineStyle>
	</Style>
	<Style id="branch142_part32_style">
		<LineStyle>
			<width>6.661834920634921</width>
			<color>FF0059f3</color>
		</LineStyle>
	</Style>
	<Style id="branch142_part33_style">
		<LineStyle>
			<width>6.6668079365079365</width>
			<color>FF0059f3</color>
		</LineStyle>
	</Style>
	<Style id="branch142_part34_style">
		<LineStyle>
			<width>6.671780952380952</width>
			<color>FF0059f3</color>
		</LineStyle>
	</Style>
	<Style id="branch142_part35_style">
		<LineStyle>
			<width>6.676753968253968</width>
			<color>FF0059f3</color>
		</LineStyle>
	</Style>
	<Style id="branch142_part36_style">
		<LineStyle>
			<width>6.681726984126985</width>
			<color>FF0059f3</color>
		</LineStyle>
	</Style>
	<Style id="branch142_part37_style">
		<LineStyle>
			<width>6.6867</width>
			<color>FF0059f3</color>
		</LineStyle>
	</Style>
	<Style id="branch142_part38_style">
		<LineStyle>
			<width>6.6916730158730156</width>
			<color>FF005af3</color>
		</LineStyle>
	</Style>
	<Style id="branch142_part39_style">
		<LineStyle>
			<width>6.696646031746032</width>
			<color>FF005af3</color>
		</LineStyle>
	</Style>
	<Style id="branch142_part40_style">
		<LineStyle>
			<width>6.701619047619047</width>
			<color>FF005af3</color>
		</LineStyle>
	</Style>
	<Style id="branch142_part41_style">
		<LineStyle>
			<width>6.706592063492064</width>
			<color>FF005af3</color>
		</LineStyle>
	</Style>
	<Style id="branch142_part42_style">
		<LineStyle>
			<width>6.711565079365079</width>
			<color>FF005af3</color>
		</LineStyle>
	</Style>
	<Style id="branch142_part43_style">
		<LineStyle>
			<width>6.7165380952380955</width>
			<color>FF005af3</color>
		</LineStyle>
	</Style>
	<Style id="branch142_part44_style">
		<LineStyle>
			<width>6.721511111111111</width>
			<color>FF005af3</color>
		</LineStyle>
	</Style>
	<Style id="branch142_part45_style">
		<LineStyle>
			<width>6.7264841269841265</width>
			<color>FF005af3</color>
		</LineStyle>
	</Style>
	<Style id="branch142_part46_style">
		<LineStyle>
			<width>6.731457142857143</width>
			<color>FF005af3</color>
		</LineStyle>
	</Style>
	<Style id="branch142_part47_style">
		<LineStyle>
			<width>6.736430158730159</width>
			<color>FF005af3</color>
		</LineStyle>
	</Style>
	<Style id="branch142_part48_style">
		<LineStyle>
			<width>6.741403174603175</width>
			<color>FF005bf3</color>
		</LineStyle>
	</Style>
	<Style id="branch142_part49_style">
		<LineStyle>
			<width>6.74637619047619</width>
			<color>FF005bf3</color>
		</LineStyle>
	</Style>
	<Style id="branch142_part50_style">
		<LineStyle>
			<width>6.751349206349206</width>
			<color>FF005bf3</color>
		</LineStyle>
	</Style>
	<Style id="branch142_part51_style">
		<LineStyle>
			<width>6.756322222222222</width>
			<color>FF005bf3</color>
		</LineStyle>
	</Style>
	<Style id="branch142_part52_style">
		<LineStyle>
			<width>6.761295238095238</width>
			<color>FF005bf3</color>
		</LineStyle>
	</Style>
	<Style id="branch142_part53_style">
		<LineStyle>
			<width>6.766268253968254</width>
			<color>FF005bf3</color>
		</LineStyle>
	</Style>
	<Style id="branch142_part54_style">
		<LineStyle>
			<width>6.77124126984127</width>
			<color>FF005bf3</color>
		</LineStyle>
	</Style>
	<Style id="branch142_part55_style">
		<LineStyle>
			<width>6.7762142857142855</width>
			<color>FF005bf3</color>
		</LineStyle>
	</Style>
	<Style id="branch142_part56_style">
		<LineStyle>
			<width>6.781187301587301</width>
			<color>FF005bf3</color>
		</LineStyle>
	</Style>
	<Style id="branch142_part57_style">
		<LineStyle>
			<width>6.786160317460317</width>
			<color>FF005bf3</color>
		</LineStyle>
	</Style>
	<Style id="branch142_part58_style">
		<LineStyle>
			<width>6.791133333333334</width>
			<color>FF005bf3</color>
		</LineStyle>
	</Style>
	<Style id="branch142_part59_style">
		<LineStyle>
			<width>6.796106349206349</width>
			<color>FF005cf3</color>
		</LineStyle>
	</Style>
	<Style id="branch142_part60_style">
		<LineStyle>
			<width>6.801079365079365</width>
			<color>FF005cf3</color>
		</LineStyle>
	</Style>
	<Style id="branch142_part61_style">
		<LineStyle>
			<width>6.806052380952381</width>
			<color>FF005cf3</color>
		</LineStyle>
	</Style>
	<Style id="branch142_part62_style">
		<LineStyle>
			<width>6.811025396825396</width>
			<color>FF005cf3</color>
		</LineStyle>
	</Style>
	<Style id="branch142_part63_style">
		<LineStyle>
			<width>6.815998412698413</width>
			<color>FF005cf3</color>
		</LineStyle>
	</Style>
	<Style id="branch142_part64_style">
		<LineStyle>
			<width>6.820971428571428</width>
			<color>FF005cf3</color>
		</LineStyle>
	</Style>
	<Style id="branch142_part65_style">
		<LineStyle>
			<width>6.825944444444445</width>
			<color>FF005cf3</color>
		</LineStyle>
	</Style>
	<Style id="branch142_part66_style">
		<LineStyle>
			<width>6.83091746031746</width>
			<color>FF005cf3</color>
		</LineStyle>
	</Style>
	<Style id="branch142_part67_style">
		<LineStyle>
			<width>6.835890476190476</width>
			<color>FF005cf3</color>
		</LineStyle>
	</Style>
	<Style id="branch142_part68_style">
		<LineStyle>
			<width>6.840863492063492</width>
			<color>FF005cf3</color>
		</LineStyle>
	</Style>
	<Style id="branch142_part69_style">
		<LineStyle>
			<width>6.845836507936508</width>
			<color>FF005df3</color>
		</LineStyle>
	</Style>
	<Style id="branch142_part70_style">
		<LineStyle>
			<width>6.850809523809524</width>
			<color>FF005df3</color>
		</LineStyle>
	</Style>
	<Style id="branch142_part71_style">
		<LineStyle>
			<width>6.855782539682539</width>
			<color>FF005df3</color>
		</LineStyle>
	</Style>
	<Style id="branch142_part72_style">
		<LineStyle>
			<width>6.8607555555555555</width>
			<color>FF005df3</color>
		</LineStyle>
	</Style>
	<Style id="branch142_part73_style">
		<LineStyle>
			<width>6.865728571428571</width>
			<color>FF005df3</color>
		</LineStyle>
	</Style>
	<Style id="branch142_part74_style">
		<LineStyle>
			<width>6.870701587301587</width>
			<color>FF005df3</color>
		</LineStyle>
	</Style>
	<Style id="branch142_part75_style">
		<LineStyle>
			<width>6.875674603174604</width>
			<color>FF005df3</color>
		</LineStyle>
	</Style>
	<Style id="branch142_part76_style">
		<LineStyle>
			<width>6.880647619047619</width>
			<color>FF005df3</color>
		</LineStyle>
	</Style>
	<Style id="branch142_part77_style">
		<LineStyle>
			<width>6.885620634920635</width>
			<color>FF005df3</color>
		</LineStyle>
	</Style>
	<Style id="branch142_part78_style">
		<LineStyle>
			<width>6.890593650793651</width>
			<color>FF005df3</color>
		</LineStyle>
	</Style>
	<Style id="branch142_part79_style">
		<LineStyle>
			<width>6.895566666666666</width>
			<color>FF005df3</color>
		</LineStyle>
	</Style>
	<Style id="branch142_part80_style">
		<LineStyle>
			<width>6.900539682539683</width>
			<color>FF005ef3</color>
		</LineStyle>
	</Style>
	<Style id="branch142_part81_style">
		<LineStyle>
			<width>6.905512698412698</width>
			<color>FF005ef3</color>
		</LineStyle>
	</Style>
	<Style id="branch142_part82_style">
		<LineStyle>
			<width>6.910485714285715</width>
			<color>FF005ef3</color>
		</LineStyle>
	</Style>
	<Style id="branch142_part83_style">
		<LineStyle>
			<width>6.915458730158731</width>
			<color>FF005ef3</color>
		</LineStyle>
	</Style>
	<Style id="branch142_part84_style">
		<LineStyle>
			<width>6.9204317460317455</width>
			<color>FF005ef3</color>
		</LineStyle>
	</Style>
	<Style id="branch142_part85_style">
		<LineStyle>
			<width>6.925404761904762</width>
			<color>FF005ef3</color>
		</LineStyle>
	</Style>
	<Style id="branch142_part86_style">
		<LineStyle>
			<width>6.930377777777778</width>
			<color>FF005ef3</color>
		</LineStyle>
	</Style>
	<Style id="branch142_part87_style">
		<LineStyle>
			<width>6.935350793650794</width>
			<color>FF005ef3</color>
		</LineStyle>
	</Style>
	<Style id="branch142_part88_style">
		<LineStyle>
			<width>6.940323809523809</width>
			<color>FF005ef3</color>
		</LineStyle>
	</Style>
	<Style id="branch142_part89_style">
		<LineStyle>
			<width>6.9452968253968255</width>
			<color>FF005ef3</color>
		</LineStyle>
	</Style>
	<Style id="branch142_part90_style">
		<LineStyle>
			<width>6.950269841269842</width>
			<color>FF005ef3</color>
		</LineStyle>
	</Style>
	<Style id="branch142_part91_style">
		<LineStyle>
			<width>6.955242857142857</width>
			<color>FF005ff3</color>
		</LineStyle>
	</Style>
	<Style id="branch142_part92_style">
		<LineStyle>
			<width>6.960215873015873</width>
			<color>FF005ff3</color>
		</LineStyle>
	</Style>
	<Style id="branch142_part93_style">
		<LineStyle>
			<width>6.965188888888889</width>
			<color>FF005ff3</color>
		</LineStyle>
	</Style>
	<Style id="branch142_part94_style">
		<LineStyle>
			<width>6.9701619047619054</width>
			<color>FF005ff3</color>
		</LineStyle>
	</Style>
	<Style id="branch142_part95_style">
		<LineStyle>
			<width>6.97513492063492</width>
			<color>FF005ff3</color>
		</LineStyle>
	</Style>
	<Style id="branch142_part96_style">
		<LineStyle>
			<width>6.980107936507936</width>
			<color>FF005ff3</color>
		</LineStyle>
	</Style>
	<Style id="branch142_part97_style">
		<LineStyle>
			<width>6.985080952380953</width>
			<color>FF005ff3</color>
		</LineStyle>
	</Style>
	<Style id="branch142_part98_style">
		<LineStyle>
			<width>6.990053968253968</width>
			<color>FF005ff3</color>
		</LineStyle>
	</Style>
	<Style id="branch142_part99_style">
		<LineStyle>
			<width>6.995026984126984</width>
			<color>FF005ff3</color>
		</LineStyle>
	</Style>
	<Style id="branch142_part100_style">
		<LineStyle>
			<width>7.0</width>
			<color>FF005ff3</color>
		</LineStyle>
	</Style>
	<Style id="branch144_part1_style">
		<LineStyle>
			<width>4.535057142857143</width>
			<color>FF0056f3</color>
		</LineStyle>
	</Style>
	<Style id="branch144_part2_style">
		<LineStyle>
			<width>4.559955555555556</width>
			<color>FF0056f3</color>
		</LineStyle>
	</Style>
	<Style id="branch144_part3_style">
		<LineStyle>
			<width>4.584853968253968</width>
			<color>FF0057f3</color>
		</LineStyle>
	</Style>
	<Style id="branch144_part4_style">
		<LineStyle>
			<width>4.609752380952381</width>
			<color>FF0057f3</color>
		</LineStyle>
	</Style>
	<Style id="branch144_part5_style">
		<LineStyle>
			<width>4.634650793650794</width>
			<color>FF0057f3</color>
		</LineStyle>
	</Style>
	<Style id="branch144_part6_style">
		<LineStyle>
			<width>4.659549206349206</width>
			<color>FF0057f3</color>
		</LineStyle>
	</Style>
	<Style id="branch144_part7_style">
		<LineStyle>
			<width>4.684447619047619</width>
			<color>FF0058f3</color>
		</LineStyle>
	</Style>
	<Style id="branch144_part8_style">
		<LineStyle>
			<width>4.709346031746032</width>
			<color>FF0058f3</color>
		</LineStyle>
	</Style>
	<Style id="branch144_part9_style">
		<LineStyle>
			<width>4.734244444444444</width>
			<color>FF0058f3</color>
		</LineStyle>
	</Style>
	<Style id="branch144_part10_style">
		<LineStyle>
			<width>4.759142857142857</width>
			<color>FF0058f3</color>
		</LineStyle>
	</Style>
	<Style id="branch144_part11_style">
		<LineStyle>
			<width>4.7840412698412695</width>
			<color>FF0058f3</color>
		</LineStyle>
	</Style>
	<Style id="branch144_part12_style">
		<LineStyle>
			<width>4.808939682539683</width>
			<color>FF0059f3</color>
		</LineStyle>
	</Style>
	<Style id="branch144_part13_style">
		<LineStyle>
			<width>4.833838095238095</width>
			<color>FF0059f3</color>
		</LineStyle>
	</Style>
	<Style id="branch144_part14_style">
		<LineStyle>
			<width>4.8587365079365075</width>
			<color>FF0059f3</color>
		</LineStyle>
	</Style>
	<Style id="branch144_part15_style">
		<LineStyle>
			<width>4.883634920634921</width>
			<color>FF0059f3</color>
		</LineStyle>
	</Style>
	<Style id="branch144_part16_style">
		<LineStyle>
			<width>4.908533333333334</width>
			<color>FF0059f3</color>
		</LineStyle>
	</Style>
	<Style id="branch144_part17_style">
		<LineStyle>
			<width>4.933431746031746</width>
			<color>FF005af3</color>
		</LineStyle>
	</Style>
	<Style id="branch144_part18_style">
		<LineStyle>
			<width>4.958330158730158</width>
			<color>FF005af3</color>
		</LineStyle>
	</Style>
	<Style id="branch144_part19_style">
		<LineStyle>
			<width>4.983228571428572</width>
			<color>FF005af3</color>
		</LineStyle>
	</Style>
	<Style id="branch144_part20_style">
		<LineStyle>
			<width>5.008126984126984</width>
			<color>FF005af3</color>
		</LineStyle>
	</Style>
	<Style id="branch144_part21_style">
		<LineStyle>
			<width>5.033025396825397</width>
			<color>FF005bf3</color>
		</LineStyle>
	</Style>
	<Style id="branch144_part22_style">
		<LineStyle>
			<width>5.0579238095238095</width>
			<color>FF005bf3</color>
		</LineStyle>
	</Style>
	<Style id="branch144_part23_style">
		<LineStyle>
			<width>5.082822222222222</width>
			<color>FF005bf3</color>
		</LineStyle>
	</Style>
	<Style id="branch144_part24_style">
		<LineStyle>
			<width>5.107720634920635</width>
			<color>FF005bf3</color>
		</LineStyle>
	</Style>
	<Style id="branch144_part25_style">
		<LineStyle>
			<width>5.132619047619047</width>
			<color>FF005bf3</color>
		</LineStyle>
	</Style>
	<Style id="branch144_part26_style">
		<LineStyle>
			<width>5.157517460317461</width>
			<color>FF005cf3</color>
		</LineStyle>
	</Style>
	<Style id="branch144_part27_style">
		<LineStyle>
			<width>5.182415873015874</width>
			<color>FF005cf3</color>
		</LineStyle>
	</Style>
	<Style id="branch144_part28_style">
		<LineStyle>
			<width>5.207314285714285</width>
			<color>FF005cf3</color>
		</LineStyle>
	</Style>
	<Style id="branch144_part29_style">
		<LineStyle>
			<width>5.232212698412699</width>
			<color>FF005cf3</color>
		</LineStyle>
	</Style>
	<Style id="branch144_part30_style">
		<LineStyle>
			<width>5.2571111111111115</width>
			<color>FF005cf3</color>
		</LineStyle>
	</Style>
	<Style id="branch144_part31_style">
		<LineStyle>
			<width>5.282009523809524</width>
			<color>FF005df3</color>
		</LineStyle>
	</Style>
	<Style id="branch144_part32_style">
		<LineStyle>
			<width>5.306907936507937</width>
			<color>FF005df3</color>
		</LineStyle>
	</Style>
	<Style id="branch144_part33_style">
		<LineStyle>
			<width>5.331806349206349</width>
			<color>FF005df3</color>
		</LineStyle>
	</Style>
	<Style id="branch144_part34_style">
		<LineStyle>
			<width>5.356704761904762</width>
			<color>FF005df3</color>
		</LineStyle>
	</Style>
	<Style id="branch144_part35_style">
		<LineStyle>
			<width>5.381603174603175</width>
			<color>FF005ef3</color>
		</LineStyle>
	</Style>
	<Style id="branch144_part36_style">
		<LineStyle>
			<width>5.406501587301587</width>
			<color>FF005ef3</color>
		</LineStyle>
	</Style>
	<Style id="branch144_part37_style">
		<LineStyle>
			<width>5.4314</width>
			<color>FF005ef3</color>
		</LineStyle>
	</Style>
	<Style id="branch144_part38_style">
		<LineStyle>
			<width>5.456298412698413</width>
			<color>FF005ef3</color>
		</LineStyle>
	</Style>
	<Style id="branch144_part39_style">
		<LineStyle>
			<width>5.481196825396825</width>
			<color>FF005ef3</color>
		</LineStyle>
	</Style>
	<Style id="branch144_part40_style">
		<LineStyle>
			<width>5.506095238095238</width>
			<color>FF005ff3</color>
		</LineStyle>
	</Style>
	<Style id="branch144_part41_style">
		<LineStyle>
			<width>5.530993650793651</width>
			<color>FF005ff3</color>
		</LineStyle>
	</Style>
	<Style id="branch144_part42_style">
		<LineStyle>
			<width>5.555892063492063</width>
			<color>FF005ff3</color>
		</LineStyle>
	</Style>
	<Style id="branch144_part43_style">
		<LineStyle>
			<width>5.580790476190476</width>
			<color>FF005ff3</color>
		</LineStyle>
	</Style>
	<Style id="branch144_part44_style">
		<LineStyle>
			<width>5.6056888888888885</width>
			<color>FF005ff3</color>
		</LineStyle>
	</Style>
	<Style id="branch144_part45_style">
		<LineStyle>
			<width>5.630587301587301</width>
			<color>FF0060f3</color>
		</LineStyle>
	</Style>
	<Style id="branch144_part46_style">
		<LineStyle>
			<width>5.655485714285715</width>
			<color>FF0060f3</color>
		</LineStyle>
	</Style>
	<Style id="branch144_part47_style">
		<LineStyle>
			<width>5.680384126984126</width>
			<color>FF0060f3</color>
		</LineStyle>
	</Style>
	<Style id="branch144_part48_style">
		<LineStyle>
			<width>5.705282539682539</width>
			<color>FF0060f3</color>
		</LineStyle>
	</Style>
	<Style id="branch144_part49_style">
		<LineStyle>
			<width>5.730180952380953</width>
			<color>FF0061f3</color>
		</LineStyle>
	</Style>
	<Style id="branch144_part50_style">
		<LineStyle>
			<width>5.755079365079365</width>
			<color>FF0061f3</color>
		</LineStyle>
	</Style>
	<Style id="branch144_part51_style">
		<LineStyle>
			<width>5.779977777777778</width>
			<color>FF0061f3</color>
		</LineStyle>
	</Style>
	<Style id="branch144_part52_style">
		<LineStyle>
			<width>5.8048761904761905</width>
			<color>FF0061f3</color>
		</LineStyle>
	</Style>
	<Style id="branch144_part53_style">
		<LineStyle>
			<width>5.829774603174602</width>
			<color>FF0061f3</color>
		</LineStyle>
	</Style>
	<Style id="branch144_part54_style">
		<LineStyle>
			<width>5.854673015873016</width>
			<color>FF0062f3</color>
		</LineStyle>
	</Style>
	<Style id="branch144_part55_style">
		<LineStyle>
			<width>5.879571428571429</width>
			<color>FF0062f3</color>
		</LineStyle>
	</Style>
	<Style id="branch144_part56_style">
		<LineStyle>
			<width>5.904469841269841</width>
			<color>FF0062f3</color>
		</LineStyle>
	</Style>
	<Style id="branch144_part57_style">
		<LineStyle>
			<width>5.929368253968254</width>
			<color>FF0062f3</color>
		</LineStyle>
	</Style>
	<Style id="branch144_part58_style">
		<LineStyle>
			<width>5.954266666666666</width>
			<color>FF0062f3</color>
		</LineStyle>
	</Style>
	<Style id="branch144_part59_style">
		<LineStyle>
			<width>5.979165079365079</width>
			<color>FF0063f3</color>
		</LineStyle>
	</Style>
	<Style id="branch144_part60_style">
		<LineStyle>
			<width>6.0040634920634925</width>
			<color>FF0063f3</color>
		</LineStyle>
	</Style>
	<Style id="branch144_part61_style">
		<LineStyle>
			<width>6.028961904761904</width>
			<color>FF0063f3</color>
		</LineStyle>
	</Style>
	<Style id="branch144_part62_style">
		<LineStyle>
			<width>6.053860317460317</width>
			<color>FF0063f3</color>
		</LineStyle>
	</Style>
	<Style id="branch144_part63_style">
		<LineStyle>
			<width>6.0787587301587305</width>
			<color>FF0064f3</color>
		</LineStyle>
	</Style>
	<Style id="branch144_part64_style">
		<LineStyle>
			<width>6.103657142857143</width>
			<color>FF0064f3</color>
		</LineStyle>
	</Style>
	<Style id="branch144_part65_style">
		<LineStyle>
			<width>6.128555555555556</width>
			<color>FF0064f3</color>
		</LineStyle>
	</Style>
	<Style id="branch144_part66_style">
		<LineStyle>
			<width>6.153453968253968</width>
			<color>FF0064f3</color>
		</LineStyle>
	</Style>
	<Style id="branch144_part67_style">
		<LineStyle>
			<width>6.178352380952381</width>
			<color>FF0064f3</color>
		</LineStyle>
	</Style>
	<Style id="branch144_part68_style">
		<LineStyle>
			<width>6.203250793650794</width>
			<color>FF0065f3</color>
		</LineStyle>
	</Style>
	<Style id="branch144_part69_style">
		<LineStyle>
			<width>6.228149206349206</width>
			<color>FF0065f3</color>
		</LineStyle>
	</Style>
	<Style id="branch144_part70_style">
		<LineStyle>
			<width>6.253047619047619</width>
			<color>FF0065f3</color>
		</LineStyle>
	</Style>
	<Style id="branch144_part71_style">
		<LineStyle>
			<width>6.277946031746032</width>
			<color>FF0065f3</color>
		</LineStyle>
	</Style>
	<Style id="branch144_part72_style">
		<LineStyle>
			<width>6.302844444444444</width>
			<color>FF0065f3</color>
		</LineStyle>
	</Style>
	<Style id="branch144_part73_style">
		<LineStyle>
			<width>6.327742857142857</width>
			<color>FF0066f3</color>
		</LineStyle>
	</Style>
	<Style id="branch144_part74_style">
		<LineStyle>
			<width>6.3526412698412695</width>
			<color>FF0066f3</color>
		</LineStyle>
	</Style>
	<Style id="branch144_part75_style">
		<LineStyle>
			<width>6.377539682539683</width>
			<color>FF0066f3</color>
		</LineStyle>
	</Style>
	<Style id="branch144_part76_style">
		<LineStyle>
			<width>6.402438095238095</width>
			<color>FF0066f3</color>
		</LineStyle>
	</Style>
	<Style id="branch144_part77_style">
		<LineStyle>
			<width>6.4273365079365075</width>
			<color>FF0067f3</color>
		</LineStyle>
	</Style>
	<Style id="branch144_part78_style">
		<LineStyle>
			<width>6.45223492063492</width>
			<color>FF0067f3</color>
		</LineStyle>
	</Style>
	<Style id="branch144_part79_style">
		<LineStyle>
			<width>6.477133333333333</width>
			<color>FF0067f3</color>
		</LineStyle>
	</Style>
	<Style id="branch144_part80_style">
		<LineStyle>
			<width>6.502031746031746</width>
			<color>FF0067f3</color>
		</LineStyle>
	</Style>
	<Style id="branch144_part81_style">
		<LineStyle>
			<width>6.526930158730159</width>
			<color>FF0067f3</color>
		</LineStyle>
	</Style>
	<Style id="branch144_part82_style">
		<LineStyle>
			<width>6.551828571428571</width>
			<color>FF0068f3</color>
		</LineStyle>
	</Style>
	<Style id="branch144_part83_style">
		<LineStyle>
			<width>6.576726984126984</width>
			<color>FF0068f3</color>
		</LineStyle>
	</Style>
	<Style id="branch144_part84_style">
		<LineStyle>
			<width>6.601625396825397</width>
			<color>FF0068f3</color>
		</LineStyle>
	</Style>
	<Style id="branch144_part85_style">
		<LineStyle>
			<width>6.6265238095238095</width>
			<color>FF0068f3</color>
		</LineStyle>
	</Style>
	<Style id="branch144_part86_style">
		<LineStyle>
			<width>6.651422222222222</width>
			<color>FF0068f3</color>
		</LineStyle>
	</Style>
	<Style id="branch144_part87_style">
		<LineStyle>
			<width>6.676320634920635</width>
			<color>FF0069f3</color>
		</LineStyle>
	</Style>
	<Style id="branch144_part88_style">
		<LineStyle>
			<width>6.701219047619047</width>
			<color>FF0069f3</color>
		</LineStyle>
	</Style>
	<Style id="branch144_part89_style">
		<LineStyle>
			<width>6.726117460317461</width>
			<color>FF0069f3</color>
		</LineStyle>
	</Style>
	<Style id="branch144_part90_style">
		<LineStyle>
			<width>6.751015873015873</width>
			<color>FF0069f3</color>
		</LineStyle>
	</Style>
	<Style id="branch144_part91_style">
		<LineStyle>
			<width>6.775914285714285</width>
			<color>FF006af3</color>
		</LineStyle>
	</Style>
	<Style id="branch144_part92_style">
		<LineStyle>
			<width>6.800812698412699</width>
			<color>FF006af3</color>
		</LineStyle>
	</Style>
	<Style id="branch144_part93_style">
		<LineStyle>
			<width>6.825711111111111</width>
			<color>FF006af3</color>
		</LineStyle>
	</Style>
	<Style id="branch144_part94_style">
		<LineStyle>
			<width>6.850609523809524</width>
			<color>FF006af3</color>
		</LineStyle>
	</Style>
	<Style id="branch144_part95_style">
		<LineStyle>
			<width>6.875507936507936</width>
			<color>FF006af3</color>
		</LineStyle>
	</Style>
	<Style id="branch144_part96_style">
		<LineStyle>
			<width>6.9004063492063485</width>
			<color>FF006bf3</color>
		</LineStyle>
	</Style>
	<Style id="branch144_part97_style">
		<LineStyle>
			<width>6.925304761904762</width>
			<color>FF006bf3</color>
		</LineStyle>
	</Style>
	<Style id="branch144_part98_style">
		<LineStyle>
			<width>6.950203174603175</width>
			<color>FF006bf3</color>
		</LineStyle>
	</Style>
	<Style id="branch144_part99_style">
		<LineStyle>
			<width>6.975101587301587</width>
			<color>FF006bf3</color>
		</LineStyle>
	</Style>
	<Style id="branch144_part100_style">
		<LineStyle>
			<width>7.0</width>
			<color>FF006bf3</color>
		</LineStyle>
	</Style>
	<Style id="branch146_part1_style">
		<LineStyle>
			<width>5.018213802435724</width>
			<color>FF0056f3</color>
		</LineStyle>
	</Style>
	<Style id="branch146_part2_style">
		<LineStyle>
			<width>5.038231844835363</width>
			<color>FF0057f3</color>
		</LineStyle>
	</Style>
	<Style id="branch146_part3_style">
		<LineStyle>
			<width>5.058249887235002</width>
			<color>FF0057f3</color>
		</LineStyle>
	</Style>
	<Style id="branch146_part4_style">
		<LineStyle>
			<width>5.078267929634642</width>
			<color>FF0057f3</color>
		</LineStyle>
	</Style>
	<Style id="branch146_part5_style">
		<LineStyle>
			<width>5.09828597203428</width>
			<color>FF0057f3</color>
		</LineStyle>
	</Style>
	<Style id="branch146_part6_style">
		<LineStyle>
			<width>5.118304014433919</width>
			<color>FF0058f3</color>
		</LineStyle>
	</Style>
	<Style id="branch146_part7_style">
		<LineStyle>
			<width>5.138322056833559</width>
			<color>FF0058f3</color>
		</LineStyle>
	</Style>
	<Style id="branch146_part8_style">
		<LineStyle>
			<width>5.158340099233198</width>
			<color>FF0058f3</color>
		</LineStyle>
	</Style>
	<Style id="branch146_part9_style">
		<LineStyle>
			<width>5.178358141632837</width>
			<color>FF0058f3</color>
		</LineStyle>
	</Style>
	<Style id="branch146_part10_style">
		<LineStyle>
			<width>5.198376184032476</width>
			<color>FF0059f3</color>
		</LineStyle>
	</Style>
	<Style id="branch146_part11_style">
		<LineStyle>
			<width>5.218394226432116</width>
			<color>FF0059f3</color>
		</LineStyle>
	</Style>
	<Style id="branch146_part12_style">
		<LineStyle>
			<width>5.2384122688317545</width>
			<color>FF0059f3</color>
		</LineStyle>
	</Style>
	<Style id="branch146_part13_style">
		<LineStyle>
			<width>5.258430311231394</width>
			<color>FF0059f3</color>
		</LineStyle>
	</Style>
	<Style id="branch146_part14_style">
		<LineStyle>
			<width>5.278448353631033</width>
			<color>FF005af3</color>
		</LineStyle>
	</Style>
	<Style id="branch146_part15_style">
		<LineStyle>
			<width>5.298466396030673</width>
			<color>FF005af3</color>
		</LineStyle>
	</Style>
	<Style id="branch146_part16_style">
		<LineStyle>
			<width>5.318484438430311</width>
			<color>FF005af3</color>
		</LineStyle>
	</Style>
	<Style id="branch146_part17_style">
		<LineStyle>
			<width>5.33850248082995</width>
			<color>FF005af3</color>
		</LineStyle>
	</Style>
	<Style id="branch146_part18_style">
		<LineStyle>
			<width>5.35852052322959</width>
			<color>FF005bf3</color>
		</LineStyle>
	</Style>
	<Style id="branch146_part19_style">
		<LineStyle>
			<width>5.378538565629229</width>
			<color>FF005bf3</color>
		</LineStyle>
	</Style>
	<Style id="branch146_part20_style">
		<LineStyle>
			<width>5.398556608028867</width>
			<color>FF005bf3</color>
		</LineStyle>
	</Style>
	<Style id="branch146_part21_style">
		<LineStyle>
			<width>5.418574650428507</width>
			<color>FF005bf3</color>
		</LineStyle>
	</Style>
	<Style id="branch146_part22_style">
		<LineStyle>
			<width>5.438592692828147</width>
			<color>FF005cf3</color>
		</LineStyle>
	</Style>
	<Style id="branch146_part23_style">
		<LineStyle>
			<width>5.458610735227785</width>
			<color>FF005cf3</color>
		</LineStyle>
	</Style>
	<Style id="branch146_part24_style">
		<LineStyle>
			<width>5.478628777627424</width>
			<color>FF005cf3</color>
		</LineStyle>
	</Style>
	<Style id="branch146_part25_style">
		<LineStyle>
			<width>5.498646820027064</width>
			<color>FF005df3</color>
		</LineStyle>
	</Style>
	<Style id="branch146_part26_style">
		<LineStyle>
			<width>5.518664862426703</width>
			<color>FF005df3</color>
		</LineStyle>
	</Style>
	<Style id="branch146_part27_style">
		<LineStyle>
			<width>5.5386829048263415</width>
			<color>FF005df3</color>
		</LineStyle>
	</Style>
	<Style id="branch146_part28_style">
		<LineStyle>
			<width>5.558700947225981</width>
			<color>FF005df3</color>
		</LineStyle>
	</Style>
	<Style id="branch146_part29_style">
		<LineStyle>
			<width>5.57871898962562</width>
			<color>FF005ef3</color>
		</LineStyle>
	</Style>
	<Style id="branch146_part30_style">
		<LineStyle>
			<width>5.598737032025259</width>
			<color>FF005ef3</color>
		</LineStyle>
	</Style>
	<Style id="branch146_part31_style">
		<LineStyle>
			<width>5.618755074424898</width>
			<color>FF005ef3</color>
		</LineStyle>
	</Style>
	<Style id="branch146_part32_style">
		<LineStyle>
			<width>5.638773116824537</width>
			<color>FF005ef3</color>
		</LineStyle>
	</Style>
	<Style id="branch146_part33_style">
		<LineStyle>
			<width>5.658791159224177</width>
			<color>FF005ff3</color>
		</LineStyle>
	</Style>
	<Style id="branch146_part34_style">
		<LineStyle>
			<width>5.678809201623816</width>
			<color>FF005ff3</color>
		</LineStyle>
	</Style>
	<Style id="branch146_part35_style">
		<LineStyle>
			<width>5.698827244023455</width>
			<color>FF005ff3</color>
		</LineStyle>
	</Style>
	<Style id="branch146_part36_style">
		<LineStyle>
			<width>5.718845286423094</width>
			<color>FF005ff3</color>
		</LineStyle>
	</Style>
	<Style id="branch146_part37_style">
		<LineStyle>
			<width>5.738863328822734</width>
			<color>FF0060f3</color>
		</LineStyle>
	</Style>
	<Style id="branch146_part38_style">
		<LineStyle>
			<width>5.7588813712223725</width>
			<color>FF0060f3</color>
		</LineStyle>
	</Style>
	<Style id="branch146_part39_style">
		<LineStyle>
			<width>5.778899413622012</width>
			<color>FF0060f3</color>
		</LineStyle>
	</Style>
	<Style id="branch146_part40_style">
		<LineStyle>
			<width>5.798917456021651</width>
			<color>FF0060f3</color>
		</LineStyle>
	</Style>
	<Style id="branch146_part41_style">
		<LineStyle>
			<width>5.81893549842129</width>
			<color>FF0061f3</color>
		</LineStyle>
	</Style>
	<Style id="branch146_part42_style">
		<LineStyle>
			<width>5.838953540820929</width>
			<color>FF0061f3</color>
		</LineStyle>
	</Style>
	<Style id="branch146_part43_style">
		<LineStyle>
			<width>5.858971583220568</width>
			<color>FF0061f3</color>
		</LineStyle>
	</Style>
	<Style id="branch146_part44_style">
		<LineStyle>
			<width>5.878989625620207</width>
			<color>FF0061f3</color>
		</LineStyle>
	</Style>
	<Style id="branch146_part45_style">
		<LineStyle>
			<width>5.899007668019847</width>
			<color>FF0062f3</color>
		</LineStyle>
	</Style>
	<Style id="branch146_part46_style">
		<LineStyle>
			<width>5.919025710419486</width>
			<color>FF0062f3</color>
		</LineStyle>
	</Style>
	<Style id="branch146_part47_style">
		<LineStyle>
			<width>5.939043752819124</width>
			<color>FF0062f3</color>
		</LineStyle>
	</Style>
	<Style id="branch146_part48_style">
		<LineStyle>
			<width>5.959061795218764</width>
			<color>FF0063f3</color>
		</LineStyle>
	</Style>
	<Style id="branch146_part49_style">
		<LineStyle>
			<width>5.979079837618404</width>
			<color>FF0063f3</color>
		</LineStyle>
	</Style>
	<Style id="branch146_part50_style">
		<LineStyle>
			<width>5.999097880018042</width>
			<color>FF0063f3</color>
		</LineStyle>
	</Style>
	<Style id="branch146_part51_style">
		<LineStyle>
			<width>6.019115922417681</width>
			<color>FF0063f3</color>
		</LineStyle>
	</Style>
	<Style id="branch146_part52_style">
		<LineStyle>
			<width>6.039133964817321</width>
			<color>FF0064f3</color>
		</LineStyle>
	</Style>
	<Style id="branch146_part53_style">
		<LineStyle>
			<width>6.05915200721696</width>
			<color>FF0064f3</color>
		</LineStyle>
	</Style>
	<Style id="branch146_part54_style">
		<LineStyle>
			<width>6.079170049616599</width>
			<color>FF0064f3</color>
		</LineStyle>
	</Style>
	<Style id="branch146_part55_style">
		<LineStyle>
			<width>6.099188092016238</width>
			<color>FF0064f3</color>
		</LineStyle>
	</Style>
	<Style id="branch146_part56_style">
		<LineStyle>
			<width>6.119206134415877</width>
			<color>FF0065f3</color>
		</LineStyle>
	</Style>
	<Style id="branch146_part57_style">
		<LineStyle>
			<width>6.1392241768155165</width>
			<color>FF0065f3</color>
		</LineStyle>
	</Style>
	<Style id="branch146_part58_style">
		<LineStyle>
			<width>6.159242219215155</width>
			<color>FF0065f3</color>
		</LineStyle>
	</Style>
	<Style id="branch146_part59_style">
		<LineStyle>
			<width>6.179260261614795</width>
			<color>FF0065f3</color>
		</LineStyle>
	</Style>
	<Style id="branch146_part60_style">
		<LineStyle>
			<width>6.199278304014434</width>
			<color>FF0066f3</color>
		</LineStyle>
	</Style>
	<Style id="branch146_part61_style">
		<LineStyle>
			<width>6.219296346414073</width>
			<color>FF0066f3</color>
		</LineStyle>
	</Style>
	<Style id="branch146_part62_style">
		<LineStyle>
			<width>6.239314388813712</width>
			<color>FF0066f3</color>
		</LineStyle>
	</Style>
	<Style id="branch146_part63_style">
		<LineStyle>
			<width>6.259332431213352</width>
			<color>FF0066f3</color>
		</LineStyle>
	</Style>
	<Style id="branch146_part64_style">
		<LineStyle>
			<width>6.279350473612991</width>
			<color>FF0067f3</color>
		</LineStyle>
	</Style>
	<Style id="branch146_part65_style">
		<LineStyle>
			<width>6.299368516012629</width>
			<color>FF0067f3</color>
		</LineStyle>
	</Style>
	<Style id="branch146_part66_style">
		<LineStyle>
			<width>6.319386558412269</width>
			<color>FF0067f3</color>
		</LineStyle>
	</Style>
	<Style id="branch146_part67_style">
		<LineStyle>
			<width>6.339404600811908</width>
			<color>FF0067f3</color>
		</LineStyle>
	</Style>
	<Style id="branch146_part68_style">
		<LineStyle>
			<width>6.359422643211547</width>
			<color>FF0068f3</color>
		</LineStyle>
	</Style>
	<Style id="branch146_part69_style">
		<LineStyle>
			<width>6.379440685611186</width>
			<color>FF0068f3</color>
		</LineStyle>
	</Style>
	<Style id="branch146_part70_style">
		<LineStyle>
			<width>6.399458728010826</width>
			<color>FF0068f3</color>
		</LineStyle>
	</Style>
	<Style id="branch146_part71_style">
		<LineStyle>
			<width>6.419476770410464</width>
			<color>FF0069f3</color>
		</LineStyle>
	</Style>
	<Style id="branch146_part72_style">
		<LineStyle>
			<width>6.439494812810104</width>
			<color>FF0069f3</color>
		</LineStyle>
	</Style>
	<Style id="branch146_part73_style">
		<LineStyle>
			<width>6.459512855209743</width>
			<color>FF0069f3</color>
		</LineStyle>
	</Style>
	<Style id="branch146_part74_style">
		<LineStyle>
			<width>6.479530897609382</width>
			<color>FF0069f3</color>
		</LineStyle>
	</Style>
	<Style id="branch146_part75_style">
		<LineStyle>
			<width>6.499548940009022</width>
			<color>FF006af3</color>
		</LineStyle>
	</Style>
	<Style id="branch146_part76_style">
		<LineStyle>
			<width>6.51956698240866</width>
			<color>FF006af3</color>
		</LineStyle>
	</Style>
	<Style id="branch146_part77_style">
		<LineStyle>
			<width>6.539585024808299</width>
			<color>FF006af3</color>
		</LineStyle>
	</Style>
	<Style id="branch146_part78_style">
		<LineStyle>
			<width>6.559603067207939</width>
			<color>FF006af3</color>
		</LineStyle>
	</Style>
	<Style id="branch146_part79_style">
		<LineStyle>
			<width>6.579621109607578</width>
			<color>FF006bf3</color>
		</LineStyle>
	</Style>
	<Style id="branch146_part80_style">
		<LineStyle>
			<width>6.599639152007217</width>
			<color>FF006bf3</color>
		</LineStyle>
	</Style>
	<Style id="branch146_part81_style">
		<LineStyle>
			<width>6.619657194406857</width>
			<color>FF006bf3</color>
		</LineStyle>
	</Style>
	<Style id="branch146_part82_style">
		<LineStyle>
			<width>6.639675236806495</width>
			<color>FF006bf3</color>
		</LineStyle>
	</Style>
	<Style id="branch146_part83_style">
		<LineStyle>
			<width>6.6596932792061345</width>
			<color>FF006cf3</color>
		</LineStyle>
	</Style>
	<Style id="branch146_part84_style">
		<LineStyle>
			<width>6.679711321605774</width>
			<color>FF006cf3</color>
		</LineStyle>
	</Style>
	<Style id="branch146_part85_style">
		<LineStyle>
			<width>6.699729364005413</width>
			<color>FF006cf3</color>
		</LineStyle>
	</Style>
	<Style id="branch146_part86_style">
		<LineStyle>
			<width>6.719747406405052</width>
			<color>FF006cf3</color>
		</LineStyle>
	</Style>
	<Style id="branch146_part87_style">
		<LineStyle>
			<width>6.739765448804691</width>
			<color>FF006df3</color>
		</LineStyle>
	</Style>
	<Style id="branch146_part88_style">
		<LineStyle>
			<width>6.75978349120433</width>
			<color>FF006df3</color>
		</LineStyle>
	</Style>
	<Style id="branch146_part89_style">
		<LineStyle>
			<width>6.77980153360397</width>
			<color>FF006df3</color>
		</LineStyle>
	</Style>
	<Style id="branch146_part90_style">
		<LineStyle>
			<width>6.799819576003609</width>
			<color>FF006df3</color>
		</LineStyle>
	</Style>
	<Style id="branch146_part91_style">
		<LineStyle>
			<width>6.819837618403247</width>
			<color>FF006ef3</color>
		</LineStyle>
	</Style>
	<Style id="branch146_part92_style">
		<LineStyle>
			<width>6.839855660802887</width>
			<color>FF006ef3</color>
		</LineStyle>
	</Style>
	<Style id="branch146_part93_style">
		<LineStyle>
			<width>6.859873703202526</width>
			<color>FF006ef3</color>
		</LineStyle>
	</Style>
	<Style id="branch146_part94_style">
		<LineStyle>
			<width>6.8798917456021655</width>
			<color>FF006ff3</color>
		</LineStyle>
	</Style>
	<Style id="branch146_part95_style">
		<LineStyle>
			<width>6.899909788001804</width>
			<color>FF006ff3</color>
		</LineStyle>
	</Style>
	<Style id="branch146_part96_style">
		<LineStyle>
			<width>6.919927830401444</width>
			<color>FF006ff3</color>
		</LineStyle>
	</Style>
	<Style id="branch146_part97_style">
		<LineStyle>
			<width>6.939945872801083</width>
			<color>FF006ff3</color>
		</LineStyle>
	</Style>
	<Style id="branch146_part98_style">
		<LineStyle>
			<width>6.9599639152007216</width>
			<color>FF0070f3</color>
		</LineStyle>
	</Style>
	<Style id="branch146_part99_style">
		<LineStyle>
			<width>6.979981957600361</width>
			<color>FF0070f3</color>
		</LineStyle>
	</Style>
	<Style id="branch146_part100_style">
		<LineStyle>
			<width>7.0</width>
			<color>FF0070f3</color>
		</LineStyle>
	</Style>
	<Style id="branch153_part1_style">
		<LineStyle>
			<width>4.446486806996739</width>
			<color>FF0056f3</color>
		</LineStyle>
	</Style>
	<Style id="branch153_part2_style">
		<LineStyle>
			<width>4.472279869552327</width>
			<color>FF0056f3</color>
		</LineStyle>
	</Style>
	<Style id="branch153_part3_style">
		<LineStyle>
			<width>4.498072932107916</width>
			<color>FF0057f3</color>
		</LineStyle>
	</Style>
	<Style id="branch153_part4_style">
		<LineStyle>
			<width>4.523865994663504</width>
			<color>FF0057f3</color>
		</LineStyle>
	</Style>
	<Style id="branch153_part5_style">
		<LineStyle>
			<width>4.549659057219093</width>
			<color>FF0057f3</color>
		</LineStyle>
	</Style>
	<Style id="branch153_part6_style">
		<LineStyle>
			<width>4.575452119774681</width>
			<color>FF0057f3</color>
		</LineStyle>
	</Style>
	<Style id="branch153_part7_style">
		<LineStyle>
			<width>4.60124518233027</width>
			<color>FF0058f3</color>
		</LineStyle>
	</Style>
	<Style id="branch153_part8_style">
		<LineStyle>
			<width>4.627038244885858</width>
			<color>FF0058f3</color>
		</LineStyle>
	</Style>
	<Style id="branch153_part9_style">
		<LineStyle>
			<width>4.6528313074414465</width>
			<color>FF0058f3</color>
		</LineStyle>
	</Style>
	<Style id="branch153_part10_style">
		<LineStyle>
			<width>4.678624369997035</width>
			<color>FF0058f3</color>
		</LineStyle>
	</Style>
	<Style id="branch153_part11_style">
		<LineStyle>
			<width>4.704417432552624</width>
			<color>FF0059f3</color>
		</LineStyle>
	</Style>
	<Style id="branch153_part12_style">
		<LineStyle>
			<width>4.730210495108212</width>
			<color>FF0059f3</color>
		</LineStyle>
	</Style>
	<Style id="branch153_part13_style">
		<LineStyle>
			<width>4.756003557663801</width>
			<color>FF0059f3</color>
		</LineStyle>
	</Style>
	<Style id="branch153_part14_style">
		<LineStyle>
			<width>4.78179662021939</width>
			<color>FF0059f3</color>
		</LineStyle>
	</Style>
	<Style id="branch153_part15_style">
		<LineStyle>
			<width>4.807589682774978</width>
			<color>FF0059f3</color>
		</LineStyle>
	</Style>
	<Style id="branch153_part16_style">
		<LineStyle>
			<width>4.8333827453305656</width>
			<color>FF005af3</color>
		</LineStyle>
	</Style>
	<Style id="branch153_part17_style">
		<LineStyle>
			<width>4.859175807886155</width>
			<color>FF005af3</color>
		</LineStyle>
	</Style>
	<Style id="branch153_part18_style">
		<LineStyle>
			<width>4.884968870441743</width>
			<color>FF005af3</color>
		</LineStyle>
	</Style>
	<Style id="branch153_part19_style">
		<LineStyle>
			<width>4.910761932997332</width>
			<color>FF005af3</color>
		</LineStyle>
	</Style>
	<Style id="branch153_part20_style">
		<LineStyle>
			<width>4.93655499555292</width>
			<color>FF005bf3</color>
		</LineStyle>
	</Style>
	<Style id="branch153_part21_style">
		<LineStyle>
			<width>4.962348058108509</width>
			<color>FF005bf3</color>
		</LineStyle>
	</Style>
	<Style id="branch153_part22_style">
		<LineStyle>
			<width>4.988141120664097</width>
			<color>FF005bf3</color>
		</LineStyle>
	</Style>
	<Style id="branch153_part23_style">
		<LineStyle>
			<width>5.0139341832196855</width>
			<color>FF005bf3</color>
		</LineStyle>
	</Style>
	<Style id="branch153_part24_style">
		<LineStyle>
			<width>5.039727245775275</width>
			<color>FF005bf3</color>
		</LineStyle>
	</Style>
	<Style id="branch153_part25_style">
		<LineStyle>
			<width>5.065520308330862</width>
			<color>FF005cf3</color>
		</LineStyle>
	</Style>
	<Style id="branch153_part26_style">
		<LineStyle>
			<width>5.091313370886451</width>
			<color>FF005cf3</color>
		</LineStyle>
	</Style>
	<Style id="branch153_part27_style">
		<LineStyle>
			<width>5.117106433442039</width>
			<color>FF005cf3</color>
		</LineStyle>
	</Style>
	<Style id="branch153_part28_style">
		<LineStyle>
			<width>5.142899495997629</width>
			<color>FF005cf3</color>
		</LineStyle>
	</Style>
	<Style id="branch153_part29_style">
		<LineStyle>
			<width>5.168692558553216</width>
			<color>FF005df3</color>
		</LineStyle>
	</Style>
	<Style id="branch153_part30_style">
		<LineStyle>
			<width>5.1944856211088055</width>
			<color>FF005df3</color>
		</LineStyle>
	</Style>
	<Style id="branch153_part31_style">
		<LineStyle>
			<width>5.220278683664394</width>
			<color>FF005df3</color>
		</LineStyle>
	</Style>
	<Style id="branch153_part32_style">
		<LineStyle>
			<width>5.246071746219982</width>
			<color>FF005df3</color>
		</LineStyle>
	</Style>
	<Style id="branch153_part33_style">
		<LineStyle>
			<width>5.271864808775571</width>
			<color>FF005ef3</color>
		</LineStyle>
	</Style>
	<Style id="branch153_part34_style">
		<LineStyle>
			<width>5.297657871331159</width>
			<color>FF005ef3</color>
		</LineStyle>
	</Style>
	<Style id="branch153_part35_style">
		<LineStyle>
			<width>5.323450933886748</width>
			<color>FF005ef3</color>
		</LineStyle>
	</Style>
	<Style id="branch153_part36_style">
		<LineStyle>
			<width>5.349243996442336</width>
			<color>FF005ef3</color>
		</LineStyle>
	</Style>
	<Style id="branch153_part37_style">
		<LineStyle>
			<width>5.375037058997925</width>
			<color>FF005ef3</color>
		</LineStyle>
	</Style>
	<Style id="branch153_part38_style">
		<LineStyle>
			<width>5.400830121553513</width>
			<color>FF005ff3</color>
		</LineStyle>
	</Style>
	<Style id="branch153_part39_style">
		<LineStyle>
			<width>5.4266231841091015</width>
			<color>FF005ff3</color>
		</LineStyle>
	</Style>
	<Style id="branch153_part40_style">
		<LineStyle>
			<width>5.45241624666469</width>
			<color>FF005ff3</color>
		</LineStyle>
	</Style>
	<Style id="branch153_part41_style">
		<LineStyle>
			<width>5.478209309220279</width>
			<color>FF005ff3</color>
		</LineStyle>
	</Style>
	<Style id="branch153_part42_style">
		<LineStyle>
			<width>5.504002371775867</width>
			<color>FF0060f3</color>
		</LineStyle>
	</Style>
	<Style id="branch153_part43_style">
		<LineStyle>
			<width>5.529795434331456</width>
			<color>FF0060f3</color>
		</LineStyle>
	</Style>
	<Style id="branch153_part44_style">
		<LineStyle>
			<width>5.555588496887045</width>
			<color>FF0060f3</color>
		</LineStyle>
	</Style>
	<Style id="branch153_part45_style">
		<LineStyle>
			<width>5.581381559442632</width>
			<color>FF0060f3</color>
		</LineStyle>
	</Style>
	<Style id="branch153_part46_style">
		<LineStyle>
			<width>5.607174621998221</width>
			<color>FF0061f3</color>
		</LineStyle>
	</Style>
	<Style id="branch153_part47_style">
		<LineStyle>
			<width>5.63296768455381</width>
			<color>FF0061f3</color>
		</LineStyle>
	</Style>
	<Style id="branch153_part48_style">
		<LineStyle>
			<width>5.6587607471093975</width>
			<color>FF0061f3</color>
		</LineStyle>
	</Style>
	<Style id="branch153_part49_style">
		<LineStyle>
			<width>5.684553809664987</width>
			<color>FF0061f3</color>
		</LineStyle>
	</Style>
	<Style id="branch153_part50_style">
		<LineStyle>
			<width>5.710346872220575</width>
			<color>FF0061f3</color>
		</LineStyle>
	</Style>
	<Style id="branch153_part51_style">
		<LineStyle>
			<width>5.736139934776164</width>
			<color>FF0062f3</color>
		</LineStyle>
	</Style>
	<Style id="branch153_part52_style">
		<LineStyle>
			<width>5.761932997331751</width>
			<color>FF0062f3</color>
		</LineStyle>
	</Style>
	<Style id="branch153_part53_style">
		<LineStyle>
			<width>5.787726059887341</width>
			<color>FF0062f3</color>
		</LineStyle>
	</Style>
	<Style id="branch153_part54_style">
		<LineStyle>
			<width>5.813519122442929</width>
			<color>FF0062f3</color>
		</LineStyle>
	</Style>
	<Style id="branch153_part55_style">
		<LineStyle>
			<width>5.8393121849985175</width>
			<color>FF0063f3</color>
		</LineStyle>
	</Style>
	<Style id="branch153_part56_style">
		<LineStyle>
			<width>5.865105247554106</width>
			<color>FF0063f3</color>
		</LineStyle>
	</Style>
	<Style id="branch153_part57_style">
		<LineStyle>
			<width>5.890898310109694</width>
			<color>FF0063f3</color>
		</LineStyle>
	</Style>
	<Style id="branch153_part58_style">
		<LineStyle>
			<width>5.916691372665283</width>
			<color>FF0063f3</color>
		</LineStyle>
	</Style>
	<Style id="branch153_part59_style">
		<LineStyle>
			<width>5.942484435220871</width>
			<color>FF0064f3</color>
		</LineStyle>
	</Style>
	<Style id="branch153_part60_style">
		<LineStyle>
			<width>5.9682774977764605</width>
			<color>FF0064f3</color>
		</LineStyle>
	</Style>
	<Style id="branch153_part61_style">
		<LineStyle>
			<width>5.994070560332048</width>
			<color>FF0064f3</color>
		</LineStyle>
	</Style>
	<Style id="branch153_part62_style">
		<LineStyle>
			<width>6.019863622887637</width>
			<color>FF0064f3</color>
		</LineStyle>
	</Style>
	<Style id="branch153_part63_style">
		<LineStyle>
			<width>6.045656685443225</width>
			<color>FF0064f3</color>
		</LineStyle>
	</Style>
	<Style id="branch153_part64_style">
		<LineStyle>
			<width>6.071449747998814</width>
			<color>FF0065f3</color>
		</LineStyle>
	</Style>
	<Style id="branch153_part65_style">
		<LineStyle>
			<width>6.097242810554402</width>
			<color>FF0065f3</color>
		</LineStyle>
	</Style>
	<Style id="branch153_part66_style">
		<LineStyle>
			<width>6.123035873109991</width>
			<color>FF0065f3</color>
		</LineStyle>
	</Style>
	<Style id="branch153_part67_style">
		<LineStyle>
			<width>6.14882893566558</width>
			<color>FF0065f3</color>
		</LineStyle>
	</Style>
	<Style id="branch153_part68_style">
		<LineStyle>
			<width>6.174621998221168</width>
			<color>FF0066f3</color>
		</LineStyle>
	</Style>
	<Style id="branch153_part69_style">
		<LineStyle>
			<width>6.2004150607767565</width>
			<color>FF0066f3</color>
		</LineStyle>
	</Style>
	<Style id="branch153_part70_style">
		<LineStyle>
			<width>6.226208123332345</width>
			<color>FF0066f3</color>
		</LineStyle>
	</Style>
	<Style id="branch153_part71_style">
		<LineStyle>
			<width>6.252001185887933</width>
			<color>FF0066f3</color>
		</LineStyle>
	</Style>
	<Style id="branch153_part72_style">
		<LineStyle>
			<width>6.277794248443522</width>
			<color>FF0066f3</color>
		</LineStyle>
	</Style>
	<Style id="branch153_part73_style">
		<LineStyle>
			<width>6.303587310999111</width>
			<color>FF0067f3</color>
		</LineStyle>
	</Style>
	<Style id="branch153_part74_style">
		<LineStyle>
			<width>6.329380373554699</width>
			<color>FF0067f3</color>
		</LineStyle>
	</Style>
	<Style id="branch153_part75_style">
		<LineStyle>
			<width>6.355173436110288</width>
			<color>FF0067f3</color>
		</LineStyle>
	</Style>
	<Style id="branch153_part76_style">
		<LineStyle>
			<width>6.380966498665876</width>
			<color>FF0067f3</color>
		</LineStyle>
	</Style>
	<Style id="branch153_part77_style">
		<LineStyle>
			<width>6.406759561221464</width>
			<color>FF0068f3</color>
		</LineStyle>
	</Style>
	<Style id="branch153_part78_style">
		<LineStyle>
			<width>6.4325526237770525</width>
			<color>FF0068f3</color>
		</LineStyle>
	</Style>
	<Style id="branch153_part79_style">
		<LineStyle>
			<width>6.458345686332642</width>
			<color>FF0068f3</color>
		</LineStyle>
	</Style>
	<Style id="branch153_part80_style">
		<LineStyle>
			<width>6.48413874888823</width>
			<color>FF0068f3</color>
		</LineStyle>
	</Style>
	<Style id="branch153_part81_style">
		<LineStyle>
			<width>6.509931811443819</width>
			<color>FF0069f3</color>
		</LineStyle>
	</Style>
	<Style id="branch153_part82_style">
		<LineStyle>
			<width>6.535724873999407</width>
			<color>FF0069f3</color>
		</LineStyle>
	</Style>
	<Style id="branch153_part83_style">
		<LineStyle>
			<width>6.561517936554996</width>
			<color>FF0069f3</color>
		</LineStyle>
	</Style>
	<Style id="branch153_part84_style">
		<LineStyle>
			<width>6.587310999110584</width>
			<color>FF0069f3</color>
		</LineStyle>
	</Style>
	<Style id="branch153_part85_style">
		<LineStyle>
			<width>6.6131040616661725</width>
			<color>FF0069f3</color>
		</LineStyle>
	</Style>
	<Style id="branch153_part86_style">
		<LineStyle>
			<width>6.638897124221762</width>
			<color>FF006af3</color>
		</LineStyle>
	</Style>
	<Style id="branch153_part87_style">
		<LineStyle>
			<width>6.664690186777349</width>
			<color>FF006af3</color>
		</LineStyle>
	</Style>
	<Style id="branch153_part88_style">
		<LineStyle>
			<width>6.690483249332938</width>
			<color>FF006af3</color>
		</LineStyle>
	</Style>
	<Style id="branch153_part89_style">
		<LineStyle>
			<width>6.716276311888526</width>
			<color>FF006af3</color>
		</LineStyle>
	</Style>
	<Style id="branch153_part90_style">
		<LineStyle>
			<width>6.742069374444115</width>
			<color>FF006bf3</color>
		</LineStyle>
	</Style>
	<Style id="branch153_part91_style">
		<LineStyle>
			<width>6.767862436999703</width>
			<color>FF006bf3</color>
		</LineStyle>
	</Style>
	<Style id="branch153_part92_style">
		<LineStyle>
			<width>6.793655499555292</width>
			<color>FF006bf3</color>
		</LineStyle>
	</Style>
	<Style id="branch153_part93_style">
		<LineStyle>
			<width>6.819448562110881</width>
			<color>FF006bf3</color>
		</LineStyle>
	</Style>
	<Style id="branch153_part94_style">
		<LineStyle>
			<width>6.8452416246664685</width>
			<color>FF006cf3</color>
		</LineStyle>
	</Style>
	<Style id="branch153_part95_style">
		<LineStyle>
			<width>6.871034687222058</width>
			<color>FF006cf3</color>
		</LineStyle>
	</Style>
	<Style id="branch153_part96_style">
		<LineStyle>
			<width>6.896827749777646</width>
			<color>FF006cf3</color>
		</LineStyle>
	</Style>
	<Style id="branch153_part97_style">
		<LineStyle>
			<width>6.922620812333235</width>
			<color>FF006cf3</color>
		</LineStyle>
	</Style>
	<Style id="branch153_part98_style">
		<LineStyle>
			<width>6.948413874888823</width>
			<color>FF006cf3</color>
		</LineStyle>
	</Style>
	<Style id="branch153_part99_style">
		<LineStyle>
			<width>6.974206937444412</width>
			<color>FF006df3</color>
		</LineStyle>
	</Style>
	<Style id="branch153_part100_style">
		<LineStyle>
			<width>7.0</width>
			<color>FF006df3</color>
		</LineStyle>
	</Style>
	<Style id="branch172_part1_style">
		<LineStyle>
			<width>6.668480469990474</width>
			<color>FF0064f3</color>
		</LineStyle>
	</Style>
	<Style id="branch172_part2_style">
		<LineStyle>
			<width>6.671829152111782</width>
			<color>FF0064f3</color>
		</LineStyle>
	</Style>
	<Style id="branch172_part3_style">
		<LineStyle>
			<width>6.67517783423309</width>
			<color>FF0064f3</color>
		</LineStyle>
	</Style>
	<Style id="branch172_part4_style">
		<LineStyle>
			<width>6.678526516354398</width>
			<color>FF0064f3</color>
		</LineStyle>
	</Style>
	<Style id="branch172_part5_style">
		<LineStyle>
			<width>6.681875198475707</width>
			<color>FF0064f3</color>
		</LineStyle>
	</Style>
	<Style id="branch172_part6_style">
		<LineStyle>
			<width>6.6852238805970154</width>
			<color>FF0064f3</color>
		</LineStyle>
	</Style>
	<Style id="branch172_part7_style">
		<LineStyle>
			<width>6.688572562718323</width>
			<color>FF0064f3</color>
		</LineStyle>
	</Style>
	<Style id="branch172_part8_style">
		<LineStyle>
			<width>6.691921244839632</width>
			<color>FF0064f3</color>
		</LineStyle>
	</Style>
	<Style id="branch172_part9_style">
		<LineStyle>
			<width>6.69526992696094</width>
			<color>FF0064f3</color>
		</LineStyle>
	</Style>
	<Style id="branch172_part10_style">
		<LineStyle>
			<width>6.698618609082248</width>
			<color>FF0064f3</color>
		</LineStyle>
	</Style>
	<Style id="branch172_part11_style">
		<LineStyle>
			<width>6.701967291203557</width>
			<color>FF0064f3</color>
		</LineStyle>
	</Style>
	<Style id="branch172_part12_style">
		<LineStyle>
			<width>6.705315973324865</width>
			<color>FF0064f3</color>
		</LineStyle>
	</Style>
	<Style id="branch172_part13_style">
		<LineStyle>
			<width>6.7086646554461735</width>
			<color>FF0064f3</color>
		</LineStyle>
	</Style>
	<Style id="branch172_part14_style">
		<LineStyle>
			<width>6.712013337567482</width>
			<color>FF0064f3</color>
		</LineStyle>
	</Style>
	<Style id="branch172_part15_style">
		<LineStyle>
			<width>6.71536201968879</width>
			<color>FF0064f3</color>
		</LineStyle>
	</Style>
	<Style id="branch172_part16_style">
		<LineStyle>
			<width>6.718710701810099</width>
			<color>FF0064f3</color>
		</LineStyle>
	</Style>
	<Style id="branch172_part17_style">
		<LineStyle>
			<width>6.7220593839314065</width>
			<color>FF0064f3</color>
		</LineStyle>
	</Style>
	<Style id="branch172_part18_style">
		<LineStyle>
			<width>6.725408066052715</width>
			<color>FF0064f3</color>
		</LineStyle>
	</Style>
	<Style id="branch172_part19_style">
		<LineStyle>
			<width>6.728756748174024</width>
			<color>FF0064f3</color>
		</LineStyle>
	</Style>
	<Style id="branch172_part20_style">
		<LineStyle>
			<width>6.732105430295332</width>
			<color>FF0065f3</color>
		</LineStyle>
	</Style>
	<Style id="branch172_part21_style">
		<LineStyle>
			<width>6.73545411241664</width>
			<color>FF0065f3</color>
		</LineStyle>
	</Style>
	<Style id="branch172_part22_style">
		<LineStyle>
			<width>6.738802794537948</width>
			<color>FF0065f3</color>
		</LineStyle>
	</Style>
	<Style id="branch172_part23_style">
		<LineStyle>
			<width>6.742151476659257</width>
			<color>FF0065f3</color>
		</LineStyle>
	</Style>
	<Style id="branch172_part24_style">
		<LineStyle>
			<width>6.745500158780565</width>
			<color>FF0065f3</color>
		</LineStyle>
	</Style>
	<Style id="branch172_part25_style">
		<LineStyle>
			<width>6.748848840901873</width>
			<color>FF0065f3</color>
		</LineStyle>
	</Style>
	<Style id="branch172_part26_style">
		<LineStyle>
			<width>6.752197523023182</width>
			<color>FF0065f3</color>
		</LineStyle>
	</Style>
	<Style id="branch172_part27_style">
		<LineStyle>
			<width>6.755546205144491</width>
			<color>FF0065f3</color>
		</LineStyle>
	</Style>
	<Style id="branch172_part28_style">
		<LineStyle>
			<width>6.758894887265798</width>
			<color>FF0065f3</color>
		</LineStyle>
	</Style>
	<Style id="branch172_part29_style">
		<LineStyle>
			<width>6.762243569387107</width>
			<color>FF0065f3</color>
		</LineStyle>
	</Style>
	<Style id="branch172_part30_style">
		<LineStyle>
			<width>6.765592251508416</width>
			<color>FF0065f3</color>
		</LineStyle>
	</Style>
	<Style id="branch172_part31_style">
		<LineStyle>
			<width>6.7689409336297235</width>
			<color>FF0065f3</color>
		</LineStyle>
	</Style>
	<Style id="branch172_part32_style">
		<LineStyle>
			<width>6.772289615751032</width>
			<color>FF0065f3</color>
		</LineStyle>
	</Style>
	<Style id="branch172_part33_style">
		<LineStyle>
			<width>6.775638297872341</width>
			<color>FF0065f3</color>
		</LineStyle>
	</Style>
	<Style id="branch172_part34_style">
		<LineStyle>
			<width>6.778986979993649</width>
			<color>FF0065f3</color>
		</LineStyle>
	</Style>
	<Style id="branch172_part35_style">
		<LineStyle>
			<width>6.782335662114957</width>
			<color>FF0065f3</color>
		</LineStyle>
	</Style>
	<Style id="branch172_part36_style">
		<LineStyle>
			<width>6.785684344236266</width>
			<color>FF0065f3</color>
		</LineStyle>
	</Style>
	<Style id="branch172_part37_style">
		<LineStyle>
			<width>6.789033026357574</width>
			<color>FF0065f3</color>
		</LineStyle>
	</Style>
	<Style id="branch172_part38_style">
		<LineStyle>
			<width>6.7923817084788825</width>
			<color>FF0065f3</color>
		</LineStyle>
	</Style>
	<Style id="branch172_part39_style">
		<LineStyle>
			<width>6.795730390600191</width>
			<color>FF0066f3</color>
		</LineStyle>
	</Style>
	<Style id="branch172_part40_style">
		<LineStyle>
			<width>6.799079072721499</width>
			<color>FF0066f3</color>
		</LineStyle>
	</Style>
	<Style id="branch172_part41_style">
		<LineStyle>
			<width>6.802427754842808</width>
			<color>FF0066f3</color>
		</LineStyle>
	</Style>
	<Style id="branch172_part42_style">
		<LineStyle>
			<width>6.805776436964116</width>
			<color>FF0066f3</color>
		</LineStyle>
	</Style>
	<Style id="branch172_part43_style">
		<LineStyle>
			<width>6.809125119085424</width>
			<color>FF0066f3</color>
		</LineStyle>
	</Style>
	<Style id="branch172_part44_style">
		<LineStyle>
			<width>6.812473801206733</width>
			<color>FF0066f3</color>
		</LineStyle>
	</Style>
	<Style id="branch172_part45_style">
		<LineStyle>
			<width>6.8158224833280405</width>
			<color>FF0066f3</color>
		</LineStyle>
	</Style>
	<Style id="branch172_part46_style">
		<LineStyle>
			<width>6.819171165449349</width>
			<color>FF0066f3</color>
		</LineStyle>
	</Style>
	<Style id="branch172_part47_style">
		<LineStyle>
			<width>6.822519847570658</width>
			<color>FF0066f3</color>
		</LineStyle>
	</Style>
	<Style id="branch172_part48_style">
		<LineStyle>
			<width>6.825868529691966</width>
			<color>FF0066f3</color>
		</LineStyle>
	</Style>
	<Style id="branch172_part49_style">
		<LineStyle>
			<width>6.829217211813274</width>
			<color>FF0066f3</color>
		</LineStyle>
	</Style>
	<Style id="branch172_part50_style">
		<LineStyle>
			<width>6.832565893934583</width>
			<color>FF0066f3</color>
		</LineStyle>
	</Style>
	<Style id="branch172_part51_style">
		<LineStyle>
			<width>6.835914576055891</width>
			<color>FF0066f3</color>
		</LineStyle>
	</Style>
	<Style id="branch172_part52_style">
		<LineStyle>
			<width>6.8392632581771995</width>
			<color>FF0066f3</color>
		</LineStyle>
	</Style>
	<Style id="branch172_part53_style">
		<LineStyle>
			<width>6.842611940298507</width>
			<color>FF0066f3</color>
		</LineStyle>
	</Style>
	<Style id="branch172_part54_style">
		<LineStyle>
			<width>6.845960622419816</width>
			<color>FF0066f3</color>
		</LineStyle>
	</Style>
	<Style id="branch172_part55_style">
		<LineStyle>
			<width>6.849309304541125</width>
			<color>FF0066f3</color>
		</LineStyle>
	</Style>
	<Style id="branch172_part56_style">
		<LineStyle>
			<width>6.852657986662432</width>
			<color>FF0066f3</color>
		</LineStyle>
	</Style>
	<Style id="branch172_part57_style">
		<LineStyle>
			<width>6.856006668783741</width>
			<color>FF0066f3</color>
		</LineStyle>
	</Style>
	<Style id="branch172_part58_style">
		<LineStyle>
			<width>6.859355350905049</width>
			<color>FF0067f3</color>
		</LineStyle>
	</Style>
	<Style id="branch172_part59_style">
		<LineStyle>
			<width>6.862704033026358</width>
			<color>FF0067f3</color>
		</LineStyle>
	</Style>
	<Style id="branch172_part60_style">
		<LineStyle>
			<width>6.866052715147666</width>
			<color>FF0067f3</color>
		</LineStyle>
	</Style>
	<Style id="branch172_part61_style">
		<LineStyle>
			<width>6.869401397268974</width>
			<color>FF0067f3</color>
		</LineStyle>
	</Style>
	<Style id="branch172_part62_style">
		<LineStyle>
			<width>6.872750079390283</width>
			<color>FF0067f3</color>
		</LineStyle>
	</Style>
	<Style id="branch172_part63_style">
		<LineStyle>
			<width>6.8760987615115905</width>
			<color>FF0067f3</color>
		</LineStyle>
	</Style>
	<Style id="branch172_part64_style">
		<LineStyle>
			<width>6.879447443632899</width>
			<color>FF0067f3</color>
		</LineStyle>
	</Style>
	<Style id="branch172_part65_style">
		<LineStyle>
			<width>6.882796125754208</width>
			<color>FF0067f3</color>
		</LineStyle>
	</Style>
	<Style id="branch172_part66_style">
		<LineStyle>
			<width>6.886144807875516</width>
			<color>FF0067f3</color>
		</LineStyle>
	</Style>
	<Style id="branch172_part67_style">
		<LineStyle>
			<width>6.889493489996824</width>
			<color>FF0067f3</color>
		</LineStyle>
	</Style>
	<Style id="branch172_part68_style">
		<LineStyle>
			<width>6.892842172118133</width>
			<color>FF0067f3</color>
		</LineStyle>
	</Style>
	<Style id="branch172_part69_style">
		<LineStyle>
			<width>6.896190854239441</width>
			<color>FF0067f3</color>
		</LineStyle>
	</Style>
	<Style id="branch172_part70_style">
		<LineStyle>
			<width>6.8995395363607495</width>
			<color>FF0067f3</color>
		</LineStyle>
	</Style>
	<Style id="branch172_part71_style">
		<LineStyle>
			<width>6.902888218482058</width>
			<color>FF0067f3</color>
		</LineStyle>
	</Style>
	<Style id="branch172_part72_style">
		<LineStyle>
			<width>6.906236900603366</width>
			<color>FF0067f3</color>
		</LineStyle>
	</Style>
	<Style id="branch172_part73_style">
		<LineStyle>
			<width>6.909585582724675</width>
			<color>FF0067f3</color>
		</LineStyle>
	</Style>
	<Style id="branch172_part74_style">
		<LineStyle>
			<width>6.912934264845983</width>
			<color>FF0067f3</color>
		</LineStyle>
	</Style>
	<Style id="branch172_part75_style">
		<LineStyle>
			<width>6.916282946967291</width>
			<color>FF0067f3</color>
		</LineStyle>
	</Style>
	<Style id="branch172_part76_style">
		<LineStyle>
			<width>6.9196316290886</width>
			<color>FF0067f3</color>
		</LineStyle>
	</Style>
	<Style id="branch172_part77_style">
		<LineStyle>
			<width>6.922980311209908</width>
			<color>FF0068f3</color>
		</LineStyle>
	</Style>
	<Style id="branch172_part78_style">
		<LineStyle>
			<width>6.926328993331216</width>
			<color>FF0068f3</color>
		</LineStyle>
	</Style>
	<Style id="branch172_part79_style">
		<LineStyle>
			<width>6.929677675452525</width>
			<color>FF0068f3</color>
		</LineStyle>
	</Style>
	<Style id="branch172_part80_style">
		<LineStyle>
			<width>6.933026357573834</width>
			<color>FF0068f3</color>
		</LineStyle>
	</Style>
	<Style id="branch172_part81_style">
		<LineStyle>
			<width>6.936375039695141</width>
			<color>FF0068f3</color>
		</LineStyle>
	</Style>
	<Style id="branch172_part82_style">
		<LineStyle>
			<width>6.93972372181645</width>
			<color>FF0068f3</color>
		</LineStyle>
	</Style>
	<Style id="branch172_part83_style">
		<LineStyle>
			<width>6.943072403937759</width>
			<color>FF0068f3</color>
		</LineStyle>
	</Style>
	<Style id="branch172_part84_style">
		<LineStyle>
			<width>6.9464210860590665</width>
			<color>FF0068f3</color>
		</LineStyle>
	</Style>
	<Style id="branch172_part85_style">
		<LineStyle>
			<width>6.949769768180375</width>
			<color>FF0068f3</color>
		</LineStyle>
	</Style>
	<Style id="branch172_part86_style">
		<LineStyle>
			<width>6.953118450301684</width>
			<color>FF0068f3</color>
		</LineStyle>
	</Style>
	<Style id="branch172_part87_style">
		<LineStyle>
			<width>6.956467132422992</width>
			<color>FF0068f3</color>
		</LineStyle>
	</Style>
	<Style id="branch172_part88_style">
		<LineStyle>
			<width>6.9598158145443</width>
			<color>FF0068f3</color>
		</LineStyle>
	</Style>
	<Style id="branch172_part89_style">
		<LineStyle>
			<width>6.963164496665608</width>
			<color>FF0068f3</color>
		</LineStyle>
	</Style>
	<Style id="branch172_part90_style">
		<LineStyle>
			<width>6.966513178786917</width>
			<color>FF0068f3</color>
		</LineStyle>
	</Style>
	<Style id="branch172_part91_style">
		<LineStyle>
			<width>6.9698618609082255</width>
			<color>FF0068f3</color>
		</LineStyle>
	</Style>
	<Style id="branch172_part92_style">
		<LineStyle>
			<width>6.973210543029533</width>
			<color>FF0068f3</color>
		</LineStyle>
	</Style>
	<Style id="branch172_part93_style">
		<LineStyle>
			<width>6.976559225150842</width>
			<color>FF0068f3</color>
		</LineStyle>
	</Style>
	<Style id="branch172_part94_style">
		<LineStyle>
			<width>6.97990790727215</width>
			<color>FF0068f3</color>
		</LineStyle>
	</Style>
	<Style id="branch172_part95_style">
		<LineStyle>
			<width>6.983256589393458</width>
			<color>FF0068f3</color>
		</LineStyle>
	</Style>
	<Style id="branch172_part96_style">
		<LineStyle>
			<width>6.986605271514767</width>
			<color>FF0069f3</color>
		</LineStyle>
	</Style>
	<Style id="branch172_part97_style">
		<LineStyle>
			<width>6.989953953636075</width>
			<color>FF0069f3</color>
		</LineStyle>
	</Style>
	<Style id="branch172_part98_style">
		<LineStyle>
			<width>6.9933026357573835</width>
			<color>FF0069f3</color>
		</LineStyle>
	</Style>
	<Style id="branch172_part99_style">
		<LineStyle>
			<width>6.996651317878691</width>
			<color>FF0069f3</color>
		</LineStyle>
	</Style>
	<Style id="branch172_part100_style">
		<LineStyle>
			<width>7.0</width>
			<color>FF0069f3</color>
		</LineStyle>
	</Style>
	<Style id="branch177_part1_style">
		<LineStyle>
			<width>5.410028571428572</width>
			<color>FF0065f3</color>
		</LineStyle>
	</Style>
	<Style id="branch177_part2_style">
		<LineStyle>
			<width>5.42608888888889</width>
			<color>FF0065f3</color>
		</LineStyle>
	</Style>
	<Style id="branch177_part3_style">
		<LineStyle>
			<width>5.442149206349207</width>
			<color>FF0065f3</color>
		</LineStyle>
	</Style>
	<Style id="branch177_part4_style">
		<LineStyle>
			<width>5.458209523809524</width>
			<color>FF0065f3</color>
		</LineStyle>
	</Style>
	<Style id="branch177_part5_style">
		<LineStyle>
			<width>5.474269841269841</width>
			<color>FF0065f3</color>
		</LineStyle>
	</Style>
	<Style id="branch177_part6_style">
		<LineStyle>
			<width>5.490330158730159</width>
			<color>FF0065f3</color>
		</LineStyle>
	</Style>
	<Style id="branch177_part7_style">
		<LineStyle>
			<width>5.506390476190476</width>
			<color>FF0065f3</color>
		</LineStyle>
	</Style>
	<Style id="branch177_part8_style">
		<LineStyle>
			<width>5.522450793650794</width>
			<color>FF0066f3</color>
		</LineStyle>
	</Style>
	<Style id="branch177_part9_style">
		<LineStyle>
			<width>5.538511111111111</width>
			<color>FF0066f3</color>
		</LineStyle>
	</Style>
	<Style id="branch177_part10_style">
		<LineStyle>
			<width>5.554571428571428</width>
			<color>FF0066f3</color>
		</LineStyle>
	</Style>
	<Style id="branch177_part11_style">
		<LineStyle>
			<width>5.570631746031746</width>
			<color>FF0066f3</color>
		</LineStyle>
	</Style>
	<Style id="branch177_part12_style">
		<LineStyle>
			<width>5.586692063492063</width>
			<color>FF0066f3</color>
		</LineStyle>
	</Style>
	<Style id="branch177_part13_style">
		<LineStyle>
			<width>5.602752380952381</width>
			<color>FF0066f3</color>
		</LineStyle>
	</Style>
	<Style id="branch177_part14_style">
		<LineStyle>
			<width>5.6188126984126985</width>
			<color>FF0066f3</color>
		</LineStyle>
	</Style>
	<Style id="branch177_part15_style">
		<LineStyle>
			<width>5.634873015873016</width>
			<color>FF0066f3</color>
		</LineStyle>
	</Style>
	<Style id="branch177_part16_style">
		<LineStyle>
			<width>5.650933333333334</width>
			<color>FF0066f3</color>
		</LineStyle>
	</Style>
	<Style id="branch177_part17_style">
		<LineStyle>
			<width>5.666993650793651</width>
			<color>FF0066f3</color>
		</LineStyle>
	</Style>
	<Style id="branch177_part18_style">
		<LineStyle>
			<width>5.683053968253969</width>
			<color>FF0066f3</color>
		</LineStyle>
	</Style>
	<Style id="branch177_part19_style">
		<LineStyle>
			<width>5.699114285714286</width>
			<color>FF0066f3</color>
		</LineStyle>
	</Style>
	<Style id="branch177_part20_style">
		<LineStyle>
			<width>5.715174603174604</width>
			<color>FF0066f3</color>
		</LineStyle>
	</Style>
	<Style id="branch177_part21_style">
		<LineStyle>
			<width>5.731234920634921</width>
			<color>FF0066f3</color>
		</LineStyle>
	</Style>
	<Style id="branch177_part22_style">
		<LineStyle>
			<width>5.747295238095239</width>
			<color>FF0066f3</color>
		</LineStyle>
	</Style>
	<Style id="branch177_part23_style">
		<LineStyle>
			<width>5.763355555555556</width>
			<color>FF0066f3</color>
		</LineStyle>
	</Style>
	<Style id="branch177_part24_style">
		<LineStyle>
			<width>5.779415873015873</width>
			<color>FF0066f3</color>
		</LineStyle>
	</Style>
	<Style id="branch177_part25_style">
		<LineStyle>
			<width>5.79547619047619</width>
			<color>FF0066f3</color>
		</LineStyle>
	</Style>
	<Style id="branch177_part26_style">
		<LineStyle>
			<width>5.811536507936508</width>
			<color>FF0066f3</color>
		</LineStyle>
	</Style>
	<Style id="branch177_part27_style">
		<LineStyle>
			<width>5.827596825396826</width>
			<color>FF0066f3</color>
		</LineStyle>
	</Style>
	<Style id="branch177_part28_style">
		<LineStyle>
			<width>5.843657142857143</width>
			<color>FF0066f3</color>
		</LineStyle>
	</Style>
	<Style id="branch177_part29_style">
		<LineStyle>
			<width>5.85971746031746</width>
			<color>FF0066f3</color>
		</LineStyle>
	</Style>
	<Style id="branch177_part30_style">
		<LineStyle>
			<width>5.8757777777777775</width>
			<color>FF0066f3</color>
		</LineStyle>
	</Style>
	<Style id="branch177_part31_style">
		<LineStyle>
			<width>5.8918380952380955</width>
			<color>FF0066f3</color>
		</LineStyle>
	</Style>
	<Style id="branch177_part32_style">
		<LineStyle>
			<width>5.907898412698413</width>
			<color>FF0066f3</color>
		</LineStyle>
	</Style>
	<Style id="branch177_part33_style">
		<LineStyle>
			<width>5.923958730158731</width>
			<color>FF0066f3</color>
		</LineStyle>
	</Style>
	<Style id="branch177_part34_style">
		<LineStyle>
			<width>5.940019047619048</width>
			<color>FF0066f3</color>
		</LineStyle>
	</Style>
	<Style id="branch177_part35_style">
		<LineStyle>
			<width>5.956079365079365</width>
			<color>FF0066f3</color>
		</LineStyle>
	</Style>
	<Style id="branch177_part36_style">
		<LineStyle>
			<width>5.972139682539683</width>
			<color>FF0066f3</color>
		</LineStyle>
	</Style>
	<Style id="branch177_part37_style">
		<LineStyle>
			<width>5.9882</width>
			<color>FF0066f3</color>
		</LineStyle>
	</Style>
	<Style id="branch177_part38_style">
		<LineStyle>
			<width>6.004260317460318</width>
			<color>FF0066f3</color>
		</LineStyle>
	</Style>
	<Style id="branch177_part39_style">
		<LineStyle>
			<width>6.020320634920635</width>
			<color>FF0066f3</color>
		</LineStyle>
	</Style>
	<Style id="branch177_part40_style">
		<LineStyle>
			<width>6.036380952380952</width>
			<color>FF0066f3</color>
		</LineStyle>
	</Style>
	<Style id="branch177_part41_style">
		<LineStyle>
			<width>6.05244126984127</width>
			<color>FF0066f3</color>
		</LineStyle>
	</Style>
	<Style id="branch177_part42_style">
		<LineStyle>
			<width>6.068501587301587</width>
			<color>FF0066f3</color>
		</LineStyle>
	</Style>
	<Style id="branch177_part43_style">
		<LineStyle>
			<width>6.084561904761904</width>
			<color>FF0066f3</color>
		</LineStyle>
	</Style>
	<Style id="branch177_part44_style">
		<LineStyle>
			<width>6.100622222222222</width>
			<color>FF0066f3</color>
		</LineStyle>
	</Style>
	<Style id="branch177_part45_style">
		<LineStyle>
			<width>6.11668253968254</width>
			<color>FF0066f3</color>
		</LineStyle>
	</Style>
	<Style id="branch177_part46_style">
		<LineStyle>
			<width>6.132742857142857</width>
			<color>FF0066f3</color>
		</LineStyle>
	</Style>
	<Style id="branch177_part47_style">
		<LineStyle>
			<width>6.1488031746031755</width>
			<color>FF0066f3</color>
		</LineStyle>
	</Style>
	<Style id="branch177_part48_style">
		<LineStyle>
			<width>6.164863492063492</width>
			<color>FF0066f3</color>
		</LineStyle>
	</Style>
	<Style id="branch177_part49_style">
		<LineStyle>
			<width>6.18092380952381</width>
			<color>FF0066f3</color>
		</LineStyle>
	</Style>
	<Style id="branch177_part50_style">
		<LineStyle>
			<width>6.196984126984127</width>
			<color>FF0066f3</color>
		</LineStyle>
	</Style>
	<Style id="branch177_part51_style">
		<LineStyle>
			<width>6.213044444444445</width>
			<color>FF0066f3</color>
		</LineStyle>
	</Style>
	<Style id="branch177_part52_style">
		<LineStyle>
			<width>6.229104761904762</width>
			<color>FF0066f3</color>
		</LineStyle>
	</Style>
	<Style id="branch177_part53_style">
		<LineStyle>
			<width>6.24516507936508</width>
			<color>FF0066f3</color>
		</LineStyle>
	</Style>
	<Style id="branch177_part54_style">
		<LineStyle>
			<width>6.261225396825397</width>
			<color>FF0066f3</color>
		</LineStyle>
	</Style>
	<Style id="branch177_part55_style">
		<LineStyle>
			<width>6.277285714285714</width>
			<color>FF0066f3</color>
		</LineStyle>
	</Style>
	<Style id="branch177_part56_style">
		<LineStyle>
			<width>6.293346031746032</width>
			<color>FF0066f3</color>
		</LineStyle>
	</Style>
	<Style id="branch177_part57_style">
		<LineStyle>
			<width>6.309406349206349</width>
			<color>FF0066f3</color>
		</LineStyle>
	</Style>
	<Style id="branch177_part58_style">
		<LineStyle>
			<width>6.325466666666667</width>
			<color>FF0066f3</color>
		</LineStyle>
	</Style>
	<Style id="branch177_part59_style">
		<LineStyle>
			<width>6.341526984126984</width>
			<color>FF0066f3</color>
		</LineStyle>
	</Style>
	<Style id="branch177_part60_style">
		<LineStyle>
			<width>6.3575873015873015</width>
			<color>FF0066f3</color>
		</LineStyle>
	</Style>
	<Style id="branch177_part61_style">
		<LineStyle>
			<width>6.3736476190476195</width>
			<color>FF0066f3</color>
		</LineStyle>
	</Style>
	<Style id="branch177_part62_style">
		<LineStyle>
			<width>6.389707936507937</width>
			<color>FF0066f3</color>
		</LineStyle>
	</Style>
	<Style id="branch177_part63_style">
		<LineStyle>
			<width>6.4057682539682546</width>
			<color>FF0066f3</color>
		</LineStyle>
	</Style>
	<Style id="branch177_part64_style">
		<LineStyle>
			<width>6.421828571428572</width>
			<color>FF0066f3</color>
		</LineStyle>
	</Style>
	<Style id="branch177_part65_style">
		<LineStyle>
			<width>6.437888888888889</width>
			<color>FF0066f3</color>
		</LineStyle>
	</Style>
	<Style id="branch177_part66_style">
		<LineStyle>
			<width>6.453949206349207</width>
			<color>FF0066f3</color>
		</LineStyle>
	</Style>
	<Style id="branch177_part67_style">
		<LineStyle>
			<width>6.470009523809524</width>
			<color>FF0066f3</color>
		</LineStyle>
	</Style>
	<Style id="branch177_part68_style">
		<LineStyle>
			<width>6.486069841269841</width>
			<color>FF0066f3</color>
		</LineStyle>
	</Style>
	<Style id="branch177_part69_style">
		<LineStyle>
			<width>6.502130158730159</width>
			<color>FF0066f3</color>
		</LineStyle>
	</Style>
	<Style id="branch177_part70_style">
		<LineStyle>
			<width>6.518190476190476</width>
			<color>FF0066f3</color>
		</LineStyle>
	</Style>
	<Style id="branch177_part71_style">
		<LineStyle>
			<width>6.534250793650793</width>
			<color>FF0066f3</color>
		</LineStyle>
	</Style>
	<Style id="branch177_part72_style">
		<LineStyle>
			<width>6.550311111111111</width>
			<color>FF0066f3</color>
		</LineStyle>
	</Style>
	<Style id="branch177_part73_style">
		<LineStyle>
			<width>6.566371428571428</width>
			<color>FF0066f3</color>
		</LineStyle>
	</Style>
	<Style id="branch177_part74_style">
		<LineStyle>
			<width>6.582431746031746</width>
			<color>FF0066f3</color>
		</LineStyle>
	</Style>
	<Style id="branch177_part75_style">
		<LineStyle>
			<width>6.598492063492063</width>
			<color>FF0066f3</color>
		</LineStyle>
	</Style>
	<Style id="branch177_part76_style">
		<LineStyle>
			<width>6.614552380952381</width>
			<color>FF0066f3</color>
		</LineStyle>
	</Style>
	<Style id="branch177_part77_style">
		<LineStyle>
			<width>6.6306126984126985</width>
			<color>FF0066f3</color>
		</LineStyle>
	</Style>
	<Style id="branch177_part78_style">
		<LineStyle>
			<width>6.6466730158730165</width>
			<color>FF0066f3</color>
		</LineStyle>
	</Style>
	<Style id="branch177_part79_style">
		<LineStyle>
			<width>6.662733333333334</width>
			<color>FF0066f3</color>
		</LineStyle>
	</Style>
	<Style id="branch177_part80_style">
		<LineStyle>
			<width>6.678793650793651</width>
			<color>FF0066f3</color>
		</LineStyle>
	</Style>
	<Style id="branch177_part81_style">
		<LineStyle>
			<width>6.694853968253968</width>
			<color>FF0066f3</color>
		</LineStyle>
	</Style>
	<Style id="branch177_part82_style">
		<LineStyle>
			<width>6.710914285714286</width>
			<color>FF0066f3</color>
		</LineStyle>
	</Style>
	<Style id="branch177_part83_style">
		<LineStyle>
			<width>6.726974603174603</width>
			<color>FF0066f3</color>
		</LineStyle>
	</Style>
	<Style id="branch177_part84_style">
		<LineStyle>
			<width>6.743034920634921</width>
			<color>FF0066f3</color>
		</LineStyle>
	</Style>
	<Style id="branch177_part85_style">
		<LineStyle>
			<width>6.759095238095238</width>
			<color>FF0066f3</color>
		</LineStyle>
	</Style>
	<Style id="branch177_part86_style">
		<LineStyle>
			<width>6.775155555555556</width>
			<color>FF0067f3</color>
		</LineStyle>
	</Style>
	<Style id="branch177_part87_style">
		<LineStyle>
			<width>6.791215873015872</width>
			<color>FF0067f3</color>
		</LineStyle>
	</Style>
	<Style id="branch177_part88_style">
		<LineStyle>
			<width>6.807276190476191</width>
			<color>FF0067f3</color>
		</LineStyle>
	</Style>
	<Style id="branch177_part89_style">
		<LineStyle>
			<width>6.823336507936508</width>
			<color>FF0067f3</color>
		</LineStyle>
	</Style>
	<Style id="branch177_part90_style">
		<LineStyle>
			<width>6.839396825396825</width>
			<color>FF0067f3</color>
		</LineStyle>
	</Style>
	<Style id="branch177_part91_style">
		<LineStyle>
			<width>6.855457142857143</width>
			<color>FF0067f3</color>
		</LineStyle>
	</Style>
	<Style id="branch177_part92_style">
		<LineStyle>
			<width>6.8715174603174605</width>
			<color>FF0067f3</color>
		</LineStyle>
	</Style>
	<Style id="branch177_part93_style">
		<LineStyle>
			<width>6.887577777777778</width>
			<color>FF0067f3</color>
		</LineStyle>
	</Style>
	<Style id="branch177_part94_style">
		<LineStyle>
			<width>6.903638095238096</width>
			<color>FF0067f3</color>
		</LineStyle>
	</Style>
	<Style id="branch177_part95_style">
		<LineStyle>
			<width>6.919698412698413</width>
			<color>FF0067f3</color>
		</LineStyle>
	</Style>
	<Style id="branch177_part96_style">
		<LineStyle>
			<width>6.93575873015873</width>
			<color>FF0067f3</color>
		</LineStyle>
	</Style>
	<Style id="branch177_part97_style">
		<LineStyle>
			<width>6.951819047619048</width>
			<color>FF0067f3</color>
		</LineStyle>
	</Style>
	<Style id="branch177_part98_style">
		<LineStyle>
			<width>6.967879365079365</width>
			<color>FF0067f3</color>
		</LineStyle>
	</Style>
	<Style id="branch177_part99_style">
		<LineStyle>
			<width>6.983939682539683</width>
			<color>FF0067f3</color>
		</LineStyle>
	</Style>
	<Style id="branch177_part100_style">
		<LineStyle>
			<width>7.0</width>
			<color>FF0067f3</color>
		</LineStyle>
	</Style>
	<Style id="circle_87.80882539034369_style">
		<LineStyle>
			<width>0.1</width>
		</LineStyle>
		<PolyStyle>
			<color>8F00fff3</color>
			<outline>0</outline>
		</PolyStyle>
	</Style>
	<Style id="circle_86.93073713644024_style">
		<LineStyle>
			<width>0.1</width>
		</LineStyle>
		<PolyStyle>
			<color>8F00fdf3</color>
			<outline>0</outline>
		</PolyStyle>
	</Style>
	<Style id="circle_86.05264888253681_style">
		<LineStyle>
			<width>0.1</width>
		</LineStyle>
		<PolyStyle>
			<color>8F00fcf3</color>
			<outline>0</outline>
		</PolyStyle>
	</Style>
	<Style id="circle_85.17456062863337_style">
		<LineStyle>
			<width>0.1</width>
		</LineStyle>
		<PolyStyle>
			<color>8F00faf3</color>
			<outline>0</outline>
		</PolyStyle>
	</Style>
	<Style id="circle_84.29647237472994_style">
		<LineStyle>
			<width>0.1</width>
		</LineStyle>
		<PolyStyle>
			<color>8F00f8f3</color>
			<outline>0</outline>
		</PolyStyle>
	</Style>
	<Style id="circle_83.4183841208265_style">
		<LineStyle>
			<width>0.1</width>
		</LineStyle>
		<PolyStyle>
			<color>8F00f7f3</color>
			<outline>0</outline>
		</PolyStyle>
	</Style>
	<Style id="circle_82.54029586692306_style">
		<LineStyle>
			<width>0.1</width>
		</LineStyle>
		<PolyStyle>
			<color>8F00f5f3</color>
			<outline>0</outline>
		</PolyStyle>
	</Style>
	<Style id="circle_81.66220761301963_style">
		<LineStyle>
			<width>0.1</width>
		</LineStyle>
		<PolyStyle>
			<color>8F00f3f3</color>
			<outline>0</outline>
		</PolyStyle>
	</Style>
	<Style id="circle_80.78411935911619_style">
		<LineStyle>
			<width>0.1</width>
		</LineStyle>
		<PolyStyle>
			<color>8F00f1f3</color>
			<outline>0</outline>
		</PolyStyle>
	</Style>
	<Style id="circle_79.90603110521275_style">
		<LineStyle>
			<width>0.1</width>
		</LineStyle>
		<PolyStyle>
			<color>8F00f0f3</color>
			<outline>0</outline>
		</PolyStyle>
	</Style>
	<Style id="circle_79.02794285130932_style">
		<LineStyle>
			<width>0.1</width>
		</LineStyle>
		<PolyStyle>
			<color>8F00eef3</color>
			<outline>0</outline>
		</PolyStyle>
	</Style>
	<Style id="circle_78.14985459740588_style">
		<LineStyle>
			<width>0.1</width>
		</LineStyle>
		<PolyStyle>
			<color>8F00ecf3</color>
			<outline>0</outline>
		</PolyStyle>
	</Style>
	<Style id="circle_77.27176634350245_style">
		<LineStyle>
			<width>0.1</width>
		</LineStyle>
		<PolyStyle>
			<color>8F00ebf3</color>
			<outline>0</outline>
		</PolyStyle>
	</Style>
	<Style id="circle_76.393678089599_style">
		<LineStyle>
			<width>0.1</width>
		</LineStyle>
		<PolyStyle>
			<color>8F00e9f3</color>
			<outline>0</outline>
		</PolyStyle>
	</Style>
	<Style id="circle_75.51558983569556_style">
		<LineStyle>
			<width>0.1</width>
		</LineStyle>
		<PolyStyle>
			<color>8F00e7f3</color>
			<outline>0</outline>
		</PolyStyle>
	</Style>
	<Style id="circle_74.63750158179214_style">
		<LineStyle>
			<width>0.1</width>
		</LineStyle>
		<PolyStyle>
			<color>8F00e6f3</color>
			<outline>0</outline>
		</PolyStyle>
	</Style>
	<Style id="circle_73.7594133278887_style">
		<LineStyle>
			<width>0.1</width>
		</LineStyle>
		<PolyStyle>
			<color>8F00e4f3</color>
			<outline>0</outline>
		</PolyStyle>
	</Style>
	<Style id="circle_72.88132507398527_style">
		<LineStyle>
			<width>0.1</width>
		</LineStyle>
		<PolyStyle>
			<color>8F00e2f3</color>
			<outline>0</outline>
		</PolyStyle>
	</Style>
	<Style id="circle_72.00323682008182_style">
		<LineStyle>
			<width>0.1</width>
		</LineStyle>
		<PolyStyle>
			<color>8F00e1f3</color>
			<outline>0</outline>
		</PolyStyle>
	</Style>
	<Style id="circle_71.12514856617838_style">
		<LineStyle>
			<width>0.1</width>
		</LineStyle>
		<PolyStyle>
			<color>8F00dff3</color>
			<outline>0</outline>
		</PolyStyle>
	</Style>
	<Style id="circle_70.24706031227495_style">
		<LineStyle>
			<width>0.1</width>
		</LineStyle>
		<PolyStyle>
			<color>8F00ddf3</color>
			<outline>0</outline>
		</PolyStyle>
	</Style>
	<Style id="circle_69.36897205837151_style">
		<LineStyle>
			<width>0.1</width>
		</LineStyle>
		<PolyStyle>
			<color>8F00dcf3</color>
			<outline>0</outline>
		</PolyStyle>
	</Style>
	<Style id="circle_68.49088380446807_style">
		<LineStyle>
			<width>0.1</width>
		</LineStyle>
		<PolyStyle>
			<color>8F00daf3</color>
			<outline>0</outline>
		</PolyStyle>
	</Style>
	<Style id="circle_67.61279555056464_style">
		<LineStyle>
			<width>0.1</width>
		</LineStyle>
		<PolyStyle>
			<color>8F00d8f3</color>
			<outline>0</outline>
		</PolyStyle>
	</Style>
	<Style id="circle_66.7347072966612_style">
		<LineStyle>
			<width>0.1</width>
		</LineStyle>
		<PolyStyle>
			<color>8F00d6f3</color>
			<outline>0</outline>
		</PolyStyle>
	</Style>
	<Style id="circle_65.85661904275776_style">
		<LineStyle>
			<width>0.1</width>
		</LineStyle>
		<PolyStyle>
			<color>8F00d5f3</color>
			<outline>0</outline>
		</PolyStyle>
	</Style>
	<Style id="circle_64.97853078885433_style">
		<LineStyle>
			<width>0.1</width>
		</LineStyle>
		<PolyStyle>
			<color>8F00d3f3</color>
			<outline>0</outline>
		</PolyStyle>
	</Style>
	<Style id="circle_64.10044253495089_style">
		<LineStyle>
			<width>0.1</width>
		</LineStyle>
		<PolyStyle>
			<color>8F00d1f3</color>
			<outline>0</outline>
		</PolyStyle>
	</Style>
	<Style id="circle_63.22235428104746_style">
		<LineStyle>
			<width>0.1</width>
		</LineStyle>
		<PolyStyle>
			<color>8F00d0f3</color>
			<outline>0</outline>
		</PolyStyle>
	</Style>
	<Style id="circle_62.344266027144016_style">
		<LineStyle>
			<width>0.1</width>
		</LineStyle>
		<PolyStyle>
			<color>8F00cef3</color>
			<outline>0</outline>
		</PolyStyle>
	</Style>
	<Style id="circle_61.46617777324058_style">
		<LineStyle>
			<width>0.1</width>
		</LineStyle>
		<PolyStyle>
			<color>8F00ccf3</color>
			<outline>0</outline>
		</PolyStyle>
	</Style>
	<Style id="circle_60.588089519337146_style">
		<LineStyle>
			<width>0.1</width>
		</LineStyle>
		<PolyStyle>
			<color>8F00cbf3</color>
			<outline>0</outline>
		</PolyStyle>
	</Style>
	<Style id="circle_59.710001265433704_style">
		<LineStyle>
			<width>0.1</width>
		</LineStyle>
		<PolyStyle>
			<color>8F00c9f3</color>
			<outline>0</outline>
		</PolyStyle>
	</Style>
	<Style id="circle_58.831913011530276_style">
		<LineStyle>
			<width>0.1</width>
		</LineStyle>
		<PolyStyle>
			<color>8F00c7f3</color>
			<outline>0</outline>
		</PolyStyle>
	</Style>
	<Style id="circle_57.95382475762683_style">
		<LineStyle>
			<width>0.1</width>
		</LineStyle>
		<PolyStyle>
			<color>8F00c6f3</color>
			<outline>0</outline>
		</PolyStyle>
	</Style>
	<Style id="circle_57.0757365037234_style">
		<LineStyle>
			<width>0.1</width>
		</LineStyle>
		<PolyStyle>
			<color>8F00c4f3</color>
			<outline>0</outline>
		</PolyStyle>
	</Style>
	<Style id="circle_56.19764824981996_style">
		<LineStyle>
			<width>0.1</width>
		</LineStyle>
		<PolyStyle>
			<color>8F00c2f3</color>
			<outline>0</outline>
		</PolyStyle>
	</Style>
	<Style id="circle_55.31955999591652_style">
		<LineStyle>
			<width>0.1</width>
		</LineStyle>
		<PolyStyle>
			<color>8F00c0f3</color>
			<outline>0</outline>
		</PolyStyle>
	</Style>
	<Style id="circle_54.441471742013086_style">
		<LineStyle>
			<width>0.1</width>
		</LineStyle>
		<PolyStyle>
			<color>8F00bff3</color>
			<outline>0</outline>
		</PolyStyle>
	</Style>
	<Style id="circle_53.56338348810965_style">
		<LineStyle>
			<width>0.1</width>
		</LineStyle>
		<PolyStyle>
			<color>8F00bdf3</color>
			<outline>0</outline>
		</PolyStyle>
	</Style>
	<Style id="circle_52.685295234206215_style">
		<LineStyle>
			<width>0.1</width>
		</LineStyle>
		<PolyStyle>
			<color>8F00bbf3</color>
			<outline>0</outline>
		</PolyStyle>
	</Style>
	<Style id="circle_51.80720698030277_style">
		<LineStyle>
			<width>0.1</width>
		</LineStyle>
		<PolyStyle>
			<color>8F00baf3</color>
			<outline>0</outline>
		</PolyStyle>
	</Style>
	<Style id="circle_50.92911872639934_style">
		<LineStyle>
			<width>0.1</width>
		</LineStyle>
		<PolyStyle>
			<color>8F00b8f3</color>
			<outline>0</outline>
		</PolyStyle>
	</Style>
	<Style id="circle_50.0510304724959_style">
		<LineStyle>
			<width>0.1</width>
		</LineStyle>
		<PolyStyle>
			<color>8F00b6f3</color>
			<outline>0</outline>
		</PolyStyle>
	</Style>
	<Style id="circle_49.17294221859247_style">
		<LineStyle>
			<width>0.1</width>
		</LineStyle>
		<PolyStyle>
			<color>8F00b5f3</color>
			<outline>0</outline>
		</PolyStyle>
	</Style>
	<Style id="circle_48.294853964689025_style">
		<LineStyle>
			<width>0.1</width>
		</LineStyle>
		<PolyStyle>
			<color>8F00b3f3</color>
			<outline>0</outline>
		</PolyStyle>
	</Style>
	<Style id="circle_47.41676571078559_style">
		<LineStyle>
			<width>0.1</width>
		</LineStyle>
		<PolyStyle>
			<color>8F00b1f3</color>
			<outline>0</outline>
		</PolyStyle>
	</Style>
	<Style id="circle_46.538677456882155_style">
		<LineStyle>
			<width>0.1</width>
		</LineStyle>
		<PolyStyle>
			<color>8F00b0f3</color>
			<outline>0</outline>
		</PolyStyle>
	</Style>
	<Style id="circle_45.66058920297872_style">
		<LineStyle>
			<width>0.1</width>
		</LineStyle>
		<PolyStyle>
			<color>8F00aef3</color>
			<outline>0</outline>
		</PolyStyle>
	</Style>
	<Style id="circle_44.782500949075285_style">
		<LineStyle>
			<width>0.1</width>
		</LineStyle>
		<PolyStyle>
			<color>8F00acf3</color>
			<outline>0</outline>
		</PolyStyle>
	</Style>
	<Style id="circle_43.90441269517184_style">
		<LineStyle>
			<width>0.1</width>
		</LineStyle>
		<PolyStyle>
			<color>8F00abf3</color>
			<outline>0</outline>
		</PolyStyle>
	</Style>
	<Style id="circle_43.02632444126841_style">
		<LineStyle>
			<width>0.1</width>
		</LineStyle>
		<PolyStyle>
			<color>8F00a9f3</color>
			<outline>0</outline>
		</PolyStyle>
	</Style>
	<Style id="circle_42.14823618736497_style">
		<LineStyle>
			<width>0.1</width>
		</LineStyle>
		<PolyStyle>
			<color>8F00a7f3</color>
			<outline>0</outline>
		</PolyStyle>
	</Style>
	<Style id="circle_41.27014793346154_style">
		<LineStyle>
			<width>0.1</width>
		</LineStyle>
		<PolyStyle>
			<color>8F00a5f3</color>
			<outline>0</outline>
		</PolyStyle>
	</Style>
	<Style id="circle_40.392059679558095_style">
		<LineStyle>
			<width>0.1</width>
		</LineStyle>
		<PolyStyle>
			<color>8F00a4f3</color>
			<outline>0</outline>
		</PolyStyle>
	</Style>
	<Style id="circle_39.51397142565466_style">
		<LineStyle>
			<width>0.1</width>
		</LineStyle>
		<PolyStyle>
			<color>8F00a2f3</color>
			<outline>0</outline>
		</PolyStyle>
	</Style>
	<Style id="circle_38.635883171751225_style">
		<LineStyle>
			<width>0.1</width>
		</LineStyle>
		<PolyStyle>
			<color>8F00a0f3</color>
			<outline>0</outline>
		</PolyStyle>
	</Style>
	<Style id="circle_37.75779491784779_style">
		<LineStyle>
			<width>0.1</width>
		</LineStyle>
		<PolyStyle>
			<color>8F009ff3</color>
			<outline>0</outline>
		</PolyStyle>
	</Style>
	<Style id="circle_36.87970666394435_style">
		<LineStyle>
			<width>0.1</width>
		</LineStyle>
		<PolyStyle>
			<color>8F009df3</color>
			<outline>0</outline>
		</PolyStyle>
	</Style>
	<Style id="circle_36.00161841004091_style">
		<LineStyle>
			<width>0.1</width>
		</LineStyle>
		<PolyStyle>
			<color>8F009bf3</color>
			<outline>0</outline>
		</PolyStyle>
	</Style>
	<Style id="circle_35.12353015613748_style">
		<LineStyle>
			<width>0.1</width>
		</LineStyle>
		<PolyStyle>
			<color>8F009af3</color>
			<outline>0</outline>
		</PolyStyle>
	</Style>
	<Style id="circle_34.24544190223404_style">
		<LineStyle>
			<width>0.1</width>
		</LineStyle>
		<PolyStyle>
			<color>8F0098f3</color>
			<outline>0</outline>
		</PolyStyle>
	</Style>
	<Style id="circle_33.3673536483306_style">
		<LineStyle>
			<width>0.1</width>
		</LineStyle>
		<PolyStyle>
			<color>8F0096f3</color>
			<outline>0</outline>
		</PolyStyle>
	</Style>
	<Style id="circle_32.489265394427164_style">
		<LineStyle>
			<width>0.1</width>
		</LineStyle>
		<PolyStyle>
			<color>8F0095f3</color>
			<outline>0</outline>
		</PolyStyle>
	</Style>
	<Style id="circle_31.61117714052373_style">
		<LineStyle>
			<width>0.1</width>
		</LineStyle>
		<PolyStyle>
			<color>8F0093f3</color>
			<outline>0</outline>
		</PolyStyle>
	</Style>
	<Style id="circle_30.733088886620294_style">
		<LineStyle>
			<width>0.1</width>
		</LineStyle>
		<PolyStyle>
			<color>8F0091f3</color>
			<outline>0</outline>
		</PolyStyle>
	</Style>
	<Style id="circle_29.85500063271686_style">
		<LineStyle>
			<width>0.1</width>
		</LineStyle>
		<PolyStyle>
			<color>8F008ff3</color>
			<outline>0</outline>
		</PolyStyle>
	</Style>
	<Style id="circle_28.976912378813417_style">
		<LineStyle>
			<width>0.1</width>
		</LineStyle>
		<PolyStyle>
			<color>8F008ef3</color>
			<outline>0</outline>
		</PolyStyle>
	</Style>
	<Style id="circle_28.09882412490998_style">
		<LineStyle>
			<width>0.1</width>
		</LineStyle>
		<PolyStyle>
			<color>8F008cf3</color>
			<outline>0</outline>
		</PolyStyle>
	</Style>
	<Style id="circle_27.220735871006546_style">
		<LineStyle>
			<width>0.1</width>
		</LineStyle>
		<PolyStyle>
			<color>8F008af3</color>
			<outline>0</outline>
		</PolyStyle>
	</Style>
	<Style id="circle_26.34264761710311_style">
		<LineStyle>
			<width>0.1</width>
		</LineStyle>
		<PolyStyle>
			<color>8F0089f3</color>
			<outline>0</outline>
		</PolyStyle>
	</Style>
	<Style id="circle_25.46455936319967_style">
		<LineStyle>
			<width>0.1</width>
		</LineStyle>
		<PolyStyle>
			<color>8F0087f3</color>
			<outline>0</outline>
		</PolyStyle>
	</Style>
	<Style id="circle_24.586471109296234_style">
		<LineStyle>
			<width>0.1</width>
		</LineStyle>
		<PolyStyle>
			<color>8F0085f3</color>
			<outline>0</outline>
		</PolyStyle>
	</Style>
	<Style id="circle_23.7083828553928_style">
		<LineStyle>
			<width>0.1</width>
		</LineStyle>
		<PolyStyle>
			<color>8F0084f3</color>
			<outline>0</outline>
		</PolyStyle>
	</Style>
	<Style id="circle_22.830294601489356_style">
		<LineStyle>
			<width>0.1</width>
		</LineStyle>
		<PolyStyle>
			<color>8F0082f3</color>
			<outline>0</outline>
		</PolyStyle>
	</Style>
	<Style id="circle_21.95220634758593_style">
		<LineStyle>
			<width>0.1</width>
		</LineStyle>
		<PolyStyle>
			<color>8F0080f3</color>
			<outline>0</outline>
		</PolyStyle>
	</Style>
	<Style id="circle_21.074118093682486_style">
		<LineStyle>
			<width>0.1</width>
		</LineStyle>
		<PolyStyle>
			<color>8F007ff3</color>
			<outline>0</outline>
		</PolyStyle>
	</Style>
	<Style id="circle_20.196029839779044_style">
		<LineStyle>
			<width>0.1</width>
		</LineStyle>
		<PolyStyle>
			<color>8F007df3</color>
			<outline>0</outline>
		</PolyStyle>
	</Style>
	<Style id="circle_19.317941585875616_style">
		<LineStyle>
			<width>0.1</width>
		</LineStyle>
		<PolyStyle>
			<color>8F007bf3</color>
			<outline>0</outline>
		</PolyStyle>
	</Style>
	<Style id="circle_18.439853331972174_style">
		<LineStyle>
			<width>0.1</width>
		</LineStyle>
		<PolyStyle>
			<color>8F0079f3</color>
			<outline>0</outline>
		</PolyStyle>
	</Style>
	<Style id="circle_17.561765078068746_style">
		<LineStyle>
			<width>0.1</width>
		</LineStyle>
		<PolyStyle>
			<color>8F0078f3</color>
			<outline>0</outline>
		</PolyStyle>
	</Style>
	<Style id="circle_16.683676824165303_style">
		<LineStyle>
			<width>0.1</width>
		</LineStyle>
		<PolyStyle>
			<color>8F0076f3</color>
			<outline>0</outline>
		</PolyStyle>
	</Style>
	<Style id="circle_15.805588570261861_style">
		<LineStyle>
			<width>0.1</width>
		</LineStyle>
		<PolyStyle>
			<color>8F0074f3</color>
			<outline>0</outline>
		</PolyStyle>
	</Style>
	<Style id="circle_14.927500316358433_style">
		<LineStyle>
			<width>0.1</width>
		</LineStyle>
		<PolyStyle>
			<color>8F0073f3</color>
			<outline>0</outline>
		</PolyStyle>
	</Style>
	<Style id="circle_14.04941206245499_style">
		<LineStyle>
			<width>0.1</width>
		</LineStyle>
		<PolyStyle>
			<color>8F0071f3</color>
			<outline>0</outline>
		</PolyStyle>
	</Style>
	<Style id="circle_13.171323808551563_style">
		<LineStyle>
			<width>0.1</width>
		</LineStyle>
		<PolyStyle>
			<color>8F006ff3</color>
			<outline>0</outline>
		</PolyStyle>
	</Style>
	<Style id="circle_12.29323555464812_style">
		<LineStyle>
			<width>0.1</width>
		</LineStyle>
		<PolyStyle>
			<color>8F006ef3</color>
			<outline>0</outline>
		</PolyStyle>
	</Style>
	<Style id="circle_11.415147300744678_style">
		<LineStyle>
			<width>0.1</width>
		</LineStyle>
		<PolyStyle>
			<color>8F006cf3</color>
			<outline>0</outline>
		</PolyStyle>
	</Style>
	<Style id="circle_10.53705904684125_style">
		<LineStyle>
			<width>0.1</width>
		</LineStyle>
		<PolyStyle>
			<color>8F006af3</color>
			<outline>0</outline>
		</PolyStyle>
	</Style>
	<Style id="circle_9.658970792937808_style">
		<LineStyle>
			<width>0.1</width>
		</LineStyle>
		<PolyStyle>
			<color>8F0069f3</color>
			<outline>0</outline>
		</PolyStyle>
	</Style>
	<Style id="circle_8.780882539034366_style">
		<LineStyle>
			<width>0.1</width>
		</LineStyle>
		<PolyStyle>
			<color>8F0067f3</color>
			<outline>0</outline>
		</PolyStyle>
	</Style>
	<Style id="circle_7.902794285130938_style">
		<LineStyle>
			<width>0.1</width>
		</LineStyle>
		<PolyStyle>
			<color>8F0065f3</color>
			<outline>0</outline>
		</PolyStyle>
	</Style>
	<Style id="circle_7.024706031227495_style">
		<LineStyle>
			<width>0.1</width>
		</LineStyle>
		<PolyStyle>
			<color>8F0064f3</color>
			<outline>0</outline>
		</PolyStyle>
	</Style>
	<Style id="circle_6.146617777324067_style">
		<LineStyle>
			<width>0.1</width>
		</LineStyle>
		<PolyStyle>
			<color>8F0062f3</color>
			<outline>0</outline>
		</PolyStyle>
	</Style>
	<Style id="circle_5.268529523420625_style">
		<LineStyle>
			<width>0.1</width>
		</LineStyle>
		<PolyStyle>
			<color>8F0060f3</color>
			<outline>0</outline>
		</PolyStyle>
	</Style>
	<Style id="circle_4.390441269517183_style">
		<LineStyle>
			<width>0.1</width>
		</LineStyle>
		<PolyStyle>
			<color>8F005ef3</color>
			<outline>0</outline>
		</PolyStyle>
	</Style>
	<Style id="circle_3.512353015613755_style">
		<LineStyle>
			<width>0.1</width>
		</LineStyle>
		<PolyStyle>
			<color>8F005df3</color>
			<outline>0</outline>
		</PolyStyle>
	</Style>
	<Style id="circle_2.6342647617103125_style">
		<LineStyle>
			<width>0.1</width>
		</LineStyle>
		<PolyStyle>
			<color>8F005bf3</color>
			<outline>0</outline>
		</PolyStyle>
	</Style>
	<Style id="circle_1.7561765078068845_style">
		<LineStyle>
			<width>0.1</width>
		</LineStyle>
		<PolyStyle>
			<color>8F0059f3</color>
			<outline>0</outline>
		</PolyStyle>
	</Style>
	<Style id="circle_0.8780882539034423_style">
		<LineStyle>
			<width>0.1</width>
		</LineStyle>
		<PolyStyle>
			<color>8F0058f3</color>
			<outline>0</outline>
		</PolyStyle>
	</Style>
	<Folder>
	<name>branches</name>
	<description>branches on which the state changes</description>
	<Folder>
			<name>branch7</name>
		<Placemark>
			<name>branch7_part1</name>
			<TimeSpan>
				<begin>1992-07-02</begin>
			</TimeSpan>
			<styleUrl>#branch7_part1_style</styleUrl>
			<LineString>
				<altitudeMode>absolute</altitudeMode>
				<tessellate>1</tessellate>
				<coordinates>
					33.8,-0.07,0.0
					33.849599999999995,-0.09930000000000001,46295.43889699466
				</coordinates>
			</LineString>
		</Placemark>
		<Placemark>
			<name>branch7_part2</name>
			<TimeSpan>
				<begin>1992-04-08</begin>
			</TimeSpan>
			<styleUrl>#branch7_part2_style</styleUrl>
			<LineString>
				<altitudeMode>absolute</altitudeMode>
				<tessellate>1</tessellate>
				<coordinates>
					33.849599999999995,-0.09930000000000001,46295.43889699466
					33.8992,-0.12860000000000002,65140.133471702604
				</coordinates>
			</LineString>
		</Placemark>
		<Placemark>
			<name>branch7_part3</name>
			<TimeSpan>
				<begin>1992-01-14</begin>
			</TimeSpan>
			<styleUrl>#branch7_part3_style</styleUrl>
			<LineString>
				<altitudeMode>absolute</altitudeMode>
				<tessellate>1</tessellate>
				<coordinates>
					33.8992,-0.12860000000000002,65140.133471702604
					33.9488,-0.1579,79371.95964657539
				</coordinates>
			</LineString>
		</Placemark>
		<Placemark>
			<name>branch7_part4</name>
			<TimeSpan>
				<begin>1991-10-21</begin>
			</TimeSpan>
			<styleUrl>#branch7_part4_style</styleUrl>
			<LineString>
				<altitudeMode>absolute</altitudeMode>
				<tessellate>1</tessellate>
				<coordinates>
					33.9488,-0.1579,79371.95964657539
					33.9984,-0.18720000000000003,91177.19358997862
				</coordinates>
			</LineString>
		</Placemark>
		<Placemark>
			<name>branch7_part5</name>
			<TimeSpan>
				<begin>1991-07-27</begin>
			</TimeSpan>
			<styleUrl>#branch7_part5_style</styleUrl>
			<LineString>
				<altitudeMode>absolute</altitudeMode>
				<tessellate>1</tessellate>
				<coordinates>
					33.9984,-0.18720000000000003,91177.19358997862
					34.047999999999995,-0.21650000000000003,101406.87820425098
				</coordinates>
			</LineString>
		</Placemark>
		<Placemark>
			<name>branch7_part6</name>
			<TimeSpan>
				<begin>1991-05-03</begin>
			</TimeSpan>
			<styleUrl>#branch7_part6_style</styleUrl>
			<LineString>
				<altitudeMode>absolute</altitudeMode>
				<tessellate>1</tessellate>
				<coordinates>
					34.047999999999995,-0.21650000000000003,101406.87820425098
					34.0976,-0.24580000000000002,110499.46120547218
				</coordinates>
			</LineString>
		</Placemark>
		<Placemark>
			<name>branch7_part7</name>
			<TimeSpan>
				<begin>1991-02-09</begin>
			</TimeSpan>
			<styleUrl>#branch7_part7_style</styleUrl>
			<LineString>
				<altitudeMode>absolute</altitudeMode>
				<tessellate>1</tessellate>
				<coordinates>
					34.0976,-0.24580000000000002,110499.46120547218
					34.1472,-0.2751,118716.50504309838
				</coordinates>
			</LineString>
		</Placemark>
		<Placemark>
			<name>branch7_part8</name>
			<TimeSpan>
				<begin>1990-11-16</begin>
			</TimeSpan>
			<styleUrl>#branch7_part8_style</styleUrl>
			<LineString>
				<altitudeMode>absolute</altitudeMode>
				<tessellate>1</tessellate>
				<coordinates>
					34.1472,-0.2751,118716.50504309838
					34.196799999999996,-0.3044,126229.10867140292
				</coordinates>
			</LineString>
		</Placemark>
		<Placemark>
			<name>branch7_part9</name>
			<TimeSpan>
				<begin>1990-08-22</begin>
			</TimeSpan>
			<styleUrl>#branch7_part9_style</styleUrl>
			<LineString>
				<altitudeMode>absolute</altitudeMode>
				<tessellate>1</tessellate>
				<coordinates>
					34.196799999999996,-0.3044,126229.10867140292
					34.246399999999994,-0.33370000000000005,133156.55765183398
				</coordinates>
			</LineString>
		</Placemark>
		<Placemark>
			<name>branch7_part10</name>
			<TimeSpan>
				<begin>1990-05-28</begin>
			</TimeSpan>
			<styleUrl>#branch7_part10_style</styleUrl>
			<LineString>
				<altitudeMode>absolute</altitudeMode>
				<tessellate>1</tessellate>
				<coordinates>
					34.246399999999994,-0.33370000000000005,133156.55765183398
					34.296,-0.36300000000000004,139586.0002965055
				</coordinates>
			</LineString>
		</Placemark>
		<Placemark>
			<name>branch7_part11</name>
			<TimeSpan>
				<begin>1990-03-04</begin>
			</TimeSpan>
			<styleUrl>#branch7_part11_style</styleUrl>
			<LineString>
				<altitudeMode>absolute</altitudeMode>
				<tessellate>1</tessellate>
				<coordinates>
					34.296,-0.36300000000000004,139586.0002965055
					34.3456,-0.39230000000000004,145583.43235150893
				</coordinates>
			</LineString>
		</Placemark>
		<Placemark>
			<name>branch7_part12</name>
			<TimeSpan>
				<begin>1989-12-11</begin>
			</TimeSpan>
			<styleUrl>#branch7_part12_style</styleUrl>
			<LineString>
				<altitudeMode>absolute</altitudeMode>
				<tessellate>1</tessellate>
				<coordinates>
					34.3456,-0.39230000000000004,145583.43235150893
					34.395199999999996,-0.42160000000000003,151200.27028777832
				</coordinates>
			</LineString>
		</Placemark>
		<Placemark>
			<name>branch7_part13</name>
			<TimeSpan>
				<begin>1989-09-17</begin>
			</TimeSpan>
			<styleUrl>#branch7_part13_style</styleUrl>
			<LineString>
				<altitudeMode>absolute</altitudeMode>
				<tessellate>1</tessellate>
				<coordinates>
					34.395199999999996,-0.42160000000000003,151200.27028777832
					34.4448,-0.4509,156477.50432036087
				</coordinates>
			</LineString>
		</Placemark>
		<Placemark>
			<name>branch7_part14</name>
			<TimeSpan>
				<begin>1989-06-23</begin>
			</TimeSpan>
			<styleUrl>#branch7_part14_style</styleUrl>
			<LineString>
				<altitudeMode>absolute</altitudeMode>
				<tessellate>1</tessellate>
				<coordinates>
					34.4448,-0.4509,156477.50432036087
					34.4944,-0.48020000000000007,161448.43958657634
				</coordinates>
			</LineString>
		</Placemark>
		<Placemark>
			<name>branch7_part15</name>
			<TimeSpan>
				<begin>1989-03-29</begin>
			</TimeSpan>
			<styleUrl>#branch7_part15_style</styleUrl>
			<LineString>
				<altitudeMode>absolute</altitudeMode>
				<tessellate>1</tessellate>
				<coordinates>
					34.4944,-0.48020000000000007,161448.43958657634
					34.544,-0.5095000000000001,166140.57179067587
				</coordinates>
			</LineString>
		</Placemark>
		<Placemark>
			<name>branch7_part16</name>
			<TimeSpan>
				<begin>1989-01-06</begin>
			</TimeSpan>
			<styleUrl>#branch7_part16_style</styleUrl>
			<LineString>
				<altitudeMode>absolute</altitudeMode>
				<tessellate>1</tessellate>
				<coordinates>
					34.544,-0.5095000000000001,166140.57179067587
					34.593599999999995,-0.5388000000000001,170576.90995063065
				</coordinates>
			</LineString>
		</Placemark>
		<Placemark>
			<name>branch7_part17</name>
			<TimeSpan>
				<begin>1988-10-12</begin>
			</TimeSpan>
			<styleUrl>#branch7_part17_style</styleUrl>
			<LineString>
				<altitudeMode>absolute</altitudeMode>
				<tessellate>1</tessellate>
				<coordinates>
					34.593599999999995,-0.5388000000000001,170576.90995063065
					34.6432,-0.5681,174776.93350399213
				</coordinates>
			</LineString>
		</Placemark>
		<Placemark>
			<name>branch7_part18</name>
			<TimeSpan>
				<begin>1988-07-18</begin>
			</TimeSpan>
			<styleUrl>#branch7_part18_style</styleUrl>
			<LineString>
				<altitudeMode>absolute</altitudeMode>
				<tessellate>1</tessellate>
				<coordinates>
					34.6432,-0.5681,174776.93350399213
					34.6928,-0.5974000000000002,178757.30034097264
				</coordinates>
			</LineString>
		</Placemark>
		<Placemark>
			<name>branch7_part19</name>
			<TimeSpan>
				<begin>1988-04-24</begin>
			</TimeSpan>
			<styleUrl>#branch7_part19_style</styleUrl>
			<LineString>
				<altitudeMode>absolute</altitudeMode>
				<tessellate>1</tessellate>
				<coordinates>
					34.6928,-0.5974000000000002,178757.30034097264
					34.742399999999996,-0.6267,182532.3807676518
				</coordinates>
			</LineString>
		</Placemark>
		<Placemark>
			<name>branch7_part20</name>
			<TimeSpan>
				<begin>1988-01-31</begin>
			</TimeSpan>
			<styleUrl>#branch7_part20_style</styleUrl>
			<LineString>
				<altitudeMode>absolute</altitudeMode>
				<tessellate>1</tessellate>
				<coordinates>
					34.742399999999996,-0.6267,182532.3807676518
					34.791999999999994,-0.6560000000000001,186114.66706200736
				</coordinates>
			</LineString>
		</Placemark>
		<Placemark>
			<name>branch7_part21</name>
			<TimeSpan>
				<begin>1987-11-07</begin>
			</TimeSpan>
			<styleUrl>#branch7_part21_style</styleUrl>
			<LineString>
				<altitudeMode>absolute</altitudeMode>
				<tessellate>1</tessellate>
				<coordinates>
					34.791999999999994,-0.6560000000000001,186114.66706200736
					34.8416,-0.6853,189515.09234326737
				</coordinates>
			</LineString>
		</Placemark>
		<Placemark>
			<name>branch7_part22</name>
			<TimeSpan>
				<begin>1987-08-13</begin>
			</TimeSpan>
			<styleUrl>#branch7_part22_style</styleUrl>
			<LineString>
				<altitudeMode>absolute</altitudeMode>
				<tessellate>1</tessellate>
				<coordinates>
					34.8416,-0.6853,189515.09234326737
					34.8912,-0.7146000000000001,192743.28216447125
				</coordinates>
			</LineString>
		</Placemark>
		<Placemark>
			<name>branch7_part23</name>
			<TimeSpan>
				<begin>1987-05-19</begin>
			</TimeSpan>
			<styleUrl>#branch7_part23_style</styleUrl>
			<LineString>
				<altitudeMode>absolute</altitudeMode>
				<tessellate>1</tessellate>
				<coordinates>
					34.8912,-0.7146000000000001,192743.28216447125
					34.940799999999996,-0.7439,195807.7554045531
				</coordinates>
			</LineString>
		</Placemark>
		<Placemark>
			<name>branch7_part24</name>
			<TimeSpan>
				<begin>1987-02-26</begin>
			</TimeSpan>
			<styleUrl>#branch7_part24_style</styleUrl>
			<LineString>
				<altitudeMode>absolute</altitudeMode>
				<tessellate>1</tessellate>
				<coordinates>
					34.940799999999996,-0.7439,195807.7554045531
					34.990399999999994,-0.7732000000000001,198716.08640718067
				</coordinates>
			</LineString>
		</Placemark>
		<Placemark>
			<name>branch7_part25</name>
			<TimeSpan>
				<begin>1986-12-02</begin>
			</TimeSpan>
			<styleUrl>#branch7_part25_style</styleUrl>
			<LineString>
				<altitudeMode>absolute</altitudeMode>
				<tessellate>1</tessellate>
				<coordinates>
					34.990399999999994,-0.7732000000000001,198716.08640718067
					35.04,-0.8025,201475.03711572662
				</coordinates>
			</LineString>
		</Placemark>
		<Placemark>
			<name>branch7_part26</name>
			<TimeSpan>
				<begin>1986-09-08</begin>
			</TimeSpan>
			<styleUrl>#branch7_part26_style</styleUrl>
			<LineString>
				<altitudeMode>absolute</altitudeMode>
				<tessellate>1</tessellate>
				<coordinates>
					35.04,-0.8025,201475.03711572662
					35.0896,-0.8318000000000001,204090.66570512534
				</coordinates>
			</LineString>
		</Placemark>
		<Placemark>
			<name>branch7_part27</name>
			<TimeSpan>
				<begin>1986-06-14</begin>
			</TimeSpan>
			<styleUrl>#branch7_part27_style</styleUrl>
			<LineString>
				<altitudeMode>absolute</altitudeMode>
				<tessellate>1</tessellate>
				<coordinates>
					35.0896,-0.8318000000000001,204090.66570512534
					35.139199999999995,-0.8611000000000002,206568.4166045708
				</coordinates>
			</LineString>
		</Placemark>
		<Placemark>
			<name>branch7_part28</name>
			<TimeSpan>
				<begin>1986-03-21</begin>
			</TimeSpan>
			<styleUrl>#branch7_part28_style</styleUrl>
			<LineString>
				<altitudeMode>absolute</altitudeMode>
				<tessellate>1</tessellate>
				<coordinates>
					35.139199999999995,-0.8611000000000002,206568.4166045708
					35.1888,-0.8904000000000001,208913.19563985977
				</coordinates>
			</LineString>
		</Placemark>
		<Placemark>
			<name>branch7_part29</name>
			<TimeSpan>
				<begin>1985-12-27</begin>
			</TimeSpan>
			<styleUrl>#branch7_part29_style</styleUrl>
			<LineString>
				<altitudeMode>absolute</altitudeMode>
				<tessellate>1</tessellate>
				<coordinates>
					35.1888,-0.8904000000000001,208913.19563985977
					35.2384,-0.9197000000000002,211129.43316784996
				</coordinates>
			</LineString>
		</Placemark>
		<Placemark>
			<name>branch7_part30</name>
			<TimeSpan>
				<begin>1985-10-03</begin>
			</TimeSpan>
			<styleUrl>#branch7_part30_style</styleUrl>
			<LineString>
				<altitudeMode>absolute</altitudeMode>
				<tessellate>1</tessellate>
				<coordinates>
					35.2384,-0.9197000000000002,211129.43316784996
					35.288,-0.9490000000000001,213221.13743828828
				</coordinates>
			</LineString>
		</Placemark>
		<Placemark>
			<name>branch7_part31</name>
			<TimeSpan>
				<begin>1985-07-09</begin>
			</TimeSpan>
			<styleUrl>#branch7_part31_style</styleUrl>
			<LineString>
				<altitudeMode>absolute</altitudeMode>
				<tessellate>1</tessellate>
				<coordinates>
					35.288,-0.9490000000000001,213221.13743828828
					35.337599999999995,-0.9783000000000002,215191.93993864575
				</coordinates>
			</LineString>
		</Placemark>
		<Placemark>
			<name>branch7_part32</name>
			<TimeSpan>
				<begin>1985-04-16</begin>
			</TimeSpan>
			<styleUrl>#branch7_part32_style</styleUrl>
			<LineString>
				<altitudeMode>absolute</altitudeMode>
				<tessellate>1</tessellate>
				<coordinates>
					35.337599999999995,-0.9783000000000002,215191.93993864575
					35.3872,-1.0076,217045.1341127428
				</coordinates>
			</LineString>
		</Placemark>
		<Placemark>
			<name>branch7_part33</name>
			<TimeSpan>
				<begin>1985-01-22</begin>
			</TimeSpan>
			<styleUrl>#branch7_part33_style</styleUrl>
			<LineString>
				<altitudeMode>absolute</altitudeMode>
				<tessellate>1</tessellate>
				<coordinates>
					35.3872,-1.0076,217045.1341127428
					35.4368,-1.0369000000000002,218783.7085636401
				</coordinates>
			</LineString>
		</Placemark>
		<Placemark>
			<name>branch7_part34</name>
			<TimeSpan>
				<begin>1984-10-28</begin>
			</TimeSpan>
			<styleUrl>#branch7_part34_style</styleUrl>
			<LineString>
				<altitudeMode>absolute</altitudeMode>
				<tessellate>1</tessellate>
				<coordinates>
					35.4368,-1.0369000000000002,218783.7085636401
					35.486399999999996,-1.0662,220410.37563391065
				</coordinates>
			</LineString>
		</Placemark>
		<Placemark>
			<name>branch7_part35</name>
			<TimeSpan>
				<begin>1984-08-04</begin>
			</TimeSpan>
			<styleUrl>#branch7_part35_style</styleUrl>
			<LineString>
				<altitudeMode>absolute</altitudeMode>
				<tessellate>1</tessellate>
				<coordinates>
					35.486399999999996,-1.0662,220410.37563391065
					35.535999999999994,-1.0955000000000001,221927.59608639003
				</coordinates>
			</LineString>
		</Placemark>
		<Placemark>
			<name>branch7_part36</name>
			<TimeSpan>
				<begin>1984-05-11</begin>
			</TimeSpan>
			<styleUrl>#branch7_part36_style</styleUrl>
			<LineString>
				<altitudeMode>absolute</altitudeMode>
				<tessellate>1</tessellate>
				<coordinates>
					35.535999999999994,-1.0955000000000001,221927.59608639003
					35.5856,-1.1248000000000002,223337.60047440883
				</coordinates>
			</LineString>
		</Placemark>
		<Placemark>
			<name>branch7_part37</name>
			<TimeSpan>
				<begin>1984-02-17</begin>
			</TimeSpan>
			<styleUrl>#branch7_part37_style</styleUrl>
			<LineString>
				<altitudeMode>absolute</altitudeMode>
				<tessellate>1</tessellate>
				<coordinates>
					35.5856,-1.1248000000000002,223337.60047440883
					35.6352,-1.1541000000000001,224642.40768392317
				</coordinates>
			</LineString>
		</Placemark>
		<Placemark>
			<name>branch7_part38</name>
			<TimeSpan>
				<begin>1983-11-23</begin>
			</TimeSpan>
			<styleUrl>#branch7_part38_style</styleUrl>
			<LineString>
				<altitudeMode>absolute</altitudeMode>
				<tessellate>1</tessellate>
				<coordinates>
					35.6352,-1.1541000000000001,224642.40768392317
					35.684799999999996,-1.1834000000000002,225843.8410445893
				</coordinates>
			</LineString>
		</Placemark>
		<Placemark>
			<name>branch7_part39</name>
			<TimeSpan>
				<begin>1983-08-29</begin>
			</TimeSpan>
			<styleUrl>#branch7_part39_style</styleUrl>
			<LineString>
				<altitudeMode>absolute</altitudeMode>
				<tessellate>1</tessellate>
				<coordinates>
					35.684799999999996,-1.1834000000000002,225843.8410445893
					35.734399999999994,-1.2127000000000001,226943.54233795239
				</coordinates>
			</LineString>
		</Placemark>
		<Placemark>
			<name>branch7_part40</name>
			<TimeSpan>
				<begin>1983-06-06</begin>
			</TimeSpan>
			<styleUrl>#branch7_part40_style</styleUrl>
			<LineString>
				<altitudeMode>absolute</altitudeMode>
				<tessellate>1</tessellate>
				<coordinates>
					35.734399999999994,-1.2127000000000001,226943.54233795239
					35.784,-1.2420000000000002,227942.9839749466
				</coordinates>
			</LineString>
		</Placemark>
		<Placemark>
			<name>branch7_part41</name>
			<TimeSpan>
				<begin>1983-03-12</begin>
			</TimeSpan>
			<styleUrl>#branch7_part41_style</styleUrl>
			<LineString>
				<altitudeMode>absolute</altitudeMode>
				<tessellate>1</tessellate>
				<coordinates>
					35.784,-1.2420000000000002,227942.9839749466
					35.8336,-1.2713,228843.47956908896
				</coordinates>
			</LineString>
		</Placemark>
		<Placemark>
			<name>branch7_part42</name>
			<TimeSpan>
				<begin>1982-12-18</begin>
			</TimeSpan>
			<styleUrl>#branch7_part42_style</styleUrl>
			<LineString>
				<altitudeMode>absolute</altitudeMode>
				<tessellate>1</tessellate>
				<coordinates>
					35.8336,-1.2713,228843.47956908896
					35.883199999999995,-1.3006000000000002,229646.19309397184
				</coordinates>
			</LineString>
		</Placemark>
		<Placemark>
			<name>branch7_part43</name>
			<TimeSpan>
				<begin>1982-09-24</begin>
			</TimeSpan>
			<styleUrl>#branch7_part43_style</styleUrl>
			<LineString>
				<altitudeMode>absolute</altitudeMode>
				<tessellate>1</tessellate>
				<coordinates>
					35.883199999999995,-1.3006000000000002,229646.19309397184
					35.9328,-1.3299000000000003,230352.14678226918
				</coordinates>
			</LineString>
		</Placemark>
		<Placemark>
			<name>branch7_part44</name>
			<TimeSpan>
				<begin>1982-06-31</begin>
			</TimeSpan>
			<styleUrl>#branch7_part44_style</styleUrl>
			<LineString>
				<altitudeMode>absolute</altitudeMode>
				<tessellate>1</tessellate>
				<coordinates>
					35.9328,-1.3299000000000003,230352.14678226918
					35.9824,-1.3592000000000002,230962.22789717553
				</coordinates>
			</LineString>
		</Placemark>
		<Placemark>
			<name>branch7_part45</name>
			<TimeSpan>
				<begin>1982-04-07</begin>
			</TimeSpan>
			<styleUrl>#branch7_part45_style</styleUrl>
			<LineString>
				<altitudeMode>absolute</altitudeMode>
				<tessellate>1</tessellate>
				<coordinates>
					35.9824,-1.3592000000000002,230962.22789717553
					36.032,-1.3885000000000003,231477.1944849732
				</coordinates>
			</LineString>
		</Placemark>
		<Placemark>
			<name>branch7_part46</name>
			<TimeSpan>
				<begin>1982-01-13</begin>
			</TimeSpan>
			<styleUrl>#branch7_part46_style</styleUrl>
			<LineString>
				<altitudeMode>absolute</altitudeMode>
				<tessellate>1</tessellate>
				<coordinates>
					36.032,-1.3885000000000003,231477.1944849732
					36.081599999999995,-1.4178000000000002,231897.68019844845
				</coordinates>
			</LineString>
		</Placemark>
		<Placemark>
			<name>branch7_part47</name>
			<TimeSpan>
				<begin>1981-10-19</begin>
			</TimeSpan>
			<styleUrl>#branch7_part47_style</styleUrl>
			<LineString>
				<altitudeMode>absolute</altitudeMode>
				<tessellate>1</tessellate>
				<coordinates>
					36.081599999999995,-1.4178000000000002,231897.68019844845
					36.1312,-1.4471000000000003,232224.19826450068
				</coordinates>
			</LineString>
		</Placemark>
		<Placemark>
			<name>branch7_part48</name>
			<TimeSpan>
				<begin>1981-07-26</begin>
			</TimeSpan>
			<styleUrl>#branch7_part48_style</styleUrl>
			<LineString>
				<altitudeMode>absolute</altitudeMode>
				<tessellate>1</tessellate>
				<coordinates>
					36.1312,-1.4471000000000003,232224.19826450068
					36.1808,-1.4764000000000002,232457.14465496404
				</coordinates>
			</LineString>
		</Placemark>
		<Placemark>
			<name>branch7_part49</name>
			<TimeSpan>
				<begin>1981-05-02</begin>
			</TimeSpan>
			<styleUrl>#branch7_part49_style</styleUrl>
			<LineString>
				<altitudeMode>absolute</altitudeMode>
				<tessellate>1</tessellate>
				<coordinates>
					36.1808,-1.4764000000000002,232457.14465496404
					36.230399999999996,-1.5057000000000003,232596.80050694622
				</coordinates>
			</LineString>
		</Placemark>
		<Placemark>
			<name>branch7_part50</name>
			<TimeSpan>
				<begin>1981-02-08</begin>
			</TimeSpan>
			<styleUrl>#branch7_part50_style</styleUrl>
			<LineString>
				<altitudeMode>absolute</altitudeMode>
				<tessellate>1</tessellate>
				<coordinates>
					36.230399999999996,-1.5057000000000003,232596.80050694622
					36.28,-1.5350000000000001,232643.3338275092
				</coordinates>
			</LineString>
		</Placemark>
		<Placemark>
			<name>branch7_part51</name>
			<TimeSpan>
				<begin>1980-11-14</begin>
			</TimeSpan>
			<styleUrl>#branch7_part51_style</styleUrl>
			<LineString>
				<altitudeMode>absolute</altitudeMode>
				<tessellate>1</tessellate>
				<coordinates>
					36.28,-1.5350000000000001,232643.3338275092
					36.3296,-1.5643000000000002,232596.80050694622
				</coordinates>
			</LineString>
		</Placemark>
		<Placemark>
			<name>branch7_part52</name>
			<TimeSpan>
				<begin>1980-08-21</begin>
			</TimeSpan>
			<styleUrl>#branch7_part52_style</styleUrl>
			<LineString>
				<altitudeMode>absolute</altitudeMode>
				<tessellate>1</tessellate>
				<coordinates>
					36.3296,-1.5643000000000002,232596.80050694622
					36.3792,-1.5936000000000001,232457.14465496404
				</coordinates>
			</LineString>
		</Placemark>
		<Placemark>
			<name>branch7_part53</name>
			<TimeSpan>
				<begin>1980-05-27</begin>
			</TimeSpan>
			<styleUrl>#branch7_part53_style</styleUrl>
			<LineString>
				<altitudeMode>absolute</altitudeMode>
				<tessellate>1</tessellate>
				<coordinates>
					36.3792,-1.5936000000000001,232457.14465496404
					36.428799999999995,-1.6229000000000002,232224.19826450068
				</coordinates>
			</LineString>
		</Placemark>
		<Placemark>
			<name>branch7_part54</name>
			<TimeSpan>
				<begin>1980-03-03</begin>
			</TimeSpan>
			<styleUrl>#branch7_part54_style</styleUrl>
			<LineString>
				<altitudeMode>absolute</altitudeMode>
				<tessellate>1</tessellate>
				<coordinates>
					36.428799999999995,-1.6229000000000002,232224.19826450068
					36.4784,-1.6522000000000003,231897.68019844845
				</coordinates>
			</LineString>
		</Placemark>
		<Placemark>
			<name>branch7_part55</name>
			<TimeSpan>
				<begin>1979-12-09</begin>
			</TimeSpan>
			<styleUrl>#branch7_part55_style</styleUrl>
			<LineString>
				<altitudeMode>absolute</altitudeMode>
				<tessellate>1</tessellate>
				<coordinates>
					36.4784,-1.6522000000000003,231897.68019844845
					36.528,-1.6815000000000002,231477.1944849732
				</coordinates>
			</LineString>
		</Placemark>
		<Placemark>
			<name>branch7_part56</name>
			<TimeSpan>
				<begin>1979-09-16</begin>
			</TimeSpan>
			<styleUrl>#branch7_part56_style</styleUrl>
			<LineString>
				<altitudeMode>absolute</altitudeMode>
				<tessellate>1</tessellate>
				<coordinates>
					36.528,-1.6815000000000002,231477.1944849732
					36.5776,-1.7108000000000003,230962.22789717553
				</coordinates>
			</LineString>
		</Placemark>
		<Placemark>
			<name>branch7_part57</name>
			<TimeSpan>
				<begin>1979-06-22</begin>
			</TimeSpan>
			<styleUrl>#branch7_part57_style</styleUrl>
			<LineString>
				<altitudeMode>absolute</altitudeMode>
				<tessellate>1</tessellate>
				<coordinates>
					36.5776,-1.7108000000000003,230962.22789717553
					36.627199999999995,-1.7401000000000002,230352.14678226915
				</coordinates>
			</LineString>
		</Placemark>
		<Placemark>
			<name>branch7_part58</name>
			<TimeSpan>
				<begin>1979-03-28</begin>
			</TimeSpan>
			<styleUrl>#branch7_part58_style</styleUrl>
			<LineString>
				<altitudeMode>absolute</altitudeMode>
				<tessellate>1</tessellate>
				<coordinates>
					36.627199999999995,-1.7401000000000002,230352.14678226915
					36.6768,-1.7694000000000003,229646.19309397187
				</coordinates>
			</LineString>
		</Placemark>
		<Placemark>
			<name>branch7_part59</name>
			<TimeSpan>
				<begin>1979-01-04</begin>
			</TimeSpan>
			<styleUrl>#branch7_part59_style</styleUrl>
			<LineString>
				<altitudeMode>absolute</altitudeMode>
				<tessellate>1</tessellate>
				<coordinates>
					36.6768,-1.7694000000000003,229646.19309397187
					36.7264,-1.7987000000000002,228843.47956908896
				</coordinates>
			</LineString>
		</Placemark>
		<Placemark>
			<name>branch7_part60</name>
			<TimeSpan>
				<begin>1978-10-10</begin>
			</TimeSpan>
			<styleUrl>#branch7_part60_style</styleUrl>
			<LineString>
				<altitudeMode>absolute</altitudeMode>
				<tessellate>1</tessellate>
				<coordinates>
					36.7264,-1.7987000000000002,228843.47956908896
					36.775999999999996,-1.8280000000000003,227942.9839749466
				</coordinates>
			</LineString>
		</Placemark>
		<Placemark>
			<name>branch7_part61</name>
			<TimeSpan>
				<begin>1978-07-17</begin>
			</TimeSpan>
			<styleUrl>#branch7_part61_style</styleUrl>
			<LineString>
				<altitudeMode>absolute</altitudeMode>
				<tessellate>1</tessellate>
				<coordinates>
					36.775999999999996,-1.8280000000000003,227942.9839749466
					36.825599999999994,-1.8573000000000002,226943.5423379524
				</coordinates>
			</LineString>
		</Placemark>
		<Placemark>
			<name>branch7_part62</name>
			<TimeSpan>
				<begin>1978-04-23</begin>
			</TimeSpan>
			<styleUrl>#branch7_part62_style</styleUrl>
			<LineString>
				<altitudeMode>absolute</altitudeMode>
				<tessellate>1</tessellate>
				<coordinates>
					36.825599999999994,-1.8573000000000002,226943.5423379524
					36.8752,-1.8866000000000003,225843.8410445893
				</coordinates>
			</LineString>
		</Placemark>
		<Placemark>
			<name>branch7_part63</name>
			<TimeSpan>
				<begin>1978-01-29</begin>
			</TimeSpan>
			<styleUrl>#branch7_part63_style</styleUrl>
			<LineString>
				<altitudeMode>absolute</altitudeMode>
				<tessellate>1</tessellate>
				<coordinates>
					36.8752,-1.8866000000000003,225843.8410445893
					36.9248,-1.9159000000000002,224642.40768392314
				</coordinates>
			</LineString>
		</Placemark>
		<Placemark>
			<name>branch7_part64</name>
			<TimeSpan>
				<begin>1977-11-05</begin>
			</TimeSpan>
			<styleUrl>#branch7_part64_style</styleUrl>
			<LineString>
				<altitudeMode>absolute</altitudeMode>
				<tessellate>1</tessellate>
				<coordinates>
					36.9248,-1.9159000000000002,224642.40768392314
					36.974399999999996,-1.9452000000000003,223337.60047440883
				</coordinates>
			</LineString>
		</Placemark>
		<Placemark>
			<name>branch7_part65</name>
			<TimeSpan>
				<begin>1977-08-12</begin>
			</TimeSpan>
			<styleUrl>#branch7_part65_style</styleUrl>
			<LineString>
				<altitudeMode>absolute</altitudeMode>
				<tessellate>1</tessellate>
				<coordinates>
					36.974399999999996,-1.9452000000000003,223337.60047440883
					37.024,-1.9745000000000004,221927.59608639003
				</coordinates>
			</LineString>
		</Placemark>
		<Placemark>
			<name>branch7_part66</name>
			<TimeSpan>
				<begin>1977-05-18</begin>
			</TimeSpan>
			<styleUrl>#branch7_part66_style</styleUrl>
			<LineString>
				<altitudeMode>absolute</altitudeMode>
				<tessellate>1</tessellate>
				<coordinates>
					37.024,-1.9745000000000004,221927.59608639003
					37.0736,-2.0038,220410.37563391062
				</coordinates>
			</LineString>
		</Placemark>
		<Placemark>
			<name>branch7_part67</name>
			<TimeSpan>
				<begin>1977-02-24</begin>
			</TimeSpan>
			<styleUrl>#branch7_part67_style</styleUrl>
			<LineString>
				<altitudeMode>absolute</altitudeMode>
				<tessellate>1</tessellate>
				<coordinates>
					37.0736,-2.0038,220410.37563391062
					37.1232,-2.0331,218783.7085636401
				</coordinates>
			</LineString>
		</Placemark>
		<Placemark>
			<name>branch7_part68</name>
			<TimeSpan>
				<begin>1976-11-30</begin>
			</TimeSpan>
			<styleUrl>#branch7_part68_style</styleUrl>
			<LineString>
				<altitudeMode>absolute</altitudeMode>
				<tessellate>1</tessellate>
				<coordinates>
					37.1232,-2.0331,218783.7085636401
					37.172799999999995,-2.0624000000000002,217045.1341127428
				</coordinates>
			</LineString>
		</Placemark>
		<Placemark>
			<name>branch7_part69</name>
			<TimeSpan>
				<begin>1976-09-07</begin>
			</TimeSpan>
			<styleUrl>#branch7_part69_style</styleUrl>
			<LineString>
				<altitudeMode>absolute</altitudeMode>
				<tessellate>1</tessellate>
				<coordinates>
					37.172799999999995,-2.0624000000000002,217045.1341127428
					37.2224,-2.0917,215191.93993864572
				</coordinates>
			</LineString>
		</Placemark>
		<Placemark>
			<name>branch7_part70</name>
			<TimeSpan>
				<begin>1976-06-13</begin>
			</TimeSpan>
			<styleUrl>#branch7_part70_style</styleUrl>
			<LineString>
				<altitudeMode>absolute</altitudeMode>
				<tessellate>1</tessellate>
				<coordinates>
					37.2224,-2.0917,215191.93993864572
					37.272,-2.121,213221.13743828825
				</coordinates>
			</LineString>
		</Placemark>
		<Placemark>
			<name>branch7_part71</name>
			<TimeSpan>
				<begin>1976-03-19</begin>
			</TimeSpan>
			<styleUrl>#branch7_part71_style</styleUrl>
			<LineString>
				<altitudeMode>absolute</altitudeMode>
				<tessellate>1</tessellate>
				<coordinates>
					37.272,-2.121,213221.13743828825
					37.3216,-2.1503,211129.43316784996
				</coordinates>
			</LineString>
		</Placemark>
		<Placemark>
			<name>branch7_part72</name>
			<TimeSpan>
				<begin>1975-12-25</begin>
			</TimeSpan>
			<styleUrl>#branch7_part72_style</styleUrl>
			<LineString>
				<altitudeMode>absolute</altitudeMode>
				<tessellate>1</tessellate>
				<coordinates>
					37.3216,-2.1503,211129.43316784996
					37.371199999999995,-2.1796,208913.1956398598
				</coordinates>
			</LineString>
		</Placemark>
		<Placemark>
			<name>branch7_part73</name>
			<TimeSpan>
				<begin>1975-10-02</begin>
			</TimeSpan>
			<styleUrl>#branch7_part73_style</styleUrl>
			<LineString>
				<altitudeMode>absolute</altitudeMode>
				<tessellate>1</tessellate>
				<coordinates>
					37.371199999999995,-2.1796,208913.1956398598
					37.4208,-2.2089,206568.4166045708
				</coordinates>
			</LineString>
		</Placemark>
		<Placemark>
			<name>branch7_part74</name>
			<TimeSpan>
				<begin>1975-07-08</begin>
			</TimeSpan>
			<styleUrl>#branch7_part74_style</styleUrl>
			<LineString>
				<altitudeMode>absolute</altitudeMode>
				<tessellate>1</tessellate>
				<coordinates>
					37.4208,-2.2089,206568.4166045708
					37.4704,-2.2382,204090.66570512534
				</coordinates>
			</LineString>
		</Placemark>
		<Placemark>
			<name>branch7_part75</name>
			<TimeSpan>
				<begin>1975-04-14</begin>
			</TimeSpan>
			<styleUrl>#branch7_part75_style</styleUrl>
			<LineString>
				<altitudeMode>absolute</altitudeMode>
				<tessellate>1</tessellate>
				<coordinates>
					37.4704,-2.2382,204090.66570512534
					37.519999999999996,-2.2675,201475.0371157266
				</coordinates>
			</LineString>
		</Placemark>
		<Placemark>
			<name>branch7_part76</name>
			<TimeSpan>
				<begin>1975-01-20</begin>
			</TimeSpan>
			<styleUrl>#branch7_part76_style</styleUrl>
			<LineString>
				<altitudeMode>absolute</altitudeMode>
				<tessellate>1</tessellate>
				<coordinates>
					37.519999999999996,-2.2675,201475.0371157266
					37.569599999999994,-2.2968,198716.08640718067
				</coordinates>
			</LineString>
		</Placemark>
		<Placemark>
			<name>branch7_part77</name>
			<TimeSpan>
				<begin>1974-10-27</begin>
			</TimeSpan>
			<styleUrl>#branch7_part77_style</styleUrl>
			<LineString>
				<altitudeMode>absolute</altitudeMode>
				<tessellate>1</tessellate>
				<coordinates>
					37.569599999999994,-2.2968,198716.08640718067
					37.6192,-2.3261000000000003,195807.75540455309
				</coordinates>
			</LineString>
		</Placemark>
		<Placemark>
			<name>branch7_part78</name>
			<TimeSpan>
				<begin>1974-08-03</begin>
			</TimeSpan>
			<styleUrl>#branch7_part78_style</styleUrl>
			<LineString>
				<altitudeMode>absolute</altitudeMode>
				<tessellate>1</tessellate>
				<coordinates>
					37.6192,-2.3261000000000003,195807.75540455309
					37.6688,-2.3554,192743.28216447125
				</coordinates>
			</LineString>
		</Placemark>
		<Placemark>
			<name>branch7_part79</name>
			<TimeSpan>
				<begin>1974-05-09</begin>
			</TimeSpan>
			<styleUrl>#branch7_part79_style</styleUrl>
			<LineString>
				<altitudeMode>absolute</altitudeMode>
				<tessellate>1</tessellate>
				<coordinates>
					37.6688,-2.3554,192743.28216447125
					37.718399999999995,-2.3847,189515.09234326737
				</coordinates>
			</LineString>
		</Placemark>
		<Placemark>
			<name>branch7_part80</name>
			<TimeSpan>
				<begin>1974-02-15</begin>
			</TimeSpan>
			<styleUrl>#branch7_part80_style</styleUrl>
			<LineString>
				<altitudeMode>absolute</altitudeMode>
				<tessellate>1</tessellate>
				<coordinates>
					37.718399999999995,-2.3847,189515.09234326737
					37.768,-2.414,186114.66706200733
				</coordinates>
			</LineString>
		</Placemark>
		<Placemark>
			<name>branch7_part81</name>
			<TimeSpan>
				<begin>1973-11-22</begin>
			</TimeSpan>
			<styleUrl>#branch7_part81_style</styleUrl>
			<LineString>
				<altitudeMode>absolute</altitudeMode>
				<tessellate>1</tessellate>
				<coordinates>
					37.768,-2.414,186114.66706200733
					37.8176,-2.4433000000000002,182532.3807676518
				</coordinates>
			</LineString>
		</Placemark>
		<Placemark>
			<name>branch7_part82</name>
			<TimeSpan>
				<begin>1973-08-28</begin>
			</TimeSpan>
			<styleUrl>#branch7_part82_style</styleUrl>
			<LineString>
				<altitudeMode>absolute</altitudeMode>
				<tessellate>1</tessellate>
				<coordinates>
					37.8176,-2.4433000000000002,182532.3807676518
					37.8672,-2.4726,178757.30034097264
				</coordinates>
			</LineString>
		</Placemark>
		<Placemark>
			<name>branch7_part83</name>
			<TimeSpan>
				<begin>1973-06-04</begin>
			</TimeSpan>
			<styleUrl>#branch7_part83_style</styleUrl>
			<LineString>
				<altitudeMode>absolute</altitudeMode>
				<tessellate>1</tessellate>
				<coordinates>
					37.8672,-2.4726,178757.30034097264
					37.916799999999995,-2.5019,174776.93350399204
				</coordinates>
			</LineString>
		</Placemark>
		<Placemark>
			<name>branch7_part84</name>
			<TimeSpan>
				<begin>1973-03-10</begin>
			</TimeSpan>
			<styleUrl>#branch7_part84_style</styleUrl>
			<LineString>
				<altitudeMode>absolute</altitudeMode>
				<tessellate>1</tessellate>
				<coordinates>
					37.916799999999995,-2.5019,174776.93350399204
					37.9664,-2.5312,170576.90995063065
				</coordinates>
			</LineString>
		</Placemark>
		<Placemark>
			<name>branch7_part85</name>
			<TimeSpan>
				<begin>1972-12-17</begin>
			</TimeSpan>
			<styleUrl>#branch7_part85_style</styleUrl>
			<LineString>
				<altitudeMode>absolute</altitudeMode>
				<tessellate>1</tessellate>
				<coordinates>
					37.9664,-2.5312,170576.90995063065
					38.016,-2.5605,166140.57179067584
				</coordinates>
			</LineString>
		</Placemark>
		<Placemark>
			<name>branch7_part86</name>
			<TimeSpan>
				<begin>1972-09-23</begin>
			</TimeSpan>
			<styleUrl>#branch7_part86_style</styleUrl>
			<LineString>
				<altitudeMode>absolute</altitudeMode>
				<tessellate>1</tessellate>
				<coordinates>
					38.016,-2.5605,166140.57179067584
					38.065599999999996,-2.5898000000000003,161448.43958657637
				</coordinates>
			</LineString>
		</Placemark>
		<Placemark>
			<name>branch7_part87</name>
			<TimeSpan>
				<begin>1972-06-29</begin>
			</TimeSpan>
			<styleUrl>#branch7_part87_style</styleUrl>
			<LineString>
				<altitudeMode>absolute</altitudeMode>
				<tessellate>1</tessellate>
				<coordinates>
					38.065599999999996,-2.5898000000000003,161448.43958657637
					38.1152,-2.6191,156477.5043203609
				</coordinates>
			</LineString>
		</Placemark>
		<Placemark>
			<name>branch7_part88</name>
			<TimeSpan>
				<begin>1972-04-05</begin>
			</TimeSpan>
			<styleUrl>#branch7_part88_style</styleUrl>
			<LineString>
				<altitudeMode>absolute</altitudeMode>
				<tessellate>1</tessellate>
				<coordinates>
					38.1152,-2.6191,156477.5043203609
					38.1648,-2.6484,151200.27028777832
				</coordinates>
			</LineString>
		</Placemark>
		<Placemark>
			<name>branch7_part89</name>
			<TimeSpan>
				<begin>1972-01-12</begin>
			</TimeSpan>
			<styleUrl>#branch7_part89_style</styleUrl>
			<LineString>
				<altitudeMode>absolute</altitudeMode>
				<tessellate>1</tessellate>
				<coordinates>
					38.1648,-2.6484,151200.27028777832
					38.2144,-2.6777,145583.43235150896
				</coordinates>
			</LineString>
		</Placemark>
		<Placemark>
			<name>branch7_part90</name>
			<TimeSpan>
				<begin>1971-10-18</begin>
			</TimeSpan>
			<styleUrl>#branch7_part90_style</styleUrl>
			<LineString>
				<altitudeMode>absolute</altitudeMode>
				<tessellate>1</tessellate>
				<coordinates>
					38.2144,-2.6777,145583.43235150896
					38.263999999999996,-2.7070000000000003,139586.00029650552
				</coordinates>
			</LineString>
		</Placemark>
		<Placemark>
			<name>branch7_part91</name>
			<TimeSpan>
				<begin>1971-07-24</begin>
			</TimeSpan>
			<styleUrl>#branch7_part91_style</styleUrl>
			<LineString>
				<altitudeMode>absolute</altitudeMode>
				<tessellate>1</tessellate>
				<coordinates>
					38.263999999999996,-2.7070000000000003,139586.00029650552
					38.313599999999994,-2.7363,133156.55765183398
				</coordinates>
			</LineString>
		</Placemark>
		<Placemark>
			<name>branch7_part92</name>
			<TimeSpan>
				<begin>1971-04-30</begin>
			</TimeSpan>
			<styleUrl>#branch7_part92_style</styleUrl>
			<LineString>
				<altitudeMode>absolute</altitudeMode>
				<tessellate>1</tessellate>
				<coordinates>
					38.313599999999994,-2.7363,133156.55765183398
					38.3632,-2.7656,126229.1086714029
				</coordinates>
			</LineString>
		</Placemark>
		<Placemark>
			<name>branch7_part93</name>
			<TimeSpan>
				<begin>1971-02-07</begin>
			</TimeSpan>
			<styleUrl>#branch7_part93_style</styleUrl>
			<LineString>
				<altitudeMode>absolute</altitudeMode>
				<tessellate>1</tessellate>
				<coordinates>
					38.3632,-2.7656,126229.1086714029
					38.4128,-2.7949,118716.50504309832
				</coordinates>
			</LineString>
		</Placemark>
		<Placemark>
			<name>branch7_part94</name>
			<TimeSpan>
				<begin>1970-11-13</begin>
			</TimeSpan>
			<styleUrl>#branch7_part94_style</styleUrl>
			<LineString>
				<altitudeMode>absolute</altitudeMode>
				<tessellate>1</tessellate>
				<coordinates>
					38.4128,-2.7949,118716.50504309832
					38.462399999999995,-2.8242000000000003,110499.46120547215
				</coordinates>
			</LineString>
		</Placemark>
		<Placemark>
			<name>branch7_part95</name>
			<TimeSpan>
				<begin>1970-08-19</begin>
			</TimeSpan>
			<styleUrl>#branch7_part95_style</styleUrl>
			<LineString>
				<altitudeMode>absolute</altitudeMode>
				<tessellate>1</tessellate>
				<coordinates>
					38.462399999999995,-2.8242000000000003,110499.46120547215
					38.512,-2.8535,101406.87820425093
				</coordinates>
			</LineString>
		</Placemark>
		<Placemark>
			<name>branch7_part96</name>
			<TimeSpan>
				<begin>1970-05-25</begin>
			</TimeSpan>
			<styleUrl>#branch7_part96_style</styleUrl>
			<LineString>
				<altitudeMode>absolute</altitudeMode>
				<tessellate>1</tessellate>
				<coordinates>
					38.512,-2.8535,101406.87820425093
					38.5616,-2.8828,91177.19358997872
				</coordinates>
			</LineString>
		</Placemark>
		<Placemark>
			<name>branch7_part97</name>
			<TimeSpan>
				<begin>1970-03-02</begin>
			</TimeSpan>
			<styleUrl>#branch7_part97_style</styleUrl>
			<LineString>
				<altitudeMode>absolute</altitudeMode>
				<tessellate>1</tessellate>
				<coordinates>
					38.5616,-2.8828,91177.19358997872
					38.6112,-2.9121,79371.95964657544
				</coordinates>
			</LineString>
		</Placemark>
		<Placemark>
			<name>branch7_part98</name>
			<TimeSpan>
				<begin>1969-12-08</begin>
			</TimeSpan>
			<styleUrl>#branch7_part98_style</styleUrl>
			<LineString>
				<altitudeMode>absolute</altitudeMode>
				<tessellate>1</tessellate>
				<coordinates>
					38.6112,-2.9121,79371.95964657544
					38.660799999999995,-2.9414000000000002,65140.13347170265
				</coordinates>
			</LineString>
		</Placemark>
		<Placemark>
			<name>branch7_part99</name>
			<TimeSpan>
				<begin>1969-09-14</begin>
			</TimeSpan>
			<styleUrl>#branch7_part99_style</styleUrl>
			<LineString>
				<altitudeMode>absolute</altitudeMode>
				<tessellate>1</tessellate>
				<coordinates>
					38.660799999999995,-2.9414000000000002,65140.13347170265
					38.7104,-2.9707000000000003,46295.438896994645
				</coordinates>
			</LineString>
		</Placemark>
		<Placemark>
			<name>branch7_part100</name>
			<TimeSpan>
				<begin>1969-06-20</begin>
			</TimeSpan>
			<styleUrl>#branch7_part100_style</styleUrl>
			<LineString>
				<altitudeMode>absolute</altitudeMode>
				<tessellate>1</tessellate>
				<coordinates>
					38.7104,-2.9707000000000003,46295.438896994645
					38.76,-3.0,2.849059141148283E-11
				</coordinates>
			</LineString>
		</Placemark>
	</Folder>
	<Folder>
			<name>branch9</name>
		<Placemark>
			<name>branch9_part1</name>
			<TimeSpan>
				<begin>2002-02-20</begin>
			</TimeSpan>
			<styleUrl>#branch9_part1_style</styleUrl>
			<LineString>
				<altitudeMode>absolute</altitudeMode>
				<tessellate>1</tessellate>
				<coordinates>
					43.34,-11.71,0.0
					43.294200000000004,-11.622900000000001,54080.47420430576
				</coordinates>
			</LineString>
		</Placemark>
		<Placemark>
			<name>branch9_part2</name>
			<TimeSpan>
				<begin>2001-11-12</begin>
			</TimeSpan>
			<styleUrl>#branch9_part2_style</styleUrl>
			<LineString>
				<altitudeMode>absolute</altitudeMode>
				<tessellate>1</tessellate>
				<coordinates>
					43.294200000000004,-11.622900000000001,54080.47420430576
					43.248400000000004,-11.5358,76094.09029946869
				</coordinates>
			</LineString>
		</Placemark>
		<Placemark>
			<name>branch9_part3</name>
			<TimeSpan>
				<begin>2001-08-05</begin>
			</TimeSpan>
			<styleUrl>#branch9_part3_style</styleUrl>
			<LineString>
				<altitudeMode>absolute</altitudeMode>
				<tessellate>1</tessellate>
				<coordinates>
					43.248400000000004,-11.5358,76094.09029946869
					43.202600000000004,-11.4487,92719.13861238866
				</coordinates>
			</LineString>
		</Placemark>
		<Placemark>
			<name>branch9_part4</name>
			<TimeSpan>
				<begin>2001-04-27</begin>
			</TimeSpan>
			<styleUrl>#branch9_part4_style</styleUrl>
			<LineString>
				<altitudeMode>absolute</altitudeMode>
				<tessellate>1</tessellate>
				<coordinates>
					43.202600000000004,-11.4487,92719.13861238866
					43.156800000000004,-11.361600000000001,106509.53924283735
				</coordinates>
			</LineString>
		</Placemark>
		<Placemark>
			<name>branch9_part5</name>
			<TimeSpan>
				<begin>2001-01-19</begin>
			</TimeSpan>
			<styleUrl>#branch9_part5_style</styleUrl>
			<LineString>
				<altitudeMode>absolute</altitudeMode>
				<tessellate>1</tessellate>
				<coordinates>
					43.156800000000004,-11.361600000000001,106509.53924283735
					43.111000000000004,-11.274500000000002,118459.44636287232
				</coordinates>
			</LineString>
		</Placemark>
		<Placemark>
			<name>branch9_part6</name>
			<TimeSpan>
				<begin>2000-10-11</begin>
			</TimeSpan>
			<styleUrl>#branch9_part6_style</styleUrl>
			<LineString>
				<altitudeMode>absolute</altitudeMode>
				<tessellate>1</tessellate>
				<coordinates>
					43.111000000000004,-11.274500000000002,118459.44636287232
					43.065200000000004,-11.1874,129081.0370025492
				</coordinates>
			</LineString>
		</Placemark>
		<Placemark>
			<name>branch9_part7</name>
			<TimeSpan>
				<begin>2000-07-03</begin>
			</TimeSpan>
			<styleUrl>#branch9_part7_style</styleUrl>
			<LineString>
				<altitudeMode>absolute</altitudeMode>
				<tessellate>1</tessellate>
				<coordinates>
					43.065200000000004,-11.1874,129081.0370025492
					43.019400000000005,-11.1003,138679.8579206341
				</coordinates>
			</LineString>
		</Placemark>
		<Placemark>
			<name>branch9_part8</name>
			<TimeSpan>
				<begin>2000-03-25</begin>
			</TimeSpan>
			<styleUrl>#branch9_part8_style</styleUrl>
			<LineString>
				<altitudeMode>absolute</altitudeMode>
				<tessellate>1</tessellate>
				<coordinates>
					43.019400000000005,-11.1003,138679.8579206341
					42.973600000000005,-11.013200000000001,147455.7800504937
				</coordinates>
			</LineString>
		</Placemark>
		<Placemark>
			<name>branch9_part9</name>
			<TimeSpan>
				<begin>1999-12-18</begin>
			</TimeSpan>
			<styleUrl>#branch9_part9_style</styleUrl>
			<LineString>
				<altitudeMode>absolute</altitudeMode>
				<tessellate>1</tessellate>
				<coordinates>
					42.973600000000005,-11.013200000000001,147455.7800504937
					42.927800000000005,-10.926100000000002,155548.1479989087
				</coordinates>
			</LineString>
		</Placemark>
		<Placemark>
			<name>branch9_part10</name>
			<TimeSpan>
				<begin>1999-09-10</begin>
			</TimeSpan>
			<styleUrl>#branch9_part10_style</styleUrl>
			<LineString>
				<altitudeMode>absolute</altitudeMode>
				<tessellate>1</tessellate>
				<coordinates>
					42.927800000000005,-10.926100000000002,155548.1479989087
					42.882000000000005,-10.839,163058.7649274328
				</coordinates>
			</LineString>
		</Placemark>
		<Placemark>
			<name>branch9_part11</name>
			<TimeSpan>
				<begin>1999-06-02</begin>
			</TimeSpan>
			<styleUrl>#branch9_part11_style</styleUrl>
			<LineString>
				<altitudeMode>absolute</altitudeMode>
				<tessellate>1</tessellate>
				<coordinates>
					42.882000000000005,-10.839,163058.7649274328
					42.836200000000005,-10.751900000000001,170064.72441869805
				</coordinates>
			</LineString>
		</Placemark>
		<Placemark>
			<name>branch9_part12</name>
			<TimeSpan>
				<begin>1999-02-24</begin>
			</TimeSpan>
			<styleUrl>#branch9_part12_style</styleUrl>
			<LineString>
				<altitudeMode>absolute</altitudeMode>
				<tessellate>1</tessellate>
				<coordinates>
					42.836200000000005,-10.751900000000001,170064.72441869805
					42.790400000000005,-10.664800000000001,176626.08913106285
				</coordinates>
			</LineString>
		</Placemark>
		<Placemark>
			<name>branch9_part13</name>
			<TimeSpan>
				<begin>1998-11-16</begin>
			</TimeSpan>
			<styleUrl>#branch9_part13_style</styleUrl>
			<LineString>
				<altitudeMode>absolute</altitudeMode>
				<tessellate>1</tessellate>
				<coordinates>
					42.790400000000005,-10.664800000000001,176626.08913106285
					42.744600000000005,-10.5777,182790.74218909215
				</coordinates>
			</LineString>
		</Placemark>
		<Placemark>
			<name>branch9_part14</name>
			<TimeSpan>
				<begin>1998-08-08</begin>
			</TimeSpan>
			<styleUrl>#branch9_part14_style</styleUrl>
			<LineString>
				<altitudeMode>absolute</altitudeMode>
				<tessellate>1</tessellate>
				<coordinates>
					42.744600000000005,-10.5777,182790.74218909215
					42.698800000000006,-10.4906,188597.5893178984
				</coordinates>
			</LineString>
		</Placemark>
		<Placemark>
			<name>branch9_part15</name>
			<TimeSpan>
				<begin>1998-04-31</begin>
			</TimeSpan>
			<styleUrl>#branch9_part15_style</styleUrl>
			<LineString>
				<altitudeMode>absolute</altitudeMode>
				<tessellate>1</tessellate>
				<coordinates>
					42.698800000000006,-10.4906,188597.5893178984
					42.653000000000006,-10.403500000000001,194078.74989597578
				</coordinates>
			</LineString>
		</Placemark>
		<Placemark>
			<name>branch9_part16</name>
			<TimeSpan>
				<begin>1998-01-23</begin>
			</TimeSpan>
			<styleUrl>#branch9_part16_style</styleUrl>
			<LineString>
				<altitudeMode>absolute</altitudeMode>
				<tessellate>1</tessellate>
				<coordinates>
					42.653000000000006,-10.403500000000001,194078.74989597578
					42.607200000000006,-10.316400000000002,199261.10213492575
				</coordinates>
			</LineString>
		</Placemark>
		<Placemark>
			<name>branch9_part17</name>
			<TimeSpan>
				<begin>1997-10-15</begin>
			</TimeSpan>
			<styleUrl>#branch9_part17_style</styleUrl>
			<LineString>
				<altitudeMode>absolute</altitudeMode>
				<tessellate>1</tessellate>
				<coordinates>
					42.607200000000006,-10.316400000000002,199261.10213492575
					42.5614,-10.2293,204167.40113212107
				</coordinates>
			</LineString>
		</Placemark>
		<Placemark>
			<name>branch9_part18</name>
			<TimeSpan>
				<begin>1997-07-07</begin>
			</TimeSpan>
			<styleUrl>#branch9_part18_style</styleUrl>
			<LineString>
				<altitudeMode>absolute</altitudeMode>
				<tessellate>1</tessellate>
				<coordinates>
					42.5614,-10.2293,204167.40113212107
					42.5156,-10.1422,208817.1059665421
				</coordinates>
			</LineString>
		</Placemark>
		<Placemark>
			<name>branch9_part19</name>
			<TimeSpan>
				<begin>1997-03-29</begin>
			</TimeSpan>
			<styleUrl>#branch9_part19_style</styleUrl>
			<LineString>
				<altitudeMode>absolute</altitudeMode>
				<tessellate>1</tessellate>
				<coordinates>
					42.5156,-10.1422,208817.1059665421
					42.4698,-10.055100000000001,213227.00345317018
				</coordinates>
			</LineString>
		</Placemark>
		<Placemark>
			<name>branch9_part20</name>
			<TimeSpan>
				<begin>1996-12-21</begin>
			</TimeSpan>
			<styleUrl>#branch9_part20_style</styleUrl>
			<LineString>
				<altitudeMode>absolute</altitudeMode>
				<tessellate>1</tessellate>
				<coordinates>
					42.4698,-10.055100000000001,213227.00345317018
					42.424,-9.968,217411.68656991047
				</coordinates>
			</LineString>
		</Placemark>
		<Placemark>
			<name>branch9_part21</name>
			<TimeSpan>
				<begin>1996-09-14</begin>
			</TimeSpan>
			<styleUrl>#branch9_part21_style</styleUrl>
			<LineString>
				<altitudeMode>absolute</altitudeMode>
				<tessellate>1</tessellate>
				<coordinates>
					42.424,-9.968,217411.68656991047
					42.3782,-9.8809,221383.92694797475
				</coordinates>
			</LineString>
		</Placemark>
		<Placemark>
			<name>branch9_part22</name>
			<TimeSpan>
				<begin>1996-06-06</begin>
			</TimeSpan>
			<styleUrl>#branch9_part22_style</styleUrl>
			<LineString>
				<altitudeMode>absolute</altitudeMode>
				<tessellate>1</tessellate>
				<coordinates>
					42.3782,-9.8809,221383.92694797475
					42.3324,-9.793800000000001,225154.96877221702
				</coordinates>
			</LineString>
		</Placemark>
		<Placemark>
			<name>branch9_part23</name>
			<TimeSpan>
				<begin>1996-02-28</begin>
			</TimeSpan>
			<styleUrl>#branch9_part23_style</styleUrl>
			<LineString>
				<altitudeMode>absolute</altitudeMode>
				<tessellate>1</tessellate>
				<coordinates>
					42.3324,-9.793800000000001,225154.96877221702
					42.2866,-9.706700000000001,228734.7634552045
				</coordinates>
			</LineString>
		</Placemark>
		<Placemark>
			<name>branch9_part24</name>
			<TimeSpan>
				<begin>1995-11-20</begin>
			</TimeSpan>
			<styleUrl>#branch9_part24_style</styleUrl>
			<LineString>
				<altitudeMode>absolute</altitudeMode>
				<tessellate>1</tessellate>
				<coordinates>
					42.2866,-9.706700000000001,228734.7634552045
					42.2408,-9.6196,232132.15904130385
				</coordinates>
			</LineString>
		</Placemark>
		<Placemark>
			<name>branch9_part25</name>
			<TimeSpan>
				<begin>1995-08-12</begin>
			</TimeSpan>
			<styleUrl>#branch9_part25_style</styleUrl>
			<LineString>
				<altitudeMode>absolute</altitudeMode>
				<tessellate>1</tessellate>
				<coordinates>
					42.2408,-9.6196,232132.15904130385
					42.195,-9.5325,235355.05456145317
				</coordinates>
			</LineString>
		</Placemark>
		<Placemark>
			<name>branch9_part26</name>
			<TimeSpan>
				<begin>1995-05-04</begin>
			</TimeSpan>
			<styleUrl>#branch9_part26_style</styleUrl>
			<LineString>
				<altitudeMode>absolute</altitudeMode>
				<tessellate>1</tessellate>
				<coordinates>
					42.195,-9.5325,235355.05456145317
					42.1492,-9.445400000000001,238410.52693253817
				</coordinates>
			</LineString>
		</Placemark>
		<Placemark>
			<name>branch9_part27</name>
			<TimeSpan>
				<begin>1995-01-27</begin>
			</TimeSpan>
			<styleUrl>#branch9_part27_style</styleUrl>
			<LineString>
				<altitudeMode>absolute</altitudeMode>
				<tessellate>1</tessellate>
				<coordinates>
					42.1492,-9.445400000000001,238410.52693253817
					42.1034,-9.3583,241304.93611829611
				</coordinates>
			</LineString>
		</Placemark>
		<Placemark>
			<name>branch9_part28</name>
			<TimeSpan>
				<begin>1994-10-19</begin>
			</TimeSpan>
			<styleUrl>#branch9_part28_style</styleUrl>
			<LineString>
				<altitudeMode>absolute</altitudeMode>
				<tessellate>1</tessellate>
				<coordinates>
					42.1034,-9.3583,241304.93611829611
					42.0576,-9.2712,244044.0129075859
				</coordinates>
			</LineString>
		</Placemark>
		<Placemark>
			<name>branch9_part29</name>
			<TimeSpan>
				<begin>1994-07-11</begin>
			</TimeSpan>
			<styleUrl>#branch9_part29_style</styleUrl>
			<LineString>
				<altitudeMode>absolute</altitudeMode>
				<tessellate>1</tessellate>
				<coordinates>
					42.0576,-9.2712,244044.0129075859
					42.0118,-9.1841,246632.93266552922
				</coordinates>
			</LineString>
		</Placemark>
		<Placemark>
			<name>branch9_part30</name>
			<TimeSpan>
				<begin>1994-04-03</begin>
			</TimeSpan>
			<styleUrl>#branch9_part30_style</styleUrl>
			<LineString>
				<altitudeMode>absolute</altitudeMode>
				<tessellate>1</tessellate>
				<coordinates>
					42.0118,-9.1841,246632.93266552922
					41.966,-9.097000000000001,249076.37766865717
				</coordinates>
			</LineString>
		</Placemark>
		<Placemark>
			<name>branch9_part31</name>
			<TimeSpan>
				<begin>1993-12-25</begin>
			</TimeSpan>
			<styleUrl>#branch9_part31_style</styleUrl>
			<LineString>
				<altitudeMode>absolute</altitudeMode>
				<tessellate>1</tessellate>
				<coordinates>
					41.966,-9.097000000000001,249076.37766865717
					41.9202,-9.0099,251378.5900749269
				</coordinates>
			</LineString>
		</Placemark>
		<Placemark>
			<name>branch9_part32</name>
			<TimeSpan>
				<begin>1993-09-17</begin>
			</TimeSpan>
			<styleUrl>#branch9_part32_style</styleUrl>
			<LineString>
				<altitudeMode>absolute</altitudeMode>
				<tessellate>1</tessellate>
				<coordinates>
					41.9202,-9.0099,251378.5900749269
					41.8744,-8.9228,253543.41715326637
				</coordinates>
			</LineString>
		</Placemark>
		<Placemark>
			<name>branch9_part33</name>
			<TimeSpan>
				<begin>1993-06-10</begin>
			</TimeSpan>
			<styleUrl>#branch9_part33_style</styleUrl>
			<LineString>
				<altitudeMode>absolute</altitudeMode>
				<tessellate>1</tessellate>
				<coordinates>
					41.8744,-8.9228,253543.41715326637
					41.8286,-8.835700000000001,255574.35006985915
				</coordinates>
			</LineString>
		</Placemark>
		<Placemark>
			<name>branch9_part34</name>
			<TimeSpan>
				<begin>1993-03-02</begin>
			</TimeSpan>
			<styleUrl>#branch9_part34_style</styleUrl>
			<LineString>
				<altitudeMode>absolute</altitudeMode>
				<tessellate>1</tessellate>
				<coordinates>
					41.8286,-8.835700000000001,255574.35006985915
					41.7828,-8.7486,257474.5572744715
				</coordinates>
			</LineString>
		</Placemark>
		<Placemark>
			<name>branch9_part35</name>
			<TimeSpan>
				<begin>1992-11-24</begin>
			</TimeSpan>
			<styleUrl>#branch9_part35_style</styleUrl>
			<LineString>
				<altitudeMode>absolute</altitudeMode>
				<tessellate>1</tessellate>
				<coordinates>
					41.7828,-8.7486,257474.5572744715
					41.737,-8.6615,259246.91333151457
				</coordinates>
			</LineString>
		</Placemark>
		<Placemark>
			<name>branch9_part36</name>
			<TimeSpan>
				<begin>1992-08-16</begin>
			</TimeSpan>
			<styleUrl>#branch9_part36_style</styleUrl>
			<LineString>
				<altitudeMode>absolute</altitudeMode>
				<tessellate>1</tessellate>
				<coordinates>
					41.737,-8.6615,259246.91333151457
					41.6912,-8.5744,260894.02388389254
				</coordinates>
			</LineString>
		</Placemark>
		<Placemark>
			<name>branch9_part37</name>
			<TimeSpan>
				<begin>1992-05-08</begin>
			</TimeSpan>
			<styleUrl>#branch9_part37_style</styleUrl>
			<LineString>
				<altitudeMode>absolute</altitudeMode>
				<tessellate>1</tessellate>
				<coordinates>
					41.6912,-8.5744,260894.02388389254
					41.6454,-8.487300000000001,262418.2473131754
				</coordinates>
			</LineString>
		</Placemark>
		<Placemark>
			<name>branch9_part38</name>
			<TimeSpan>
				<begin>1992-01-30</begin>
			</TimeSpan>
			<styleUrl>#branch9_part38_style</styleUrl>
			<LineString>
				<altitudeMode>absolute</altitudeMode>
				<tessellate>1</tessellate>
				<coordinates>
					41.6454,-8.487300000000001,262418.2473131754
					41.5996,-8.4002,263821.71355991
				</coordinates>
			</LineString>
		</Placemark>
		<Placemark>
			<name>branch9_part39</name>
			<TimeSpan>
				<begin>1991-10-22</begin>
			</TimeSpan>
			<styleUrl>#branch9_part39_style</styleUrl>
			<LineString>
				<altitudeMode>absolute</altitudeMode>
				<tessellate>1</tessellate>
				<coordinates>
					41.5996,-8.4002,263821.71355991
					41.5538,-8.3131,265106.34048742417
				</coordinates>
			</LineString>
		</Placemark>
		<Placemark>
			<name>branch9_part40</name>
			<TimeSpan>
				<begin>1991-07-15</begin>
			</TimeSpan>
			<styleUrl>#branch9_part40_style</styleUrl>
			<LineString>
				<altitudeMode>absolute</altitudeMode>
				<tessellate>1</tessellate>
				<coordinates>
					41.5538,-8.3131,265106.34048742417
					41.508,-8.226,266273.8481070934
				</coordinates>
			</LineString>
		</Placemark>
		<Placemark>
			<name>branch9_part41</name>
			<TimeSpan>
				<begin>1991-04-07</begin>
			</TimeSpan>
			<styleUrl>#branch9_part41_style</styleUrl>
			<LineString>
				<altitudeMode>absolute</altitudeMode>
				<tessellate>1</tessellate>
				<coordinates>
					41.508,-8.226,266273.8481070934
					41.4622,-8.1389,267325.77092952223
				</coordinates>
			</LineString>
		</Placemark>
		<Placemark>
			<name>branch9_part42</name>
			<TimeSpan>
				<begin>1990-12-29</begin>
			</TimeSpan>
			<styleUrl>#branch9_part42_style</styleUrl>
			<LineString>
				<altitudeMode>absolute</altitudeMode>
				<tessellate>1</tessellate>
				<coordinates>
					41.4622,-8.1389,267325.77092952223
					41.4164,-8.0518,268263.468661959
				</coordinates>
			</LineString>
		</Placemark>
		<Placemark>
			<name>branch9_part43</name>
			<TimeSpan>
				<begin>1990-09-21</begin>
			</TimeSpan>
			<styleUrl>#branch9_part43_style</styleUrl>
			<LineString>
				<altitudeMode>absolute</altitudeMode>
				<tessellate>1</tessellate>
				<coordinates>
					41.4164,-8.0518,268263.468661959
					41.3706,-7.964700000000001,269088.13543559826
				</coordinates>
			</LineString>
		</Placemark>
		<Placemark>
			<name>branch9_part44</name>
			<TimeSpan>
				<begin>1990-06-13</begin>
			</TimeSpan>
			<styleUrl>#branch9_part44_style</styleUrl>
			<LineString>
				<altitudeMode>absolute</altitudeMode>
				<tessellate>1</tessellate>
				<coordinates>
					41.3706,-7.964700000000001,269088.13543559826
					41.3248,-7.8776,269800.8077157042
				</coordinates>
			</LineString>
		</Placemark>
		<Placemark>
			<name>branch9_part45</name>
			<TimeSpan>
				<begin>1990-03-05</begin>
			</TimeSpan>
			<styleUrl>#branch9_part45_style</styleUrl>
			<LineString>
				<altitudeMode>absolute</altitudeMode>
				<tessellate>1</tessellate>
				<coordinates>
					41.3248,-7.8776,269800.8077157042
					41.279,-7.7905,270402.37102152867
				</coordinates>
			</LineString>
		</Placemark>
		<Placemark>
			<name>branch9_part46</name>
			<TimeSpan>
				<begin>1989-11-28</begin>
			</TimeSpan>
			<styleUrl>#branch9_part46_style</styleUrl>
			<LineString>
				<altitudeMode>absolute</altitudeMode>
				<tessellate>1</tessellate>
				<coordinates>
					41.279,-7.7905,270402.37102152867
					41.233200000000004,-7.7034,270893.5655608325
				</coordinates>
			</LineString>
		</Placemark>
		<Placemark>
			<name>branch9_part47</name>
			<TimeSpan>
				<begin>1989-08-20</begin>
			</TimeSpan>
			<styleUrl>#branch9_part47_style</styleUrl>
			<LineString>
				<altitudeMode>absolute</altitudeMode>
				<tessellate>1</tessellate>
				<coordinates>
					41.233200000000004,-7.7034,270893.5655608325
					41.187400000000004,-7.616300000000001,271274.9908646873
				</coordinates>
			</LineString>
		</Placemark>
		<Placemark>
			<name>branch9_part48</name>
			<TimeSpan>
				<begin>1989-05-12</begin>
			</TimeSpan>
			<styleUrl>#branch9_part48_style</styleUrl>
			<LineString>
				<altitudeMode>absolute</altitudeMode>
				<tessellate>1</tessellate>
				<coordinates>
					41.187400000000004,-7.616300000000001,271274.9908646873
					41.141600000000004,-7.5292,271547.1094915021
				</coordinates>
			</LineString>
		</Placemark>
		<Placemark>
			<name>branch9_part49</name>
			<TimeSpan>
				<begin>1989-02-04</begin>
			</TimeSpan>
			<styleUrl>#branch9_part49_style</styleUrl>
			<LineString>
				<altitudeMode>absolute</altitudeMode>
				<tessellate>1</tessellate>
				<coordinates>
					41.141600000000004,-7.5292,271547.1094915021
					41.0958,-7.4421,271710.2498543661
				</coordinates>
			</LineString>
		</Placemark>
		<Placemark>
			<name>branch9_part50</name>
			<TimeSpan>
				<begin>1988-10-26</begin>
			</TimeSpan>
			<styleUrl>#branch9_part50_style</styleUrl>
			<LineString>
				<altitudeMode>absolute</altitudeMode>
				<tessellate>1</tessellate>
				<coordinates>
					41.0958,-7.4421,271710.2498543661
					41.05,-7.355,271764.60821238806
				</coordinates>
			</LineString>
		</Placemark>
		<Placemark>
			<name>branch9_part51</name>
			<TimeSpan>
				<begin>1988-07-18</begin>
			</TimeSpan>
			<styleUrl>#branch9_part51_style</styleUrl>
			<LineString>
				<altitudeMode>absolute</altitudeMode>
				<tessellate>1</tessellate>
				<coordinates>
					41.05,-7.355,271764.60821238806
					41.0042,-7.2679,271710.2498543661
				</coordinates>
			</LineString>
		</Placemark>
		<Placemark>
			<name>branch9_part52</name>
			<TimeSpan>
				<begin>1988-04-11</begin>
			</TimeSpan>
			<styleUrl>#branch9_part52_style</styleUrl>
			<LineString>
				<altitudeMode>absolute</altitudeMode>
				<tessellate>1</tessellate>
				<coordinates>
					41.0042,-7.2679,271710.2498543661
					40.9584,-7.1808000000000005,271547.1094915021
				</coordinates>
			</LineString>
		</Placemark>
		<Placemark>
			<name>branch9_part53</name>
			<TimeSpan>
				<begin>1988-01-03</begin>
			</TimeSpan>
			<styleUrl>#branch9_part53_style</styleUrl>
			<LineString>
				<altitudeMode>absolute</altitudeMode>
				<tessellate>1</tessellate>
				<coordinates>
					40.9584,-7.1808000000000005,271547.1094915021
					40.9126,-7.0937,271274.9908646873
				</coordinates>
			</LineString>
		</Placemark>
		<Placemark>
			<name>branch9_part54</name>
			<TimeSpan>
				<begin>1987-09-25</begin>
			</TimeSpan>
			<styleUrl>#branch9_part54_style</styleUrl>
			<LineString>
				<altitudeMode>absolute</altitudeMode>
				<tessellate>1</tessellate>
				<coordinates>
					40.9126,-7.0937,271274.9908646873
					40.8668,-7.006600000000001,270893.5655608325
				</coordinates>
			</LineString>
		</Placemark>
		<Placemark>
			<name>branch9_part55</name>
			<TimeSpan>
				<begin>1987-06-17</begin>
			</TimeSpan>
			<styleUrl>#branch9_part55_style</styleUrl>
			<LineString>
				<altitudeMode>absolute</altitudeMode>
				<tessellate>1</tessellate>
				<coordinates>
					40.8668,-7.006600000000001,270893.5655608325
					40.821,-6.9195,270402.37102152867
				</coordinates>
			</LineString>
		</Placemark>
		<Placemark>
			<name>branch9_part56</name>
			<TimeSpan>
				<begin>1987-03-09</begin>
			</TimeSpan>
			<styleUrl>#branch9_part56_style</styleUrl>
			<LineString>
				<altitudeMode>absolute</altitudeMode>
				<tessellate>1</tessellate>
				<coordinates>
					40.821,-6.9195,270402.37102152867
					40.7752,-6.8324,269800.8077157042
				</coordinates>
			</LineString>
		</Placemark>
		<Placemark>
			<name>branch9_part57</name>
			<TimeSpan>
				<begin>1986-12-01</begin>
			</TimeSpan>
			<styleUrl>#branch9_part57_style</styleUrl>
			<LineString>
				<altitudeMode>absolute</altitudeMode>
				<tessellate>1</tessellate>
				<coordinates>
					40.7752,-6.8324,269800.8077157042
					40.7294,-6.7453,269088.1354355982
				</coordinates>
			</LineString>
		</Placemark>
		<Placemark>
			<name>branch9_part58</name>
			<TimeSpan>
				<begin>1986-08-24</begin>
			</TimeSpan>
			<styleUrl>#branch9_part58_style</styleUrl>
			<LineString>
				<altitudeMode>absolute</altitudeMode>
				<tessellate>1</tessellate>
				<coordinates>
					40.7294,-6.7453,269088.1354355982
					40.6836,-6.6582,268263.46866195905
				</coordinates>
			</LineString>
		</Placemark>
		<Placemark>
			<name>branch9_part59</name>
			<TimeSpan>
				<begin>1986-05-16</begin>
			</TimeSpan>
			<styleUrl>#branch9_part59_style</styleUrl>
			<LineString>
				<altitudeMode>absolute</altitudeMode>
				<tessellate>1</tessellate>
				<coordinates>
					40.6836,-6.6582,268263.46866195905
					40.6378,-6.5711,267325.77092952223
				</coordinates>
			</LineString>
		</Placemark>
		<Placemark>
			<name>branch9_part60</name>
			<TimeSpan>
				<begin>1986-02-08</begin>
			</TimeSpan>
			<styleUrl>#branch9_part60_style</styleUrl>
			<LineString>
				<altitudeMode>absolute</altitudeMode>
				<tessellate>1</tessellate>
				<coordinates>
					40.6378,-6.5711,267325.77092952223
					40.592,-6.484,266273.8481070934
				</coordinates>
			</LineString>
		</Placemark>
		<Placemark>
			<name>branch9_part61</name>
			<TimeSpan>
				<begin>1985-10-30</begin>
			</TimeSpan>
			<styleUrl>#branch9_part61_style</styleUrl>
			<LineString>
				<altitudeMode>absolute</altitudeMode>
				<tessellate>1</tessellate>
				<coordinates>
					40.592,-6.484,266273.8481070934
					40.5462,-6.3969000000000005,265106.34048742417
				</coordinates>
			</LineString>
		</Placemark>
		<Placemark>
			<name>branch9_part62</name>
			<TimeSpan>
				<begin>1985-07-22</begin>
			</TimeSpan>
			<styleUrl>#branch9_part62_style</styleUrl>
			<LineString>
				<altitudeMode>absolute</altitudeMode>
				<tessellate>1</tessellate>
				<coordinates>
					40.5462,-6.3969000000000005,265106.34048742417
					40.5004,-6.3098,263821.71355991
				</coordinates>
			</LineString>
		</Placemark>
		<Placemark>
			<name>branch9_part63</name>
			<TimeSpan>
				<begin>1985-04-14</begin>
			</TimeSpan>
			<styleUrl>#branch9_part63_style</styleUrl>
			<LineString>
				<altitudeMode>absolute</altitudeMode>
				<tessellate>1</tessellate>
				<coordinates>
					40.5004,-6.3098,263821.71355991
					40.4546,-6.222700000000001,262418.24731317535
				</coordinates>
			</LineString>
		</Placemark>
		<Placemark>
			<name>branch9_part64</name>
			<TimeSpan>
				<begin>1985-01-07</begin>
			</TimeSpan>
			<styleUrl>#branch9_part64_style</styleUrl>
			<LineString>
				<altitudeMode>absolute</altitudeMode>
				<tessellate>1</tessellate>
				<coordinates>
					40.4546,-6.222700000000001,262418.24731317535
					40.4088,-6.1356,260894.02388389254
				</coordinates>
			</LineString>
		</Placemark>
		<Placemark>
			<name>branch9_part65</name>
			<TimeSpan>
				<begin>1984-09-29</begin>
			</TimeSpan>
			<styleUrl>#branch9_part65_style</styleUrl>
			<LineString>
				<altitudeMode>absolute</altitudeMode>
				<tessellate>1</tessellate>
				<coordinates>
					40.4088,-6.1356,260894.02388389254
					40.363,-6.0485,259246.91333151457
				</coordinates>
			</LineString>
		</Placemark>
		<Placemark>
			<name>branch9_part66</name>
			<TimeSpan>
				<begin>1984-06-21</begin>
			</TimeSpan>
			<styleUrl>#branch9_part66_style</styleUrl>
			<LineString>
				<altitudeMode>absolute</altitudeMode>
				<tessellate>1</tessellate>
				<coordinates>
					40.363,-6.0485,259246.91333151457
					40.3172,-5.9614,257474.55727447147
				</coordinates>
			</LineString>
		</Placemark>
		<Placemark>
			<name>branch9_part67</name>
			<TimeSpan>
				<begin>1984-03-13</begin>
			</TimeSpan>
			<styleUrl>#branch9_part67_style</styleUrl>
			<LineString>
				<altitudeMode>absolute</altitudeMode>
				<tessellate>1</tessellate>
				<coordinates>
					40.3172,-5.9614,257474.55727447147
					40.2714,-5.8743,255574.35006985915
				</coordinates>
			</LineString>
		</Placemark>
		<Placemark>
			<name>branch9_part68</name>
			<TimeSpan>
				<begin>1983-12-05</begin>
			</TimeSpan>
			<styleUrl>#branch9_part68_style</styleUrl>
			<LineString>
				<altitudeMode>absolute</altitudeMode>
				<tessellate>1</tessellate>
				<coordinates>
					40.2714,-5.8743,255574.35006985915
					40.2256,-5.7872,253543.41715326637
				</coordinates>
			</LineString>
		</Placemark>
		<Placemark>
			<name>branch9_part69</name>
			<TimeSpan>
				<begin>1983-08-27</begin>
			</TimeSpan>
			<styleUrl>#branch9_part69_style</styleUrl>
			<LineString>
				<altitudeMode>absolute</altitudeMode>
				<tessellate>1</tessellate>
				<coordinates>
					40.2256,-5.7872,253543.41715326637
					40.1798,-5.7001,251378.59007492688
				</coordinates>
			</LineString>
		</Placemark>
		<Placemark>
			<name>branch9_part70</name>
			<TimeSpan>
				<begin>1983-05-20</begin>
			</TimeSpan>
			<styleUrl>#branch9_part70_style</styleUrl>
			<LineString>
				<altitudeMode>absolute</altitudeMode>
				<tessellate>1</tessellate>
				<coordinates>
					40.1798,-5.7001,251378.59007492688
					40.134,-5.613,249076.37766865714
				</coordinates>
			</LineString>
		</Placemark>
		<Placemark>
			<name>branch9_part71</name>
			<TimeSpan>
				<begin>1983-02-12</begin>
			</TimeSpan>
			<styleUrl>#branch9_part71_style</styleUrl>
			<LineString>
				<altitudeMode>absolute</altitudeMode>
				<tessellate>1</tessellate>
				<coordinates>
					40.134,-5.613,249076.37766865714
					40.0882,-5.5259,246632.93266552922
				</coordinates>
			</LineString>
		</Placemark>
		<Placemark>
			<name>branch9_part72</name>
			<TimeSpan>
				<begin>1982-11-04</begin>
			</TimeSpan>
			<styleUrl>#branch9_part72_style</styleUrl>
			<LineString>
				<altitudeMode>absolute</altitudeMode>
				<tessellate>1</tessellate>
				<coordinates>
					40.0882,-5.5259,246632.93266552922
					40.0424,-5.4388000000000005,244044.01290758591
				</coordinates>
			</LineString>
		</Placemark>
		<Placemark>
			<name>branch9_part73</name>
			<TimeSpan>
				<begin>1982-07-26</begin>
			</TimeSpan>
			<styleUrl>#branch9_part73_style</styleUrl>
			<LineString>
				<altitudeMode>absolute</altitudeMode>
				<tessellate>1</tessellate>
				<coordinates>
					40.0424,-5.4388000000000005,244044.01290758591
					39.9966,-5.3517,241304.93611829611
				</coordinates>
			</LineString>
		</Placemark>
		<Placemark>
			<name>branch9_part74</name>
			<TimeSpan>
				<begin>1982-04-18</begin>
			</TimeSpan>
			<styleUrl>#branch9_part74_style</styleUrl>
			<LineString>
				<altitudeMode>absolute</altitudeMode>
				<tessellate>1</tessellate>
				<coordinates>
					39.9966,-5.3517,241304.93611829611
					39.9508,-5.2646,238410.52693253817
				</coordinates>
			</LineString>
		</Placemark>
		<Placemark>
			<name>branch9_part75</name>
			<TimeSpan>
				<begin>1982-01-10</begin>
			</TimeSpan>
			<styleUrl>#branch9_part75_style</styleUrl>
			<LineString>
				<altitudeMode>absolute</altitudeMode>
				<tessellate>1</tessellate>
				<coordinates>
					39.9508,-5.2646,238410.52693253817
					39.905,-5.1775,235355.05456145311
				</coordinates>
			</LineString>
		</Placemark>
		<Placemark>
			<name>branch9_part76</name>
			<TimeSpan>
				<begin>1981-10-03</begin>
			</TimeSpan>
			<styleUrl>#branch9_part76_style</styleUrl>
			<LineString>
				<altitudeMode>absolute</altitudeMode>
				<tessellate>1</tessellate>
				<coordinates>
					39.905,-5.1775,235355.05456145311
					39.8592,-5.0904,232132.15904130385
				</coordinates>
			</LineString>
		</Placemark>
		<Placemark>
			<name>branch9_part77</name>
			<TimeSpan>
				<begin>1981-06-25</begin>
			</TimeSpan>
			<styleUrl>#branch9_part77_style</styleUrl>
			<LineString>
				<altitudeMode>absolute</altitudeMode>
				<tessellate>1</tessellate>
				<coordinates>
					39.8592,-5.0904,232132.15904130385
					39.8134,-5.0033,228734.76345520446
				</coordinates>
			</LineString>
		</Placemark>
		<Placemark>
			<name>branch9_part78</name>
			<TimeSpan>
				<begin>1981-03-17</begin>
			</TimeSpan>
			<styleUrl>#branch9_part78_style</styleUrl>
			<LineString>
				<altitudeMode>absolute</altitudeMode>
				<tessellate>1</tessellate>
				<coordinates>
					39.8134,-5.0033,228734.76345520446
					39.7676,-4.9162,225154.96877221702
				</coordinates>
			</LineString>
		</Placemark>
		<Placemark>
			<name>branch9_part79</name>
			<TimeSpan>
				<begin>1980-12-09</begin>
			</TimeSpan>
			<styleUrl>#branch9_part79_style</styleUrl>
			<LineString>
				<altitudeMode>absolute</altitudeMode>
				<tessellate>1</tessellate>
				<coordinates>
					39.7676,-4.9162,225154.96877221702
					39.7218,-4.8291,221383.92694797475
				</coordinates>
			</LineString>
		</Placemark>
		<Placemark>
			<name>branch9_part80</name>
			<TimeSpan>
				<begin>1980-09-01</begin>
			</TimeSpan>
			<styleUrl>#branch9_part80_style</styleUrl>
			<LineString>
				<altitudeMode>absolute</altitudeMode>
				<tessellate>1</tessellate>
				<coordinates>
					39.7218,-4.8291,221383.92694797475
					39.676,-4.742,217411.6865699104
				</coordinates>
			</LineString>
		</Placemark>
		<Placemark>
			<name>branch9_part81</name>
			<TimeSpan>
				<begin>1980-05-23</begin>
			</TimeSpan>
			<styleUrl>#branch9_part81_style</styleUrl>
			<LineString>
				<altitudeMode>absolute</altitudeMode>
				<tessellate>1</tessellate>
				<coordinates>
					39.676,-4.742,217411.6865699104
					39.6302,-4.6549,213227.00345317018
				</coordinates>
			</LineString>
		</Placemark>
		<Placemark>
			<name>branch9_part82</name>
			<TimeSpan>
				<begin>1980-02-16</begin>
			</TimeSpan>
			<styleUrl>#branch9_part82_style</styleUrl>
			<LineString>
				<altitudeMode>absolute</altitudeMode>
				<tessellate>1</tessellate>
				<coordinates>
					39.6302,-4.6549,213227.00345317018
					39.5844,-4.5678,208817.1059665421
				</coordinates>
			</LineString>
		</Placemark>
		<Placemark>
			<name>branch9_part83</name>
			<TimeSpan>
				<begin>1979-11-08</begin>
			</TimeSpan>
			<styleUrl>#branch9_part83_style</styleUrl>
			<LineString>
				<altitudeMode>absolute</altitudeMode>
				<tessellate>1</tessellate>
				<coordinates>
					39.5844,-4.5678,208817.1059665421
					39.5386,-4.4807,204167.40113212098
				</coordinates>
			</LineString>
		</Placemark>
		<Placemark>
			<name>branch9_part84</name>
			<TimeSpan>
				<begin>1979-07-30</begin>
			</TimeSpan>
			<styleUrl>#branch9_part84_style</styleUrl>
			<LineString>
				<altitudeMode>absolute</altitudeMode>
				<tessellate>1</tessellate>
				<coordinates>
					39.5386,-4.4807,204167.40113212098
					39.492799999999995,-4.3936,199261.10213492575
				</coordinates>
			</LineString>
		</Placemark>
		<Placemark>
			<name>branch9_part85</name>
			<TimeSpan>
				<begin>1979-04-22</begin>
			</TimeSpan>
			<styleUrl>#branch9_part85_style</styleUrl>
			<LineString>
				<altitudeMode>absolute</altitudeMode>
				<tessellate>1</tessellate>
				<coordinates>
					39.492799999999995,-4.3936,199261.10213492575
					39.446999999999996,-4.3065,194078.74989597575
				</coordinates>
			</LineString>
		</Placemark>
		<Placemark>
			<name>branch9_part86</name>
			<TimeSpan>
				<begin>1979-01-14</begin>
			</TimeSpan>
			<styleUrl>#branch9_part86_style</styleUrl>
			<LineString>
				<altitudeMode>absolute</altitudeMode>
				<tessellate>1</tessellate>
				<coordinates>
					39.446999999999996,-4.3065,194078.74989597575
					39.401199999999996,-4.2194,188597.58931789844
				</coordinates>
			</LineString>
		</Placemark>
		<Placemark>
			<name>branch9_part87</name>
			<TimeSpan>
				<begin>1978-10-06</begin>
			</TimeSpan>
			<styleUrl>#branch9_part87_style</styleUrl>
			<LineString>
				<altitudeMode>absolute</altitudeMode>
				<tessellate>1</tessellate>
				<coordinates>
					39.401199999999996,-4.2194,188597.58931789844
					39.355399999999996,-4.1323,182790.74218909218
				</coordinates>
			</LineString>
		</Placemark>
		<Placemark>
			<name>branch9_part88</name>
			<TimeSpan>
				<begin>1978-06-29</begin>
			</TimeSpan>
			<styleUrl>#branch9_part88_style</styleUrl>
			<LineString>
				<altitudeMode>absolute</altitudeMode>
				<tessellate>1</tessellate>
				<coordinates>
					39.355399999999996,-4.1323,182790.74218909218
					39.309599999999996,-4.0451999999999995,176626.08913106285
				</coordinates>
			</LineString>
		</Placemark>
		<Placemark>
			<name>branch9_part89</name>
			<TimeSpan>
				<begin>1978-03-21</begin>
			</TimeSpan>
			<styleUrl>#branch9_part89_style</styleUrl>
			<LineString>
				<altitudeMode>absolute</altitudeMode>
				<tessellate>1</tessellate>
				<coordinates>
					39.309599999999996,-4.0451999999999995,176626.08913106285
					39.263799999999996,-3.9581,170064.72441869808
				</coordinates>
			</LineString>
		</Placemark>
		<Placemark>
			<name>branch9_part90</name>
			<TimeSpan>
				<begin>1977-12-13</begin>
			</TimeSpan>
			<styleUrl>#branch9_part90_style</styleUrl>
			<LineString>
				<altitudeMode>absolute</altitudeMode>
				<tessellate>1</tessellate>
				<coordinates>
					39.263799999999996,-3.9581,170064.72441869808
					39.217999999999996,-3.8709999999999996,163058.76492743284
				</coordinates>
			</LineString>
		</Placemark>
		<Placemark>
			<name>branch9_part91</name>
			<TimeSpan>
				<begin>1977-09-05</begin>
			</TimeSpan>
			<styleUrl>#branch9_part91_style</styleUrl>
			<LineString>
				<altitudeMode>absolute</altitudeMode>
				<tessellate>1</tessellate>
				<coordinates>
					39.217999999999996,-3.8709999999999996,163058.76492743284
					39.1722,-3.7839,155548.1479989087
				</coordinates>
			</LineString>
		</Placemark>
		<Placemark>
			<name>branch9_part92</name>
			<TimeSpan>
				<begin>1977-05-27</begin>
			</TimeSpan>
			<styleUrl>#branch9_part92_style</styleUrl>
			<LineString>
				<altitudeMode>absolute</altitudeMode>
				<tessellate>1</tessellate>
				<coordinates>
					39.1722,-3.7839,155548.1479989087
					39.1264,-3.6967999999999996,147455.78005049366
				</coordinates>
			</LineString>
		</Placemark>
		<Placemark>
			<name>branch9_part93</name>
			<TimeSpan>
				<begin>1977-02-19</begin>
			</TimeSpan>
			<styleUrl>#branch9_part93_style</styleUrl>
			<LineString>
				<altitudeMode>absolute</altitudeMode>
				<tessellate>1</tessellate>
[truncated: 1,205,799 more chars]
